# Supplementary material for: Prokaryotic viruses impact functional microorganisms in nutrient removal and carbon cycle in wastewater treatment plants
Source: Nat Commun. 2021 Sep 13;12:5398. doi: 10.1038/s41467-021-25678-1 (PMC8438041; doi:10.1038/s41467-021-25678-1)
Supplement: Supplementary file 3 — Supplementary Data 1 [file 41467_2021_25678_MOESM3_ESM.xlsx]

## Sheet: Supplementary Data 1
Supplementary Data 1. Diversity of viral genera in 6 WWTPs (Shannon's diversity index H' and Pielou's evenness index J').
Sample ID	H'	J'
SK	6.11	0.81
ST	7.13	0.81
STL	7.14	0.83
SWH	6.86	0.86
TP	6.29	0.81
YL	5.22	0.71
