# Supplementary material for: Prokaryotic viruses impact functional microorganisms in nutrient removal and carbon cycle in wastewater treatment plants
Source: Nat Commun. 2021 Sep 13;12:5398. doi: 10.1038/s41467-021-25678-1 (PMC8438041; doi:10.1038/s41467-021-25678-1)
Supplement: Supplementary file 4 — Supplementary Data 2 [file 41467_2021_25678_MOESM4_ESM.xlsx]

## Sheet: Supplementary Data 2
Supplementary Data 2. Host prediction for shared viral genera between Sample AS and IMG/VR database (phylum level)
Sample AS and IMG/VR AS			Sample AS and IMG/VR AD			Sample AS and IMG/VR freshwater			Sample AS and IMG/VR marine			Sample AS and IMG/VR solid waste
Proteobacteria	126		Proteobacteria	119		Proteobacteria	186		Proteobacteria	102		Proteobacteria	143
Firmicutes	92		Firmicutes	116		Firmicutes	153		Firmicutes	71		Firmicutes	112
Actinobacteria	75		Actinobacteria	63		Actinobacteria	112		Actinobacteria	53		Actinobacteria	85
Bacteroidetes	13		Bacteroidetes	24		Bacteroidetes	40		Bacteroidetes	23		Bacteroidetes	23
Cyanobacteria	12		Cyanobacteria	16		Cyanobacteria	21		Cyanobacteria	13		Cyanobacteria	18
Euryarchaeota	8		Euryarchaeota	15		Euryarchaeota	19		Euryarchaeota	7		Euryarchaeota	17
Verrucomicrobia	4		Spirochaetes	4		Planctomycetes	10		Spirochaetes	5		Tenericutes	8
Tenericutes	4		NA	4		NA	7		NA	4		Deinococcus-Thermus	6
Planctomycetes	3		Fusobacteria	4		Spirochaetes	6		Acidobacteria	3		Fusobacteria	6
NA	3		Tenericutes	4		Candidatus_Altiarchaeota	5		Fusobacteria	3		Chloroflexi	5
Chloroflexi	3		Chloroflexi	3		Verrucomicrobia	5		Planctomycetes	3		Candidatus_Altiarchaeota	5
Candidatus_Altiarchaeota	3		Acidobacteria	3		Chloroflexi	5		Deinococcus-Thermus	2		Planctomycetes	4
Deinococcus-Thermus	2		Candidatus_Riflebacteria	2		Tenericutes	5		Verrucomicrobia	2		Spirochaetes	4
Acidobacteria	2		Candidatus_Melainabacteria	2		Nitrospirae	4		Candidatus_Riflebacteria	2		Candidatus_Riflebacteria	3
Nitrospirae	1		Candidatus_Poribacteria	2		Fusobacteria	4		Crenarchaeota	1		NA	3
Fusobacteria	1		Planctomycetes	2		Deinococcus-Thermus	3		Chloroflexi	1		Aquificae	3
Chlamydiae	1		Crenarchaeota	2		Acidobacteria	3		Candidatus_Huberarchaea	1		Candidatus_Poribacteria	2
Candidatus_Vogelbacteria	1		Candidatus_Altiarchaeota	2		Crenarchaeota	2		Candidatus_Poribacteria	1		Verrucomicrobia	2
Candidatus_Rokubacteria	1		Verrucomicrobia	2		Candidatus_Riflebacteria	2		Coprothermobacterota	1		Nitrospirae	2
Candidatus_Peregrinibacteria	1		Candidatus_Yonathbacteria	1		Candidatus_Poribacteria	1		Thaumarchaeota	1		Acidobacteria	2
Candidatus_Margulisbacteria	1		Armatimonadetes	1		Coprothermobacterota	1					Crenarchaeota	2
Candidatus_Huberarchaea	1		Thermotogae	1		Candidatus_Margulisbacteria	1					Ignavibacteriae	2
Armatimonadetes	1		Candidatus_Margulisbacteria	1		Candidatus_Gracilibacteria	1					Armatimonadetes	1
Aquificae	1		Nitrospirae	1		Synergistetes	1					Chlorobi	1
			Deinococcus-Thermus	1		Armatimonadetes	1					Coprothermobacterota	1
			Aquificae	1		Candidatus_Huberarchaea	1					Chlamydiae	1
						Aquificae	1
