# Supplementary material for: Prokaryotic viruses impact functional microorganisms in nutrient removal and carbon cycle in wastewater treatment plants
Source: Nat Commun. 2021 Sep 13;12:5398. doi: 10.1038/s41467-021-25678-1 (PMC8438041; doi:10.1038/s41467-021-25678-1)
Supplement: Supplementary file 5 — Supplementary Data 3 [file 41467_2021_25678_MOESM5_ESM.xlsx]

## Sheet: Supplementary Data 3
Supplementary Data 3. Host prediction for shared viral genera between Sample AS and IMG/VR database (genus level)
Sample AS and IMG/VR AS			Sample AS and IMG/VR AD			Sample AS and IMG/VR freshwater			Sample AS and IMG/VR marine			Sample AS and IMG/VR solid waste
Bacillus	33		Bacillus	39		Streptomyces	48		Bacillus	22		Streptomyces	32
Streptomyces	27		Streptomyces	24		Bacillus	44		Streptomyces	21		Bacillus	28
Mycobacterium	16		Streptococcus	15		Streptococcus	24		Streptococcus	12		Mycobacterium	19
Streptococcus	12		Mycobacterium	10		Mycobacterium	16		Pseudomonas	8		Staphylococcus	11
Clostridioides	8		Clostridioides	10		Clostridioides	15		Mycobacterium	7		Streptococcus	10
Salmonella	7		Staphylococcus	9		Clostridium	11		Burkholderia	6		Bifidobacterium	8
Burkholderia	7		Clostridium	9		Pseudomonas	10		Mesorhizobium	5		Listeria	7
Mesorhizobium	6		Paenibacillus	7		Haemophilus	9		Bifidobacterium	5		Pseudomonas	7
Paenibacillus	6		Salinispora	7		Paenibacillus	9		Listeria	5		Burkholderia	7
Klebsiella	6		Bifidobacterium	6		Bifidobacterium	9		Mycobacteroides	5		Clostridium	6
Listeria	5		Haemophilus	6		Acinetobacter	8		Clostridioides	5		Campylobacter	6
Candidatus_Accumulibacter	5		Burkholderia	6		Burkholderia	8		Acinetobacter	4		Stenotrophomonas	6
Pseudomonas	5		Flavobacterium	5		Listeria	8		Campylobacter	4		Lactobacillus	6
Mycobacteroides	5		Lactobacillus	5		Staphylococcus	8		Lactobacillus	4		Acinetobacter	6
Bifidobacterium	5		Pseudomonas	5		Lachnoclostridium	7		Brevibacillus	4		Mesorhizobium	6
Haemophilus	5		Salmonella	5		Mesorhizobium	6		Staphylococcus	4		Paenibacillus	5
Campylobacter	5		Mycobacteroides	4		Prevotella	6		Alkaliphilus	3		Clostridioides	5
Anaerovirgula	4		Alkaliphilus	4		Lactobacillus	6		Leptospira	3		Fusobacterium	5
Viridibacillus	4		Escherichia	4		Klebsiella	6		Micromonospora	3		Anaerovirgula	4
Stenotrophomonas	4		Brevibacillus	4		Actinomyces	6		Klebsiella	3		Hungatella	4
Brevibacillus	4		Helicobacter	4		Stenotrophomonas	5		Salmonella	3		Salmonella	4
Lactobacillus	4		Viridibacillus	4		Anaerovirgula	5		Escherichia	3		Corynebacterium	4
Clostridium	4		Campylobacter	4		Mycobacteroides	5		Flavobacterium	3		Klebsiella	4
Ruminococcus	3		Sorangium	3		Brevibacillus	5		Calothrix	3		Neisseria	4
Staphylococcus	3		Eubacterium	3		Salmonella	5		Viridibacillus	3		Nocardiopsis	4
Micromonospora	3		Micromonospora	3		Viridibacillus	5		Paenarthrobacter	3		Mycoplasma	4
Methylobacter	3		Candidatus_Accumulibacter	3		Ruminococcus	5		Deinococcus	2		Vibrio	4
Helicobacter	3		Klebsiella	3		Salinispora	5		Lacinutrix	2		Lachnoclostridium	4
Alkaliphilus	3		Microcystis	3		Aquimarina	4		Clostridium	2		Salinispora	4
Salinispora	3		Peptoniphilus	3		Aggregatibacter	4		Cronobacter	2		Paracoccus	4
Lachnoclostridium	3		Cohnella	3		Micromonospora	4		Methylobacterium	2		Deinococcus	4
Nocardiopsis	3		Cronobacter	3		Neisseria	4		Kistimonas	2		Sulfurihydrogenibium	3
Anaerobiospirillum	2		Methanosarcina	3		Mycolicibacterium	4		Lewinella	2		Nostoc	3
Methanosarcina	2		Fusobacterium	3		Alkaliphilus	4		Thioflavicoccus	2		Prevotella	3
Calothrix	2		Ruminococcus	3		Campylobacter	4		Gilliamella	2		Ruminococcus	3
Candidatus_Altiarchaeum	2		Acinetobacter	3		Vibrio	4		Leptolyngbya	2		Geodermatophilus	3
Acidiferrobacter	2		Mycolicibacter	3		Xanthomonas	4		Pacificimonas	2		Xanthomonas	3
Lacinutrix	2		Arcobacter	3		Calothrix	4		Novosphingobium	2		Actinomyces	3
Neisseria	2		Pannonibacter	2		Corynebacterium	4		Paraburkholderia	2		Candidatus_Altiarchaeum	3
Geodermatophilus	2		Pacificimonas	2		Methylocaldum	4		Methanosarcina	2		Methylocaldum	3
Escherichia	2		Thioflavicoccus	2		Halomonas	4		Aggregatibacter	2		Sorangium	3
Methylobacterium	2		Methanocella	2		Spiroplasma	3		Sulfurivermis	2		Micromonospora	3
Paracoccus	2		Prevotella	2		Cronobacter	3		Candidatus_Ozemobacter	2		Gilliamella	3
Pedosphaera	2		Anaerovirgula	2		Sulfurivermis	3		Xanthomonas	2		Cronobacter	3
Prevotella	2		Treponema	2		Megamonas	3		Paenibacillus	2		Marininema	3
Pacificimonas	2		Ruminiclostridium	2		Alicycliphilus	3		Terriglobus	2		Candidatus_Ozemobacter	3
Thioflavicoccus	2		Desulfovibrio	2		Rhodobacter	3		Thioalkalivibrio	2		Desulfovibrio	3
Collinsella	2		Lebetimonas	2		Thioflavicoccus	3		Treponema	2		Haemophilus	3
Hydromonas	2		Aerococcus	2		Alcaligenes	3		Stenotrophomonas	2		Ruminiclostridium	2
Rhodococcus	2		Tolypothrix	2		Desulfovibrio	3		Nocardiopsis	2		Sulfurivermis	2
Akkermansia	2		Lysinibacillus	2		Thioalkalivibrio	3		Prevotella	2		Thioflavicoccus	2
Myxococcus	2		Sulfurivermis	2		Marininema	3		Marininema	2		Spiroplasma	2
Thioalkalivibrio	2		Collimonas	2		Paracoccus	3		Thermoanaerobacterium	2		Synechocystis	2
Sulfurivermis	2		Nocardiopsis	2		Sphingobium	3		Arcobacter	2		Lewinella	2
Arcobacter	2		Hydromonas	2		Flavobacterium	3		Lachnoclostridium	2		Meiothermus	2
Peptoniphilus	2		Enhygromyxa	2		Nocardiopsis	3		Coprococcus	1		Oscillatoria	2
Vibrio	2		Calothrix	2		Methanocaldococcus	3		Gloeothece	1		Sandaracinus	2
Mycoplasma	2		Lachnoclostridium	2		Candidatus_Altiarchaeum	3		Gulosibacter	1		Myxococcus	2
Microcystis	1		Xenorhabdus	2		Geobacter	3		Marinactinospora	1		Peptoniphilus	2
Methyloversatilis	1		Anaerobiospirillum	2		Methanosarcina	3		Achromobacter	1		Novosphingobium	2
Holophaga	1		Aggregatibacter	2		Helicobacter	3		Collinsella	1		Escherichia	2
Macrococcus	1		Methylocaldum	2		Candidatus_Accumulibacter	3		Clavibacter	1		Pectobacterium	2
Halobellus	1		Thermoanaerobacterium	2		Paraburkholderia	3		Vibrio	1		Lysinibacillus	2
Methylocaldum	1		Thioalkalivibrio	2		Treponema	3		Proteus	1		Collinsella	2
Carboxydothermus	1		Megamonas	2		Peptoniphilus	3		Megamonas	1		Sphingopyxis	2
Stigmatella	1		Caldicellulosiruptor	2		Leptospirillum	3		Gimesia	1		Thermoanaerobacterium	2
Maribacter	1		Geobacter	2		Arcobacter	3		Ralstonia	1		Sphingobium	2
Gulosibacter	1		Methylobacterium	2		Kistimonas	2		Aphanothece	1		Helicobacter	2
Thermoanaerobacterium	1		Enterococcus	2		Methylobacterium	2		Candidatus_Stoquefichus	1		Methanosarcina	2
Yersinia	1		Stenotrophomonas	2		Pectobacterium	2		Oscillatoria	1		Leptospira	2
Tolypothrix	1		Akkermansia	2		Escherichia	2		Candidatus_Huberiarchaeum	1		Thioalkalivibrio	2
Kistimonas	1		Corallococcus	2		Salinicola	2		Pasteurella	1		Enhygromyxa	2
Megamonas	1		Neisseria	2		Rhodanobacter	2		Slackia	1		Methylobacterium	2
Enterobacter	1		Leptospira	2		Kluyvera	2		Methylomonas	1		Anaerobiospirillum	2
Planktothricoides	1		Ralstonia	2		Akkermansia	2		Zavarzinella	1		Acidiferrobacter	2
Thalassobius	1		Mesorhizobium	2		Streptobacillus	2		Anaerovirgula	1		Mycobacteroides	2
Glycomyces	1		Capnocytophaga	1		Leptospira	2		Chromobacterium	1		Corallococcus	2
Acidovorax	1		Alistipes	1		Porphyromonas	2		Methylocaldum	1		Alicycliphilus	2
Alcaligenes	1		Holophaga	1		Geodermatophilus	2		Nostoc	1		Kistimonas	2
Cellulophaga	1		Chryseobacterium	1		Actinomadura	2		Methanosphaera	1		Pacificimonas	2
Spiroplasma	1		Carboxydothermus	1		Goodfellowiella	2		Criibacterium	1		Sulfolobus	2
Thauera	1		Arthrospira	1		Candidatus_Ozemobacter	2		Microtetraspora	1		Thermobifida	2
Kitasatospora	1		Geobacillus	1		Collimonas	2		Aneurinibacillus	1		Lacinutrix	2
Meiothermus	1		Mobilicoccus	1		Methanothermococcus	2		Anaerobiospirillum	1		Treponema	2
Thermotalea	1		Leptospirillum	1		Curtobacterium	2		Alicycliphilus	1		Janthinobacterium	1
Aggregatibacter	1		Salinibacter	1		Rhodococcus	2		Enhygromyxa	1		Mobilicoccus	1
Rickettsia	1		Sulfolobus	1		Anaerobiospirillum	2		Candidatus_Magnetomorum	1		Arcobacter	1
Actinomyces	1		Robinsoniella	1		Novosphingobium	2		Pluralibacter	1		Anaeromassilibacillus	1
Curtobacterium	1		Criibacterium	1		Chromobacterium	2		Gallibacterium	1		Labrys	1
Catabacter	1		Piscirickettsia	1		Bordetella	2		Humitalea	1		Tepidiphilus	1
Starkeya	1		Streptobacillus	1		Lampropedia	2		Lysobacter	1		Frankia	1
Slackia	1		Methanocaldococcus	1		Hungatella	2		Herbaspirillum	1		Aerococcus	1
Anaeromassilibacillus	1		Desertimonas	1		Lysinibacillus	2		Streptobacillus	1		Alcaligenes	1
Rhodanobacter	1		Actinomadura	1		Sorangium	2		Metakosakonia	1		Ralstonia	1
Fusobacterium	1		Jishengella	1		Enterococcus	2		Actinomyces	1		Aneurinibacillus	1
Pediococcus	1		Nannocystis	1		Roseiflexus	2		Phormidium	1		Shewanella	1
Actinocorallia	1		Rothia	1		Microbacterium	2		Rivicola	1		Aggregatibacter	1
Aliivibrio	1		Haloparvum	1		Collinsella	2		Methanobrevibacter	1		Kitasatospora	1
Sphaerotilus	1		Haloarcula	1		Pseudonocardia	2		Sphingopyxis	1		Undibacterium	1
Aquimarina	1		Marininema	1		Rothia	2		Thalassobius	1		Methylarcula	1
Pseudobutyrivibrio	1		Macrococcus	1		Acidiferrobacter	2		Salinispora	1		Roseiflexus	1
Roseburia	1		Novosphingobium	1		Hydromonas	2		Oribacterium	1		Streptoalloteichus	1
Aneurinibacillus	1		Actinomyces	1		Thermobacillus	2		Lysinibacillus	1		Methanocaldococcus	1
Dermabacter	1		Derxia	1		Synechocystis	2		Coprothermobacter	1		Geobacillus	1
Candidatus_Kuenenia	1		Proteiniphilum	1		Lewinella	2		Pannonibacter	1		Rhodobacter	1
Streptoalloteichus	1		Aeromonas	1		Deinococcus	2		Tolypothrix	1		Agrococcus	1
Xenorhabdus	1		Stigmatella	1		Natrinema	1		Aerococcus	1		Alloactinosynnema	1
Colwellia	1		Catenulispora	1		Gallibacterium	1		Sorangium	1		Hydrocoleum	1
Geobacter	1		Acidiplasma	1		Macrococcus	1		Odoribacter	1		Thalassobius	1
Corallococcus	1		Pediococcus	1		Plesiocystis	1		Pedosphaera	1		Methanothermococcus	1
Chondromyces	1		Maribacter	1		Blautia	1		Leptotrichia	1		Rothia	1
Amycolatopsis	1		Desnuesiella	1		Methylarcula	1		Ruminococcus	1		Caldicellulosiruptor	1
Microbispora	1		Acidiferrobacter	1		Methanosphaera	1		Nakamurella	1		Atopobium	1
Halomonas	1		Moraxella	1		Achromobacter	1		Archangium	1		Planktothricoides	1
Chlamydia	1		Roseburia	1		Meiothermus	1		Anoxybacillus	1		Epulopiscium	1
Lysinibacillus	1		Roseiflexus	1		Janthinobacterium	1		Xenorhabdus	1		Kineosphaera	1
Oscillatoria	1		Cellulomonas	1		Eubacterium	1		Corallococcus	1		Acholeplasma	1
Methanocaldococcus	1		Anoxybacillus	1		Lentzea	1		Bradyrhizobium	1		Proteiniphilum	1
Sphingomonas	1		Gordonia	1		Jishengella	1		Lentzea	1		Chlamydia	1
Saccharothrix	1		Thermotoga	1		Tepidiphilus	1		Pediococcus	1		Coprothermobacter	1
Azospirillum	1		Candidatus_Ozemobacter	1		Fretibacterium	1		Kluyvera	1		Sedimenticola	1
Vitreoscilla	1		Sphingobium	1		Thiothrix	1		Collimonas	1		Curtobacterium	1
Haloarcula	1		Pseudobutyrivibrio	1		Tepidanaerobacter	1		Goodfellowiella	1		Arthrospira	1
Conchiformibius	1		Yersinia	1		Rhodopseudomonas	1		Planktothricoides	1		Capnocytophaga	1
Ornithinimicrobium	1		Oribacterium	1		Marinactinospora	1		Methylarcula	1		Microcystis	1
Sanguibacter	1		Trichodesmium	1		Gimesia	1		Tamilnaduibacter	1		Ilumatobacter	1
Pasteurella	1		Spiroplasma	1		Methanoregula	1		Rhodanobacter	1		Leadbetterella	1
Desnuesiella	1		Pseudoxanthomonas	1		Glycomyces	1		Thermobifida	1		Desnuesiella	1
Aquamicrobium	1		Proteus	1		Hoeflea	1		Tepidiphilus	1		Leptospirillum	1
Synechocystis	1		Salinicola	1		Haloparvum	1		Neisseria	1		Methanobrevibacter	1
Tepidanaerobacter	1		Plesiocystis	1		Desnuesiella	1		Methanocaldococcus	1		Haloarcula	1
Rhodobacter	1		Methanobrevibacter	1		Pluralibacter	1		Phaeobacter	1		Plesiocystis	1
Salinisphaera	1		Methylarcula	1		Ornithinimicrobium	1		Geobacter	1		Desertimonas	1
Jishengella	1		Hydrocoleum	1		Xenorhabdus	1		Haemophilus	1		Leclercia	1
Sedimenticola	1		Rhodanobacter	1		Leptolyngbya	1		Actinokineospora	1		Streptobacillus	1
Ralstonia	1		Janthinobacterium	1		Sphingopyxis	1		Halomonas	1		Tolypothrix	1
Haloferax	1		Rivicola	1		Pleurocapsa	1		Paracoccus	1		Stigmatella	1
Undibacterium	1		Arenimonas	1		Sulfurihydrogenibium	1		Sedimenticola	1		Rudanella	1
Herbidospora	1		Lutibacter	1		Aphanothece	1		Acidiferrobacter	1		Nocardia	1
Stomatobaculum	1		Fischerella	1		Herbidospora	1		Curtobacterium	1		Achromobacter	1
Candidatus_Huberiarchaeum	1		Gilliamella	1		Chroococcidiopsis	1		Legionella	1		Dermabacter	1
Saccharopolyspora	1		Dermabacter	1		Crossiella	1		Janthinobacterium	1		Jishengella	1
Arthrobacter	1		Acholeplasma	1		Kamptonema	1		Robinsoniella	1		Oribacterium	1
Actinomadura	1		Lysobacter	1		Gilliamella	1		Helicobacter	1		Petrimonas	1
Psychrobacter	1		Streptoalloteichus	1		Tolypothrix	1		Rudanella	1		Yersinia	1
Acholeplasma	1		Oscillatoria	1		Rhizobium	1		Petrimonas	1		Aquamicrobium	1
Thermobifida	1		Frankia	1		Leuconostoc	1		Aquamicrobium	1		Lyngbya	1
Rhizobium	1		Rhodobacter	1		Microtetraspora	1		Halobellus	1		Mailhella	1
Sphingopyxis	1		Vibrio	1		Pseudobutyrivibrio	1		Caballeronia	1		Candidatus_Accumulibacter	1
Rodentibacter	1		Sulfurihydrogenibium	1		Brevibacterium	1		Fusobacterium	1		Gimesia	1
Sulfurihydrogenibium	1		Thauera	1		Methanobrevibacter	1		Rhizobium	1		Oerskovia	1
Mailhella	1		Lampropedia	1		Starkeya	1		Natrinema	1		Haloparvum	1
Deinococcus	1		Pasteurella	1		Schaalia	1		Caldicellulosiruptor	1		Phaeobacter	1
Coprococcus	1		Lacinutrix	1		Pasteurella	1		Akkermansia	1		Cellulophaga	1
Nakamurella	1		Phaeobacter	1		Lyngbya	1		Synechocystis	1		Starkeya	1
Chroococcidiopsis	1		Actinocorallia	1		Zavarzinella	1		Wolbachia	1		Rhodanobacter	1
Corynebacterium	1		Kistimonas	1		Faecalibaculum	1		Dermabacter	1		Alkaliphilus	1
Candidatus_Termititenax	1		Pectobacterium	1		Virgibacillus	1		Mycolicibacterium	1		Clavibacter	1
Salinicola	1		Kamptonema	1		Photobacterium	1		Rubneribacter	1		Roseburia	1
Oribacterium	1		Candidatus_Termititenax	1		Capnocytophaga	1		Sphingomonas	1		Amycolatopsis	1
Agromyces	1		Arthrobacter	1		Aeromonas	1		Desnuesiella	1		Sphaerotilus	1
Acinetobacter	1		Kineosphaera	1		Pseudoxanthomonas	1					Chromobacterium	1
Thiothrix	1		Paracoccus	1		Thauera	1					Arenimonas	1
Proteiniphilum	1		Winogradskyella	1		Bacteroides	1					Cryptosporangium	1
Leptospirillum	1		Budvicia	1		Holophaga	1					Pedosphaera	1
Pelotomaculum	1		Starkeya	1		Actinobaculum	1					Bordetella	1
Marinactinospora	1		Coprobacillus	1		Borreliella	1					Methanoregula	1
Rothia	1		Listeria	1		Shewanella	1					Trichodesmium	1
Sorangium	1		Limnospira	1		Conchiformibius	1					Faecalibaculum	1
Goodfellowiella	1		Myxococcus	1		Oscillatoria	1					Coprococcus	1
Leptolyngbya	1		Planktothricoides	1		Methanoculleus	1					Stomatobaculum	1
Methylocystis	1		Thiothrix	1		Thalassobius	1					Erwinia	1
Spirosoma	1		Catabacter	1		Nostoc	1					Lawsonella	1
Alicycliphilus	1		Methanoregula	1		Actinocorallia	1					Pasteurella	1
Enhygromyxa	1		Deinococcus	1		Pediococcus	1					Variovorax	1
Gilliamella	1		Sandaracinus	1		Nannocystis	1					Ehrlichia	1
Neokomagataea	1		Alloactinosynnema	1		Enhygromyxa	1					Globicatella	1
Virgibacillus	1		Bacteroides	1		Caldilinea	1					Blautia	1
Pectobacterium	1		Achromobacter	1		Verminephrobacter	1					Azospirillum	1
Mycolicibacterium	1		Mycolicibacterium	1		Ilumatobacter	1					Ornithinimicrobium	1
Xanthomonas	1		Hungatella	1		Olsenella	1					Gulosibacter	1
Proteiniclasticum	1		Ilumatobacter	1		Salinivirga	1					Arthrobacter	1
Bordetella	1		Methanothermococcus	1		Humitalea	1					Collimonas	1
			Acidibacillus	1		Aerococcus	1					Pediococcus	1
						Thermoanaerobacterium	1					Lentzea	1
						Agromyces	1					Salinivirga	1
						Proteiniphilum	1					Actinomadura	1
						Bdellovibrio	1					Akkermansia	1
						Vitreoscilla	1					Hungateiclostridium	1
						Aquamicrobium	1					Methanoculleus	1
						Trichodesmium	1					Limnospira	1
						Thermobifida	1					Chondromyces	1
						Catabacter	1					Cellulomonas	1
						Sphaerotilus	1					Pseudoxanthomonas	1
						Dermabacter	1					Methylorubrum	1
						Mannheimia	1					Thiothrix	1
						Candidatus_Huberiarchaeum	1					Methyloversatilis	1
						Oerskovia	1					Syntrophothermus	1
						Sandaracinus	1					Bradyrhizobium	1
						Methanocella	1					Proteus	1
						Psychrobacter	1					Natrialba	1
						Kineosphaera	1					Rhizobium	1
						Coprococcus	1					Desulfonema	1
						Sedimenticola	1					Halomonas	1
						Leptotrichia	1					Calothrix	1
						Mailhella	1					Photobacterium	1
						Arthrospira	1					Aeropyrum	1
						Coprothermobacter	1					Goodfellowiella	1
						Myxococcus	1					Megamonas	1
						Pedosphaera	1					Moraxella	1
						Nakamurella	1					Eubacterium	1
						Butyricicoccus	1					Mageeibacillus	1
						Lebetimonas	1					Oscillibacter	1
						Leifsonia	1
						Acidovorax	1
						Methylomonas	1
						Candidatus_Termititenax	1
						Cohnella	1
						Methylorubrum	1
						Proteus	1
						Piscirickettsia	1
						Gulosibacter	1
						Aneurinibacillus	1
						Desertimonas	1
						Planktothricoides	1
						Phaeobacter	1
						Tumebacillus	1
						Pseudoalteromonas	1
						Roseospirillum	1
						Lutibacter	1
						Haloarcula	1
						Arthrobacter	1
						Thermotalea	1
						Alkalibacterium	1
						Slackia	1
						Fusobacterium	1
						Halobacteriovorax	1
						Ralstonia	1
						Yersinia	1
						Phytobacter	1
						Sulfolobus	1
						Synechococcus	1
						Rivicola	1
						Petrimonas	1
						Rickettsia	1
						Stomatobaculum	1
						Methyloversatilis	1
						Alloactinosynnema	1
						Methanococcus	1
						Robinsoniella	1
						Candidatus_Magnetomorum	1
						Mycoplasma	1
						Anoxybacillus	1
						Phormidium	1
						Gemmobacter	1
