# Supplementary material for: Prokaryotic viruses impact functional microorganisms in nutrient removal and carbon cycle in wastewater treatment plants
Source: Nat Commun. 2021 Sep 13;12:5398. doi: 10.1038/s41467-021-25678-1 (PMC8438041; doi:10.1038/s41467-021-25678-1)
Supplement: Supplementary file 6 — Supplementary Data 4 [file 41467_2021_25678_MOESM6_ESM.xlsx]

## Sheet: Supplementary Data 4
Supplementary Data 4. Characteristics of phage genomes included in the mock communities.
Genome type	Phage	Family	Host	Genome length (bp)	GC%	Theoretical proportion	NCBI ID
dsDNA/circular	PSA-HM1	Myoviridae	Pseudoalteromonas	129415	0.3571	0.0982	KF302034
dsDNA/circular	PSA-HP1	Podoviridae	Pseudoalteromonas	44551	0.4469	0.0982	KF302037
dsDNA/circular	PSA-HS1	Siphoviridae	Pseudoalteromonas	36769	0.405	0.0982	KF302033
dsDNA/circular	PSA-HS2	Siphoviridae	Pseudoalteromonas	37728	0.4021	0.0982	KF302036
dsDNA/linear	PSA-HS6	Siphoviridae	Pseudoalteromonas	35330	0.4478	0.0982	KF302035
dsDNA/circular	Cba phi38:1	Podoviridae	Cellulophaga baltica	72534	0.3805	0.0982	NC_021796
dsDNA/circular	Cba phi18:3	Podoviridae	Cellulophaga baltica	71443	0.3286	0.0982	NC_021794
dsDNA/circular	Cba phi38:2	Myoviridae	Cellulophaga baltica	54012	0.3317	0.0982	KC821629
dsDNA/circular	Cba phi13:1	Siphoviridae	Cellulophaga baltica	76598	0.3023	0.0982	KC821625
dsDNA/circular	Cba phi18:1	Siphoviridae	Cellulophaga baltica	39189	0.3629	0.0982	NC_021790
ssDNA/circular	phix174	Microviridae	Escherichia coli	5386	0.448	0.0092	NC_001422
ssDNA/circular	alpha3	Microviridae	Escherichia coli	6087	0.4456	0.0092	NC_001330
