# Supplementary material for: Prokaryotic viruses impact functional microorganisms in nutrient removal and carbon cycle in wastewater treatment plants
Source: Nat Commun. 2021 Sep 13;12:5398. doi: 10.1038/s41467-021-25678-1 (PMC8438041; doi:10.1038/s41467-021-25678-1)
Supplement: Supplementary file 7 — Supplementary Data 5 [file 41467_2021_25678_MOESM7_ESM.xlsx]

## Sheet: Supplementary Data 5
Supplementary Data 5. Nucleotide identity and amino acid identity with reference phage genomes (Mock community dataset)
Nucleotide identity:					Amino acid identity:
contig_id	ref_id	ANI	Purity		contig_id	ref_id	Mean AAI	Orthologous fraction	Non-identical ORFs
Mock_27	KC821625.1	0.9999	0.9996		Mock_27	KC821625.1	0.9999	1	0
Mock_12	KF302034.1	1	1		Mock_12	KF302034.1	1	0.9957	1
Mock_6	KF302037.1	0.9998	1		Mock_6	KF302037.1	1	0.9655	2
Mock_21	KF302033.1	0.9999	1.0001		Mock_21	KF302033.1	0.9999	0.9231	5
Mock_16	KF302036.1	0.9996	1		Mock_16	KF302036.1	1	0.9672	2
Mock_3	NC_021796.1	0.9997	1.0003		Mock_3	NC_021796.1	1	0.9778	2
Mock_5	KC821629.1	0.9997	1.0003		Mock_5	KC821629.1	1	0.9726	2
Mock_11	NC_021790.1	0.9999	1.0001		Mock_11	NC_021790.1	1	0.9516	3
Mock_22	NC_021794.1	0.9997	1.0001		Mock_22	NC_021794.1	1	0.9554	5
Mock_38	NC_001422.1	0.9948	1		Mock_38	NC_001422.1	0.9971	0.5714	3
Mock_37	NC_001330.1	0.9966	1.0003		Mock_37	NC_001330.1	1	0.7	3
Mock_20	KF302035.1	0.9999	1.0541		Mock_20	KF302035.1	1	0.9412	3
Average		0.999125	1.00457				0.999742	0.910125	2.58333
Note:	ANI: average nucleotide identity
	Purity: contig length/reference genome length
	AAI: average amino acid identity
	Orthologous: defined as 99% identity and 99% coverage with reference genes
