# Supplementary material for: Prokaryotic viruses impact functional microorganisms in nutrient removal and carbon cycle in wastewater treatment plants
Source: Nat Commun. 2021 Sep 13;12:5398. doi: 10.1038/s41467-021-25678-1 (PMC8438041; doi:10.1038/s41467-021-25678-1)
Supplement: Supplementary file 8 — Supplementary Data 6 [file 41467_2021_25678_MOESM8_ESM.xlsx]

## Sheet: Supplementary Data 6
Supplementary Data 6. Nucleotide identity and amino acid identity with reference phage genomes (Mock community datasets pooled in 6 WWTP samples)
Nucleotide identity:					Amino acid identity:
contig_id	ref_id	ANI	Purity		contig_id	ref_id	Mean AAI	Orthologous fraction	Non-identical ORFs
SK_3521	KC821625.1	0.9999	1.0115		SK_3521	KC821625.1	0.9999	0.9903	1
SK_9181	KF302034.1	1	1		SK_9181	KF302034.1	1	0.9957	1
SK_9329	KF302037.1	0.9996	1		SK_9329	KF302037.1	1	0.9655	2
SK_9160	KF302033.1	0.9997	1.0001		SK_9160	KF302033.1	0.9999	0.9231	5
SK_9256	KF302036.1	1	1		SK_9256	KF302036.1	1	0.9508	3
SK_8956	NC_021796.1	0.9997	1.0003		SK_8956	NC_021796.1	1	0.9667	3
SK_8954	KC821629.1	0.9999	1.0027		SK_8954	KC821629.1	1	0.9726	2
SK_9524	NC_021790.1	0.9999	1.0001		SK_9524	NC_021790.1	1	0.9516	3
SK_4808	NC_021794.1	0.9997	1.0001		SK_4808	NC_021794.1	1	0.9554	5
SK_9541	NC_001422.1	0.997	1		SK_9541	NC_001422.1	0.9947	0.5714	3
SK_9540	NC_001330.1	0.9982	1.0003		SK_9540	NC_001330.1	0.9993	0.7	3
SK_9536	KF302035.1	0.9999	1.0039		SK_9536	KF302035.1	1	0.9412	3
ST_8377	KC821625.1	0.9999	1.0115		ST_8377	KC821625.1	0.9999	0.9903	1
ST_7724	KF302034.1	1	1		ST_7724	KF302034.1	1	1	0
ST_7749	KF302037.1	0.9996	1		ST_7749	KF302037.1	1	0.9655	2
ST_7948	KF302033.1	0.9999	1.0001		ST_7948	KF302033.1	0.9999	0.9231	5
ST_4817	KF302036.1	1	1		ST_4817	KF302036.1	1	0.9508	3
ST_7601	NC_021796.1	0.9999	1.0013		ST_7601	NC_021796.1	1	0.9778	2
ST_8131	KC821629.1	0.9999	1.0027		ST_8131	KC821629.1	1	0.9726	2
ST_4562	NC_021790.1	0.9996	1.0001		ST_4562	NC_021790.1	1	0.9516	3
ST_4426	NC_021794.1	0.9997	1.0001		ST_4426	NC_021794.1	1	0.9554	5
ST_12037	NC_001422.1	0.997	1		ST_12037	NC_001422.1	0.9971	0.5714	3
ST_12035	NC_001330.1	0.9982	1.0003		ST_12035	NC_001330.1	0.9993	0.7	3
ST_12031	KF302035.1	0.9999	1.0536		ST_12031	KF302035.1	1	0.9412	3
STL_9070	KC821625.1	0.9999	1		STL_9070	KC821625.1	0.9999	1	0
STL_7796	KF302034.1	1	1		STL_7796	KF302034.1	1	0.9957	1
STL_9515	KF302037.1	0.9997	1		STL_9515	KF302037.1	1	0.9655	2
STL_10059	KF302033.1	0.9999	1.0001		STL_10059	KF302033.1	0.9999	0.9231	5
STL_9535	KF302036.1	1	1		STL_9535	KF302036.1	1	0.9508	3
STL_8722	NC_021796.1	0.9997	1.0003		STL_8722	NC_021796.1	1	0.9778	2
STL_11688	KC821629.1	0.9999	1.0021		STL_11688	KC821629.1	1	0.9726	2
STL_10663	NC_021790.1	0.9999	1.0001		STL_10663	NC_021790.1	1	0.9516	3
STL_5451	NC_021794.1	0.9998	1.0001		STL_5451	NC_021794.1	1	0.9554	5
STL_11233	NC_001422.1	0.9944	1		STL_11233	NC_001422.1	0.9971	0.5714	3
STL_13202	NC_001330.1	0.9982	1.0003		STL_13202	NC_001330.1	0.9993	0.7	3
STL_13172	KF302035.1	0.9999	1.0536		STL_13172	KF302035.1	1	0.9412	3
SWH_13400	KC821625.1	0.9999	1		SWH_13400	KC821625.1	0.9999	1	0
SWH_10058	KF302034.1	1	1		SWH_10058	KF302034.1	1	1	0
SWH_12286	KF302037.1	1	1		SWH_12286	KF302037.1	1	0.9655	2
SWH_14025	KF302033.1	0.9995	1.0001		SWH_14025	KF302033.1	0.9999	0.9385	4
SWH_13304	KF302036.1	1	1		SWH_13304	KF302036.1	1	0.9508	3
SWH_13311	NC_021796.1	0.9999	1.0013		SWH_13311	NC_021796.1	1	0.9778	2
SWH_13835	KC821629.1	0.9999	1.0023		SWH_13835	KC821629.1	1	0.9726	2
SWH_9962	NC_021790.1	0.9999	1.0001		SWH_9962	NC_021790.1	1	0.9516	3
SWH_4353	NC_021794.1	0.9999	1.0001		SWH_4353	NC_021794.1	1	0.9554	5
SWH_14073	NC_001422.1	0.997	1		SWH_14073	NC_001422.1	0.9947	0.5714	3
SWH_14072	NC_001330.1	0.9982	1.0003		SWH_14072	NC_001330.1	0.9993	0.7	3
SWH_14065	KF302035.1	0.9999	1.0536		SWH_14065	KF302035.1	1	0.9412	3
TP_8577	KC821625.1	0.9998	1		TP_8577	KC821625.1	0.9999	0.9903	1
TP_9144	KF302034.1	1	1		TP_9144	KF302034.1	1	0.9957	1
TP_9098	KF302037.1	1	1		TP_9098	KF302037.1	1	0.9655	2
TP_9150	KF302033.1	0.9999	1.0001		TP_9150	KF302033.1	0.9999	0.9231	5
TP_6630	KF302036.1	1	1		TP_6630	KF302036.1	1	0.9508	3
TP_9076	NC_021796.1	0.9999	1		TP_9076	NC_021796.1	1	0.9667	3
TP_9153	KC821629.1	0.9999	1.0008		TP_9153	KC821629.1	1	0.9726	2
TP_8806	NC_021790.1	0.9996	1.0001		TP_8806	NC_021790.1	1	0.9516	3
TP_2101	NC_021794.1	0.9997	1.0001		TP_2101	NC_021794.1	1	0.9554	5
TP_9159	NC_001422.1	0.997	1		TP_9159	NC_001422.1	0.9947	0.5714	3
TP_9157	NC_001330.1	0.9982	1.0003		TP_9157	NC_001330.1	0.9993	0.7	3
TP_9155	KF302035.1	0.9999	1.0536		TP_9155	KF302035.1	1	0.9412	3
YL_6575	KC821625.1	0.9999	1.0986		YL_6575	KC821625.1	0.9999	1.1165	12
YL_6767	KF302034.1	1	1		YL_6767	KF302034.1	1	0.9957	1
YL_6734	KF302037.1	1	1		YL_6734	KF302037.1	1	0.9483	3
YL_6084	KF302033.1	0.9995	1.0001		YL_6084	KF302033.1	0.9999	0.9385	4
YL_4938	KF302036.1	1	1		YL_4938	KF302036.1	1	0.9508	3
YL_6770	NC_021796.1	0.9997	1.0003		YL_6770	NC_021796.1	1	0.9667	3
YL_6768	KC821629.1	0.9999	1.0027		YL_6768	KC821629.1	1	0.9726	2
YL_6760	NC_021790.1	0.9996	1.0001		YL_6760	NC_021790.1	1	0.9516	3
YL_5654	NC_021794.1	0.9999	1.0001		YL_5654	NC_021794.1	1	0.9554	5
YL_6779	NC_001422.1	0.997	1		YL_6779	NC_001422.1	0.9971	0.5714	3
YL_6778	NC_001330.1	0.9982	1.0003		YL_6778	NC_001330.1	1	0.7	3
YL_6771	KF302035.1	0.9999	1.0536		YL_6771	KF302035.1	1	0.9412	3
Average		0.999444	1.00575				0.999593	0.909818	2.875
Note:	ANI: average nucleotide identity
	Purity: contig length/reference genome length
	AAI: average amino acid identity
	Orthologous: defined as 99% identity and 99% coverage with reference genes
