# Supplementary material for: Prokaryotic viruses impact functional microorganisms in nutrient removal and carbon cycle in wastewater treatment plants
Source: Nat Commun. 2021 Sep 13;12:5398. doi: 10.1038/s41467-021-25678-1 (PMC8438041; doi:10.1038/s41467-021-25678-1)
Supplement: Supplementary file 9 — Supplementary Data 7 [file 41467_2021_25678_MOESM9_ESM.xlsx]

## Sheet: Supplementary Data 7
Supplementary Data 7. Parameter optimization for CRISPR-Cas spacer matching
Coverage: 90% Identity:97% Mismatch: 1
Database: NCBI Refseq Prokaryotic virus dataset (V91)				Query: all prokaryotic spacers extracted from NCBI assembly(https://www.ncbi.nlm.nih.gov/assembly)
	evalue	Total connections found	False Positive Connections	Precision	Recall
	10	80853	5333	0.934	0.224
	0.1	80853	5333	0.934	0.224
	0.001	80146	4664	0.942	0.217
	1e-05	80026	4560	0.943	0.214
	1e-07	79592	4536	0.943	0.213
	1e-10	32364	453	0.986	0.135
	Precision: True positive virus-host connections/total virus-host connections found
	Recall: True positive viruses/Total viruses
Coverage: 90% Evalue:10 Mismatch: 1
Database: NCBI Refseq Prokaryotic virus dataset (V91)				Query: all prokaryotic spacers extracted from NCBI assembly(https://www.ncbi.nlm.nih.gov/assembly)
	Identity	Total connections	False Positive Connections	Precision	Recall
	99	69352	5129	0.926	0.215
	97	80853	5333	0.934	0.224
	95	105507	13193	0.875	0.256
	90	107195	14413	0.866	0.262
	80	107208	14415	0.866	0.262
	70	107208	14415	0.866	0.262
	Precision: True positive virus-host connections/total virus-host connections found
	Recall: True positive viruses/Total viruses
Identity: 97% Evalue:10 Mismatch: 1
Database: NCBI Refseq Prokaryotic virus dataset (V91)				Query: all prokaryotic spacers extracted from NCBI assembly(https://www.ncbi.nlm.nih.gov/assembly)
	coverage	Total connections	False Positive Connections	Precision	Recall
	95	72386	4775	0.934	0.21
	90	80853	5333	0.934	0.224
	80	99967	16184	0.832	0.265
	70	149023	53362	0.642	0.325
	60	249214	129941	0.479	0.382
	50	1113661	937554	0.158	0.579
	Precision: True positive virus-host connections/total virus-host connections found
	Recall: True positive viruses/Total viruses
