# Supplementary material for: Prokaryotic viruses impact functional microorganisms in nutrient removal and carbon cycle in wastewater treatment plants
Source: Nat Commun. 2021 Sep 13;12:5398. doi: 10.1038/s41467-021-25678-1 (PMC8438041; doi:10.1038/s41467-021-25678-1)
Supplement: Supplementary file 10 — Supplementary Data 8 [file 41467_2021_25678_MOESM10_ESM.xlsx]

## Sheet: Supplementary Data 8
Supplementary Data 8.Number of spacers in each Midas genus genome
Genus name	Average spacer number in a genome	Number of genomes in our curated database
Haliangium	492.5	2
Desulfofarcimen	446	1
Desulfonema	385	1
Haliscomenobacter	284	1
Desulfosoma	247	1
Desulfothermus	195	1
Methanofollis	169.667	3
Zoogloea	168	2
Thiothrix	151.333	9
Nannocystis	151	2
Desulfurivibrio	151	2
Methanosarcina	142.543	138
Desulfohalovibrio	138	1
Methanocaldococcus	133	8
Acetomicrobium	129.667	3
Sorangium	120.923	13
Methanotorris	120	2
Desulfotomaculum	118.808	26
Methanothermococcus	116.667	3
Methanoculleus	114.469	32
Methanothermobacter	110	8
Petrimonas	105.5	2
Tessaracoccus	102.8	5
Desulfococcus	101.833	6
Coprothermobacter	100.667	3
Methanospirillum	97.6667	3
Desulfuribacillus	95.5	2
Dokdonella	94	1
Sphaerotilus	91	3
Desulfurococcus	90	5
Defluviimonas	86	3
Skermania	85	1
Thauera	83.6667	21
Desulfurobacterium	80.25	4
Methanococcus	75.9	10
Methanobacterium	74.8033	61
Methanocella	72.6	5
Kouleothrix	71	1
Hyphomicrobium	69	6
Accumulibacter	68.95	20
Nitrotoga	68.6667	3
Actinomyces	68.0542	166
Leptothrix	68	1
Desulfobacca	64	2
Trichococcus	63.0909	11
Mycobacterium	59.3602	6813
Desulfuromonas	58.25	4
Acinetobacter	54.6622	1048
Methanobrevibacter	52.1333	60
Proteiniphilum	49.875	16
Methanoregula	48.25	12
Lactococcus	48.1875	16
Anaerostipes	47.9333	15
Psychrobacter	46.7778	36
Sphingopyxis	46.75	4
Bifidobacterium	46.1899	516
Nitrosomonas	44.7778	45
Acidovorax	44.6809	47
Leucobacter	43.3333	3
Desulfobacter	43.1633	49
Rhodoferax	41.875	8
Leptotrichia	41.4375	16
Desulfovibrio	40.5122	82
Desulfonatronum	40.5	4
Desulfosporosinus	39.5333	15
Thermomonas	39.5	2
Desulfobacula	39.25	4
Rhodobacter	38.3875	80
Arcobacter	37.7377	61
Romboutsia	37.5	4
Desulfonauticus	37.5	2
Methanosphaera	36.625	8
Terrisporobacter	36.5	2
Corynebacterium	35.8237	556
Methanocorpusculum	35.1667	6
Blautia	34.8911	101
Paracoccus	32.2	45
Nitrobacter	30	3
Nitrospira	29.987	77
Lachnoclostridium	28.7667	30
Faecalibacterium	27.0938	64
Flavobacterium	26.945	109
Zymomonas	26.9444	18
Subdoligranulum	25.9167	12
Gordonia	24.6136	44
Tetrasphaera	24	4
Prevotella	23.8822	467
Dorea	23.2903	31
Novosphingobium	22.9	10
Methanomethylovorans	21	2
Collinsella	18.72	75
Microthrix	17	7
Streptococcus	16.9927	3287
Nocardioides	14.4167	24
Enterococcus	11.008	1000
Bradyrhizobium	10.875	16
Desulfocurvus	5	1
Dietzia	4.6	5
Proteiniclasticum	4.33333	3
Methanothrix	4	1
