# Supplementary material for: Prokaryotic viruses impact functional microorganisms in nutrient removal and carbon cycle in wastewater treatment plants
Source: Nat Commun. 2021 Sep 13;12:5398. doi: 10.1038/s41467-021-25678-1 (PMC8438041; doi:10.1038/s41467-021-25678-1)
Supplement: Supplementary file 11 — Supplementary Data 9 [file 41467_2021_25678_MOESM11_ESM.xlsx]

## Sheet: Supplementary Data 9
Supplementary Data 9. Filtered virus-host connections in Hi-C data (Illumina)
mobile_contig_name	mobile_contig_length (bp)	mobile_contig_read_count (reads)	mobile_contig_read_depth (reads/kbp)	mobile_contig_read_depth_in_this_cluster (reads/kbp)	cluster_name	cluster_length (bp)	cluster_read_count (reads)	cluster_read_depth (reads/kbp)	intra_read_count (reads)	intra_linkage_density (reads/kbp^2)	inter_read_count (reads)	raw_inter_linkage_density (reads/kbp^2)	raw_inter_vs_intra_ratio	mobile_element_copies_per_cell	adjusted_inter_connective_linkage_density (reads/kbp^2)	adjusted_inter_vs_intra_ratio
Illumina_virus_3	6321	275	43.5058	41.6142	Illumina_bin_56	3577338	23546	6.58199	2401	0.000376204	22	0.00097292	2.58615	6.32244	0.000153884	0.409043
Illumina_virus_111	5957	592	99.3789	14.282	Illumina_bin_182	456675	36893	80.7861	525	0.00508093	24	0.00882219	1.73634	0.176788	0.0499027	9.82158
Illumina_virus_111	5957	592	99.3789	80.9313	Illumina_bin_69	3332152	303588	91.1087	40752	0.0073656	136	0.00685151	0.930204	0.888294	0.00771311	1.04718
Illumina_virus_164	961739	16602	17.2625	13.6283	Illumina_bin_144	984576	16910	17.1749	180	0.00814052	180	0.00819552	1.00676	0.793499	0.0103283	1.26875
Illumina_virus_184	5319	128	24.0647	22.5606	Illumina_bin_46	3973096	107654	27.0957	15494	0.00199299	45	0.00213224	1.06987	0.832626	0.00256086	1.28493
Illumina_virus_196	7573	59	7.79084	6.23267	Illumina_bin_108	2373718	23840	10.0433	807	0.000287406	4	0.000223229	0.776702	0.620579	0.000359711	1.25158
Illumina_virus_215	6439	133	20.6554	14.4588	Illumina_bin_176	539870	5708	10.5729	287	0.00198494	7	0.00203799	1.02672	1.36753	0.00149027	0.750787
Illumina_virus_246	7159	905	126.414	125.966	Illumina_bin_10	6529394	1047655	160.452	307210	0.014442	562	0.0120361	0.833411	0.785069	0.0153313	1.06158
Illumina_virus_282	13941	191	13.7006	11.2828	Illumina_bin_68	3353615	101288	30.2026	5198	0.000926109	14	0.000299448	0.32334	0.373572	0.00080158	0.865536
Illumina_virus_336	11725	5967	508.913	506.985	Illumina_bin_64	3464436	1119126	323.033	347283	0.0581059	3683	0.0909764	1.5657	1.56946	0.0579668	0.997607
Illumina_virus_352	45589	12582	275.988	211.591	Illumina_bin_101	2626427	61346	23.3572	9373	0.00273293	483	0.00403387	1.47602	9.0589	0.000445294	0.162936
Illumina_virus_352	45589	12582	275.988	11.39	Illumina_bin_50	3717029	24421	6.57003	2495	0.000363024	26	0.000153432	0.422652	1.73362	8.85e-05	0.243797
Illumina_virus_355	123442	308	2.4951	1.70717	Illumina_bin_164	666863	1865	2.79668	48	0.000252288	13	0.000157922	0.62596	0.610429	0.000258707	1.02544
Illumina_virus_361	6405	221	34.5043	19.8661	Illumina_bin_74	3203625	108320	33.8117	5956	0.00116294	19	0.000927816	0.797819	0.587551	0.00157912	1.35787
Illumina_virus_361	6405	221	34.5043	8.36468	Illumina_bin_175	544637	23898	43.8788	444	0.00310853	8	0.00229332	0.737748	0.190632	0.0120301	3.87002
Illumina_virus_465	17248	1544	89.5176	82.8247	Illumina_bin_22	4819210	823718	170.924	116270	0.010036	99	0.00119102	0.118676	0.484571	0.00245789	0.244909
Illumina_virus_546	10127	44	4.34482	3.57809	Illumina_bin_85	2918589	13910	4.766	2308	0.000554501	14	0.000473668	0.854224	0.750753	0.000630925	1.13782
Illumina_virus_578	71383	405	5.67362	2.55313	Illumina_bin_192	278756	1995	7.1568	17	0.000487701	9	0.000607989	1.24664	0.356742	0.00170428	3.49452
Illumina_virus_578	71383	405	5.67362	2.26945	Illumina_bin_50	3717029	24421	6.57003	2495	0.000363024	8	3.02e-05	0.0830548	0.345424	8.73e-05	0.240443
Illumina_virus_586	10561	404	38.254	20.7664	Illumina_bin_37	4195187	135059	32.1938	14841	0.00168945	114	0.00257954	1.52686	0.645044	0.00399902	2.36705
Illumina_virus_586	10561	404	38.254	14.7551	Illumina_bin_27	4532183	159501	35.193	28248	0.00275731	81	0.00169228	0.613743	0.419263	0.00403633	1.46386
Illumina_virus_594	5797	159	27.428	19.1358	Illumina_bin_74	3203625	108320	33.8117	5956	0.00116294	30	0.00161539	1.38905	0.565952	0.00285428	2.45436
Illumina_virus_611	15489	866	55.9106	51.2514	Illumina_bin_56	3577338	23546	6.58199	2401	0.000376204	22	0.000397045	1.0554	7.78662	5.1e-05	0.13554
Illumina_virus_615	7573	201	26.5417	19.2427	Illumina_bin_7	8385055	266264	31.7546	61776	0.00176065	58	0.000913386	0.518777	0.605982	0.00150728	0.856093
Illumina_virus_640	19027	137	7.20029	6.38208	Illumina_bin_101	2626427	61346	23.3572	9373	0.00273293	39	0.000780421	0.285562	0.273238	0.00285619	1.0451
Illumina_virus_757	690219	28231	40.9015	40.3523	Illumina_bin_62	3499969	139244	39.7844	40552	0.0072453	14547	0.00750099	1.03529	1.01428	0.00739542	1.02072
Illumina_virus_774	21892	343	15.6678	10.1841	Illumina_bin_151	912732	12224	13.3928	558	0.00139447	26	0.0013012	0.933117	0.760417	0.00171117	1.22711
Illumina_virus_867	12040	1484	123.256	121.141	Illumina_bin_22	4819210	823718	170.924	116270	0.010036	401	0.00692833	0.69035	0.708743	0.00977551	0.974048
Illumina_virus_868	5368	152	28.3159	28.3159	Illumina_bin_22	4819210	823718	170.924	116270	0.010036	31	0.00119832	0.119403	0.165664	0.00723344	0.720752
Illumina_virus_964	35666	6219	174.368	169.018	Illumina_bin_22	4819210	823718	170.924	116270	0.010036	1643	0.00963016	0.959565	0.988852	0.00973872	0.970383
Illumina_virus_989	13396	172	12.8397	12.8397	Illumina_bin_140	1073125	14078	13.1187	4858	0.0086892	114	0.00803036	0.924177	0.978729	0.00820488	0.944262
Illumina_virus_992	164778	3835	23.2737	22.7822	Illumina_bin_1	10111700	242935	24.0251	76646	0.00152479	2410	0.00147038	0.964319	0.948264	0.0015506	1.01693
Illumina_virus_1113	5813	162	27.8686	21.1801	Illumina_bin_104	2523080	131116	51.9666	10534	0.00331495	19	0.00129546	0.390792	0.407571	0.00317847	0.95883
Illumina_virus_1179	74936	18108	241.646	238.815	Illumina_bin_112	2293454	553577	241.373	173346	0.068806	11303	0.0679893	0.98813	0.989404	0.0687174	0.998713
Illumina_virus_1192	10837	146	13.4724	12.86	Illumina_bin_101	2626427	61346	23.3572	9373	0.00273293	42	0.00147562	0.53994	0.550579	0.00268013	0.980678
Illumina_virus_1203	9620	26	2.7027	2.02703	Illumina_bin_164	666863	1865	2.79668	48	0.000252288	3	0.000467638	1.85358	0.724799	0.000645197	2.55738
Illumina_virus_1225	5650	973	172.212	170.753	Illumina_bin_22	4819210	823718	170.924	116270	0.010036	234	0.00860401	0.857318	0.999	0.00861262	0.858176
Illumina_virus_1279	5782	130	22.4836	8.43134	Illumina_bin_40	4142599	12435	3.00174	1699	0.000210725	3	0.000125248	0.594367	2.80882	4.46e-05	0.211607
Illumina_virus_1280	5011	99	19.7565	18.176	Illumina_bin_98	2650894	52735	19.8933	9513	0.00271446	46	0.00346291	1.27573	0.913676	0.00379009	1.39626
Illumina_virus_1413	12055	4682	388.387	385.771	Illumina_bin_64	3464436	1119126	323.033	347283	0.0581059	2950	0.070882	1.21988	1.19422	0.0593544	1.02149
Illumina_virus_1432	8188	1559	190.401	185.722	Illumina_bin_22	4819210	823718	170.924	116270	0.010036	397	0.010078	1.00419	1.08658	0.00927499	0.924176
Illumina_virus_1648	5464	31	5.6735	5.6735	Illumina_bin_101	2626427	61346	23.3572	9373	0.00273293	10	0.000696825	0.254973	0.242901	0.00286876	1.0497
Illumina_virus_1896	82480	341	4.13434	4.00097	Illumina_bin_13	5813526	31516	5.42115	1069	6.43e-05	30	6.26e-05	0.973772	0.73803	8.48e-05	1.31942
Illumina_virus_1907	253955	2492	9.81276	9.48654	Illumina_bin_147	972902	10030	10.3094	1672	0.00407494	727	0.00398181	0.977147	0.920187	0.00432718	1.0619
Illumina_virus_1941	9188	100	10.8838	4.14619	Illumina_bin_18	5130315	120473	23.4826	25200	0.00191905	8	0.000169717	0.0884379	0.176565	0.000961216	0.500881
Illumina_virus_1999	17296	409	23.6471	23.234	Illumina_bin_17	5166647	627218	121.397	156748	0.0117833	225	0.0025263	0.214396	0.191388	0.0131999	1.12022
Illumina_virus_2017	84454	11928	141.237	141.174	Illumina_bin_44	4044649	587524	145.26	168817	0.0209644	6741	0.0201552	0.961403	0.971873	0.0207385	0.989227
Illumina_virus_2063	11183	388	34.6955	11.3255	Illumina_bin_37	4195187	135059	32.1938	14841	0.00168945	63	0.00134286	0.794851	0.351791	0.00381721	2.25944
Illumina_virus_2063	11183	388	34.6955	21.033	Illumina_bin_27	4532183	159501	35.193	28248	0.00275731	117	0.00231416	0.839281	0.597649	0.0038721	1.4043
Illumina_virus_2083	19095	369	19.3244	6.10245	Illumina_bin_101	2626427	61346	23.3572	9373	0.00273293	6	0.000119637	0.0437761	0.261266	0.000457913	0.167554
Illumina_virus_2154	31355	166	5.29421	5.29421	Illumina_bin_13	5813526	31516	5.42115	1069	6.43e-05	11	6.07e-05	0.94432	0.976584	6.21e-05	0.966962
Illumina_virus_2161	7189	330	45.9035	44.6695	Illumina_bin_97	2664356	146688	55.0557	35638	0.0101226	181	0.00947526	0.936048	0.811351	0.0116784	1.15369
Illumina_virus_2519	94793	463	4.88433	4.88433	Illumina_bin_94	2683814	11087	4.13106	1377	0.000393343	100	0.000407463	1.0359	1.18234	0.000344624	0.87614
Illumina_virus_2554	44360	702	15.8251	15.6258	Illumina_bin_139	1096055	16230	14.8077	4480	0.00771358	392	0.00840243	1.0893	1.05525	0.00796251	1.03227
Illumina_virus_2579	35377	546	15.4338	10.1463	Illumina_bin_74	3203625	108320	33.8117	5956	0.00116294	71	0.000626463	0.538689	0.300082	0.00208764	1.79514
Illumina_virus_2615	25541	79	3.09307	3.09307	Illumina_bin_34	4328827	25428	5.87411	5685	0.000616053	39	0.000352741	0.572583	0.526559	0.000669899	1.08741
Illumina_virus_2616	79083	226	2.85776	2.61961	Illumina_bin_154	875880	2589	2.95588	91	0.000269674	22	0.000349134	1.29465	0.886236	0.000393951	1.46085
Illumina_virus_2679	7002	24	3.42759	2.85633	Illumina_bin_114	2214601	13585	6.13429	1707	0.000698466	5	0.000322443	0.461644	0.465633	0.000692482	0.991434
Illumina_virus_2705	39003	7723	198.01	197.147	Illumina_bin_115	2212245	452462	204.526	143494	0.0608683	5026	0.0592948	0.974148	0.963923	0.061514	1.01061
Illumina_virus_2757	240552	13295	55.2687	55.0157	Illumina_bin_121	2108324	112798	53.5013	37498	0.0177811	8263	0.018391	1.0343	1.02831	0.0178847	1.00583
Illumina_virus_2767	5877	17	2.89263	2.62967	Illumina_bin_40	4142599	12435	3.00174	1699	0.000210725	10	0.000410744	1.9492	0.876047	0.000468861	2.22499
Illumina_virus_2768	9985	168	16.8252	16.4887	Illumina_bin_87	2839715	78171	27.5278	13140	0.00326774	49	0.00172812	0.528842	0.598986	0.00288507	0.882895
Illumina_virus_2785	20427	1488	72.8448	67.6104	Illumina_bin_22	4819210	823718	170.924	116270	0.010036	310	0.00316247	0.315113	0.395559	0.00799494	0.796629
Illumina_virus_2801	6874	39	5.67355	5.67355	Illumina_bin_50	3717029	24421	6.57003	2495	0.000363024	14	0.000548942	1.51214	0.86355	0.00063568	1.75107
Illumina_virus_2845	117430	17017	144.912	144.852	Illumina_bin_44	4044649	587524	145.26	168817	0.0209644	9600	0.0208165	0.992944	0.997191	0.0208751	0.995742
Illumina_virus_2935	26208	243	9.27198	8.92857	Illumina_bin_145	980549	8395	8.56153	1825	0.00390398	104	0.00415811	1.06509	1.04287	0.00398717	1.02131
Illumina_virus_2978	10984	1347	122.633	118.619	Illumina_bin_22	4819210	823718	170.924	116270	0.010036	266	0.00503659	0.501854	0.69399	0.00725743	0.723143
Illumina_virus_3001	158568	38601	243.435	240.336	Illumina_bin_112	2293454	553577	241.373	173346	0.068806	23341	0.0689492	1.00208	0.995704	0.0692467	1.00641
Illumina_virus_3118	9266	41	4.42478	4.42478	Illumina_bin_109	2349738	10753	4.57625	783	0.000286792	10	0.000459291	1.60148	0.9669	0.000475015	1.65631
Illumina_virus_3129	7224	372	51.495	34.8349	Illumina_bin_74	3203625	108320	33.8117	5956	0.00116294	46	0.00198764	1.70915	1.03026	0.00192926	1.65895
Illumina_virus_3195	114291	25706	224.917	220.099	Illumina_bin_112	2293454	553577	241.373	173346	0.068806	15851	0.0636436	0.924973	0.911863	0.0697951	1.01438
Illumina_virus_3224	6560	389	59.2988	16.1724	Illumina_bin_81	3030250	177516	58.5813	21465	0.00469854	3	0.000150917	0.0321201	0.276068	0.000546668	0.116349
Illumina_virus_3459	7836	177	22.5881	21.1308	Illumina_bin_101	2626427	61346	23.3572	9373	0.00273293	58	0.00282661	1.03428	0.904678	0.00312444	1.14325
Illumina_virus_3459	7836	177	22.5881	1.09297	Illumina_bin_50	3717029	24421	6.57003	2495	0.000363024	3	0.000102998	0.283724	0.166357	0.000619142	1.70551
Illumina_virus_3562	7308	1473	201.56	190.335	Illumina_bin_22	4819210	823718	170.924	116270	0.010036	390	0.0110905	1.10507	1.11357	0.0099594	0.992371
Illumina_virus_3753	101189	11033	109.034	106.297	Illumina_bin_29	4466435	508038	113.746	105928	0.0107681	4662	0.0105543	0.98015	0.934518	0.0112939	1.04883
Illumina_virus_3817	12706	445	35.0228	32.4808	Illumina_bin_46	3973096	107654	27.0957	15494	0.00199299	115	0.00228534	1.14669	1.19874	0.00190645	0.956576
Illumina_virus_3839	6953	184	26.4634	13.2317	Illumina_bin_90	2824687	113548	40.1984	5935	0.0014911	2	0.000101833	0.0682937	0.32916	0.000309372	0.207479
Illumina_virus_3972	11894	88	7.39869	6.57661	Illumina_bin_45	4041737	58877	14.5673	2907	0.000357393	8	0.000166907	0.467011	0.451466	0.0003697	1.03443
Illumina_virus_4021	5678	76	13.385	10.5168	Illumina_bin_45	4041737	58877	14.5673	2907	0.000357393	11	0.000479998	1.34305	0.721947	0.000664867	1.86032
Illumina_virus_4056	59083	368	6.22853	4.51031	Illumina_bin_13	5813526	31516	5.42115	1069	6.43e-05	21	6.18e-05	0.961342	0.831984	7.42e-05	1.15548
Illumina_virus_4071	7367	294	39.9077	13.1953	Illumina_bin_37	4195187	135059	32.1938	14841	0.00168945	41	0.00132661	0.78523	0.40987	0.00323665	1.9158
Illumina_virus_4071	7367	294	39.9077	24.7814	Illumina_bin_27	4532183	159501	35.193	28248	0.00275731	77	0.00230993	0.837748	0.704157	0.00328042	1.18972
Illumina_virus_4120	32239	3351	103.942	102.097	Illumina_bin_29	4466435	508038	113.746	105928	0.0107681	1494	0.0104509	0.970547	0.897592	0.0116433	1.08128
Illumina_virus_4129	380571	1096	2.87988	2.62815	Illumina_bin_40	4142599	12435	3.00174	1699	0.000210725	261	0.000182298	0.865101	0.875541	0.000208212	0.988076
Illumina_virus_4131	6294	902	143.311	109.723	Illumina_bin_101	2626427	61346	23.3572	9373	0.00273293	49	0.00296418	1.08461	4.69759	0.000631	0.230887
Illumina_virus_4131	6294	902	143.311	6.71771	Illumina_bin_50	3717029	24421	6.57003	2495	0.000363024	3	0.000128233	0.353235	1.02248	0.000125414	0.34547
Illumina_virus_4155	6919	117	16.91	13.528	Illumina_bin_39	4153047	121237	29.1923	12749	0.00148256	32	0.00111363	0.751153	0.463409	0.00240312	1.62093
Illumina_virus_4155	6919	117	16.91	2.11374	Illumina_bin_75	3202201	23377	7.30029	1446	0.000283271	5	0.000225672	0.796666	0.289543	0.00077941	2.75146
Illumina_virus_4432	8468	780	92.1115	85.3928	Illumina_bin_3	9502436	781380	82.2294	221840	0.00492072	394	0.00489644	0.995067	1.03847	0.00471505	0.958205
Illumina_virus_4432	8468	780	92.1115	5.20159	Illumina_bin_37	4195187	135059	32.1938	14841	0.00168945	24	0.000675584	0.399884	0.161571	0.00418134	2.47497
Illumina_virus_4588	9106	589	64.6826	64.4989	Illumina_bin_91	2748592	181413	66.0022	57246	0.0154029	351	0.0140705	0.913501	0.977224	0.0143985	0.934792
Illumina_virus_4617	6137	115	18.7388	13.1172	Illumina_bin_23	4747092	151278	31.8675	6275	0.000559653	14	0.000481178	0.85978	0.411615	0.001169	2.08879
Illumina_virus_4785	15528	1163	74.897	4.4057	Illumina_bin_33	4372699	43977	10.0572	734	7.69e-05	2	2.95e-05	0.382847	0.438066	6.72e-05	0.873949
Illumina_virus_4785	15528	1163	74.897	6.60856	Illumina_bin_63	3470510	54427	15.6827	6909	0.00115258	3	5.57e-05	0.0482995	0.421391	0.000132107	0.114619
Illumina_virus_4816	10321	65	6.29784	6.29784	Illumina_bin_20	4893292	29681	6.06565	2173	0.00018182	9	0.000178582	0.982187	1.03828	0.000171998	0.945976
Illumina_virus_4817	25130	222	8.83406	6.16544	Illumina_bin_118	2124114	18528	8.7227	2289	0.00103334	67	0.0012702	1.22923	0.706827	0.00179705	1.73907
Illumina_virus_4817	25130	222	8.83406	2.48458	Illumina_bin_125	1614579	15864	9.82547	655	0.000505315	27	0.000665445	1.31689	0.252871	0.00263155	5.20775
Illumina_virus_4833	18039	295	16.3535	13.4462	Illumina_bin_45	4041737	58877	14.5673	2907	0.000357393	37	0.000509758	1.42632	0.923041	0.000552259	1.54524
Illumina_virus_4858	23997	2930	122.099	36.8979	Illumina_bin_74	3203625	108320	33.8117	5956	0.00116294	110	0.00143085	1.23037	1.09128	0.00131117	1.12746
Illumina_virus_4858	23997	2930	122.099	9.05676	Illumina_bin_175	544637	23898	43.8788	444	0.00310853	27	0.00206585	0.664575	0.206404	0.0100088	3.21977
Illumina_virus_4858	23997	2930	122.099	50.6508	Illumina_bin_22	4819210	823718	170.924	116270	0.010036	151	0.0013057	0.130102	0.296335	0.00440616	0.439037
Illumina_virus_4858	23997	2930	122.099	11.4048	Illumina_bin_23	4747092	151278	31.8675	6275	0.000559653	34	0.000298466	0.533305	0.357882	0.000833977	1.49017
Illumina_virus_5030	9549	242	25.343	15.8394	Illumina_bin_66	3396219	71580	21.0764	22913	0.00402845	15	0.000462528	0.114815	0.751522	0.000615455	0.152777
Illumina_virus_5030	9549	242	25.343	4.22383	Illumina_bin_167	633836	1546	2.43912	74	0.000420404	4	0.000660884	1.57202	1.7317	0.000381638	0.907788
Illumina_virus_5036	5372	46	8.56292	8.23358	Illumina_bin_36	4244459	39848	9.38824	6233	0.000699101	25	0.00109643	1.56835	0.87701	0.00125019	1.78829
Illumina_virus_5329	130523	4840	37.0816	25.1614	Illumina_bin_19	5119750	78593	15.3509	23160	0.00182942	819	0.0012256	0.669937	1.63908	0.000747736	0.408728
Illumina_virus_5329	130523	4840	37.0816	6.51309	Illumina_bin_216	158524	5891	37.1616	229	0.0594731	212	0.0580063	0.975336	0.175264	0.330965	5.56495
Illumina_virus_5345	39865	1714	42.9951	11.3572	Illumina_bin_155	835306	48080	57.5597	1377	0.00400213	42	0.00126128	0.315152	0.197311	0.00639234	1.59723
Illumina_virus_5345	39865	1714	42.9951	24.0664	Illumina_bin_90	2824687	113548	40.1984	5935	0.0014911	89	0.000790365	0.530056	0.598691	0.00132016	0.885357
Illumina_virus_5428	8086	2789	344.917	342.215	Illumina_bin_64	3464436	1119126	323.033	347283	0.0581059	1773	0.0634391	1.09178	1.05938	0.0598832	1.03059
Illumina_virus_5492	164305	38703	235.556	234.347	Illumina_bin_115	2212245	452462	204.526	143494	0.0608683	23459	0.0697174	1.14538	1.1458	0.0608458	0.99963
Illumina_virus_5497	8351	3491	418.034	415.461	Illumina_bin_64	3464436	1119126	323.033	347283	0.0581059	2261	0.0783389	1.34821	1.28613	0.0609107	1.04827
Illumina_virus_5550	6846	425	62.08	16.5547	Illumina_bin_81	3030250	177516	58.5813	21465	0.00469854	4	0.000192817	0.0410376	0.282593	0.000682312	0.145218
Illumina_virus_5550	6846	425	62.08	8.27734	Illumina_bin_23	4747092	151278	31.8675	6275	0.000559653	2	6.15e-05	0.109963	0.259742	0.000236932	0.423354
Illumina_virus_5588	8357	131	15.6755	14.952	Illumina_bin_139	1096055	16230	14.8077	4480	0.00771358	62	0.00682076	0.884253	1.00975	0.00675492	0.875717
Illumina_virus_5597	156849	813	5.18333	4.08568	Illumina_bin_13	5813526	31516	5.42115	1069	6.43e-05	67	7.55e-05	1.17532	0.753656	0.000100198	1.55949
Illumina_virus_5703	5719	132	23.081	20.4178	Illumina_bin_48	3938447	53462	13.5744	6098	0.000788041	46	0.00204524	2.59534	1.50414	0.00135974	1.72547
Illumina_virus_5734	5101	540	105.862	105.17	Illumina_bin_17	5166647	627218	121.397	156748	0.0117833	304	0.0115462	0.979877	0.866325	0.0133278	1.13107
Illumina_virus_5905	47442	2990	63.0243	62.3655	Illumina_bin_91	2748592	181413	66.0022	57246	0.0154029	1988	0.0152456	0.989787	0.944901	0.0161345	1.0475
Illumina_virus_5918	110928	2974	26.8102	26.6905	Illumina_bin_134	1218559	30595	25.1075	7241	0.0102571	1338	0.0108898	1.06168	1.06305	0.0102439	0.998715
Illumina_virus_5947	59502	108	1.81507	0.51859	Illumina_bin_143	989867	1566	1.58203	59	0.000139115	2	3.4e-05	0.244089	0.3278	0.000103589	0.744627
Illumina_virus_5947	59502	108	1.81507	1.29648	Illumina_bin_189	314775	639	2.03002	16	0.000452723	5	0.00032918	0.727111	0.638651	0.00051543	1.13851
Illumina_virus_6004	38819	734	18.9083	18.181	Illumina_bin_100	2628229	47100	17.9208	9779	0.00287136	275	0.00273582	0.952794	1.01452	0.00269666	0.939158
Illumina_virus_6023	9350	195	20.8556	6.95187	Illumina_bin_74	3203625	108320	33.8117	5956	0.00116294	6	0.000200308	0.172242	0.205606	0.000974234	0.837733
Illumina_virus_6161	5497	776	141.168	138.691	Illumina_bin_22	4819210	823718	170.924	116270	0.010036	280	0.0105816	1.05437	0.811421	0.0130408	1.29941
Illumina_virus_6184	71971	1651	22.9398	22.6304	Illumina_bin_1	10111700	242935	24.0251	76646	0.00152479	1024	0.00141716	0.92942	0.941946	0.00150451	0.986701
Illumina_virus_6349	9419	107	11.36	3.78667	Illumina_bin_26	4541522	34747	7.65096	1542	0.000149825	3	7.01e-05	0.468093	0.494928	0.000141701	0.94578
Illumina_virus_6397	76539	321	4.19394	4.06812	Illumina_bin_94	2683814	11087	4.13106	1377	0.000393343	97	0.000486074	1.23575	0.984764	0.000493594	1.25487
Illumina_virus_6500	18433	326	17.6857	5.44175	Illumina_bin_40	4142599	12435	3.00174	1699	0.000210725	4	5.24e-05	0.248585	1.81286	2.89e-05	0.137123
Illumina_virus_6698	7859	205	26.0847	23.3595	Illumina_bin_39	4153047	121237	29.1923	12749	0.00148256	60	0.00184179	1.2423	0.800193	0.00230168	1.55251
Illumina_virus_6758	8656	89	10.2819	9.45933	Illumina_bin_78	3110585	73638	23.6734	9672	0.00200665	23	0.000854218	0.425692	0.399577	0.0021378	1.06536
Illumina_virus_6815	19740	59	2.98886	1.70792	Illumina_bin_165	661954	2072	3.13013	53	0.000275112	4	0.000306115	1.11269	0.545638	0.000561022	2.03925
Illumina_virus_6894	6795	89	13.0979	11.3515	Illumina_bin_25	4550525	64526	14.1799	6282	0.000615582	13	0.000420429	0.682977	0.800533	0.000525186	0.853153
Illumina_virus_6907	52303	26528	507.198	504.075	Illumina_bin_64	3464436	1119126	323.033	347283	0.0581059	15334	0.0859217	1.47871	1.56045	0.0550622	0.947619
Illumina_virus_6910	76664	12480	162.788	162.788	Illumina_bin_44	4044649	587524	145.26	168817	0.0209644	7276	0.0239183	1.1409	1.12067	0.0213429	1.01805
Illumina_virus_6939	43673	2230	51.0613	48.6218	Illumina_bin_22	4819210	823718	170.924	116270	0.010036	578	0.00274624	0.27364	0.284465	0.00965407	0.961948
Illumina_virus_7057	11446	566	49.4496	46.0096	Illumina_bin_22	4819210	823718	170.924	116270	0.010036	107	0.00193979	0.193284	0.269182	0.00720623	0.718041
Illumina_virus_7189	152922	8286	54.1845	53.8363	Illumina_bin_121	2108324	112798	53.5013	37498	0.0177811	5412	0.0180989	1.01787	1.00626	0.0179862	1.01154
Illumina_virus_7190	11400	178	15.614	11.4103	Illumina_bin_45	4041737	58877	14.5673	2907	0.000357393	19	0.000412364	1.15381	0.783281	0.000526457	1.47305
Illumina_virus_7278	80361	9022	112.268	110.059	Illumina_bin_29	4466435	508038	113.746	105928	0.0107681	3736	0.0105995	0.984346	0.967587	0.0109546	1.01732
Illumina_virus_7364	146885	15346	104.476	102.686	Illumina_bin_29	4466435	508038	113.746	105928	0.0107681	6652	0.0104842	0.97364	0.902764	0.0116135	1.07851
Illumina_virus_7468	6280	127	20.2229	14.7659	Illumina_bin_14	5637789	183633	32.5718	33629	0.00212059	46	0.00130069	0.613362	0.453335	0.00286915	1.353
Illumina_virus_7468	6280	127	20.2229	4.49398	Illumina_bin_2	9656825	260944	27.0217	31494	0.000675832	14	0.000230852	0.341582	0.16631	0.00138808	2.05389
Illumina_virus_7506	13928	387	27.7858	25.103	Illumina_bin_47	3944479	69609	17.6472	9720	0.00127281	131	0.00239293	1.88004	1.42249	0.00168221	1.32165
Illumina_virus_7734	19554	889	45.4638	44.1499	Illumina_bin_22	4819210	823718	170.924	116270	0.010036	336	0.00358009	0.356726	0.258301	0.0138601	1.38105
Illumina_virus_7746	131176	32240	245.777	243.157	Illumina_bin_112	2293454	553577	241.373	173346	0.068806	19953	0.0703465	1.02239	1.00739	0.0698304	1.01489
Illumina_virus_7784	6428	104	16.1792	10.2959	Illumina_bin_104	2523080	131116	51.9666	10534	0.00331495	7	0.00043161	0.130201	0.198124	0.00217848	0.657167
Illumina_virus_7827	10222	369	36.0986	29.6194	Illumina_bin_39	4153047	121237	29.1923	12749	0.00148256	96	0.00226135	1.52531	1.01463	0.00222875	1.50331
Illumina_virus_7855	5215	1301	249.473	244.714	Illumina_bin_22	4819210	823718	170.924	116270	0.010036	360	0.0143398	1.42884	1.43172	0.0100158	0.997991
Illumina_virus_7933	39410	1122	28.4699	20.9642	Illumina_bin_67	3365483	55134	16.3822	8918	0.00157786	81	0.000610705	0.387046	1.2797	0.000477226	0.302451
Illumina_virus_8104	14814	222	14.9858	13.7773	Illumina_bin_4	8922494	127429	14.2818	35568	0.000895096	114	0.000863909	0.965158	0.964677	0.000895542	1.0005
Illumina_virus_8151	27285	1383	50.6872	50.0728	Illumina_bin_35	4262635	194672	45.6694	55334	0.00611614	815	0.00705252	1.1531	1.09642	0.00643232	1.0517
Illumina_virus_8271	10157	891	87.7228	84.0485	Illumina_bin_60	3524450	332846	94.4391	38586	0.00623156	183	0.00512681	0.822718	0.889975	0.00576063	0.924427
Illumina_virus_8424	7506	50	6.66134	6.66134	Illumina_bin_99	2650536	23750	8.96045	4759	0.00136531	29	0.00145766	1.06764	0.743415	0.00196076	1.43613
Illumina_virus_8473	7014	32	4.5623	4.5623	Illumina_bin_20	4893292	29681	6.06565	2173	0.00018182	10	0.00029178	1.60477	0.752154	0.000387926	2.13357
Illumina_virus_8476	14185	3236	228.128	217.677	Illumina_bin_22	4819210	823718	170.924	116270	0.010036	604	0.0088616	0.882984	1.27353	0.00695829	0.693335
Illumina_virus_8493	7706	42	5.4503	4.08772	Illumina_bin_92	2730055	26713	9.78478	2160	0.000581218	3	0.0001426	0.245347	0.417763	0.000341343	0.587288
Illumina_virus_8494	6499	24	3.69288	1.84644	Illumina_bin_92	2730055	26713	9.78478	2160	0.000581218	2	0.000112723	0.193942	0.188705	0.00059735	1.02775
Illumina_virus_8510	35821	423	11.8087	10.161	Illumina_bin_95	2675548	38820	14.5092	4623	0.00130092	74	0.000782591	0.601567	0.700315	0.00111749	0.858996
Illumina_virus_8524	41842	634	15.1522	3.03045	Illumina_bin_79	3082989	20013	6.49143	719	0.000151584	2	1.55e-05	0.10228	0.466838	3.32e-05	0.219091
Illumina_virus_8655	67306	217	3.22408	2.86585	Illumina_bin_166	648527	2188	3.3738	124	0.000650832	24	0.000613502	0.942644	0.849443	0.000722241	1.10972
Illumina_virus_8661	6482	89	13.7303	4.99285	Illumina_bin_45	4041737	58877	14.5673	2907	0.000357393	8	0.000305361	0.85441	0.342745	0.000890927	2.49285
Illumina_virus_8728	16319	483	29.5974	26.7889	Illumina_bin_70	3329499	89767	26.9611	11172	0.00202489	124	0.00228218	1.12706	0.993612	0.00229685	1.13431
Illumina_virus_8925	8548	75	8.77398	6.43425	Illumina_bin_65	3428235	41633	12.1441	3555	0.000608858	11	0.000375368	0.616512	0.529823	0.000708478	1.16362
Illumina_virus_8938	11460	1334	116.405	30.791	Illumina_bin_74	3203625	108320	33.8117	5956	0.00116294	41	0.00111675	0.960284	0.91066	0.00122631	1.05449
Illumina_virus_8938	11460	1334	116.405	8.26099	Illumina_bin_175	544637	23898	43.8788	444	0.00310853	11	0.00176239	0.566951	0.188269	0.00936102	3.01139
Illumina_virus_8938	11460	1334	116.405	46.562	Illumina_bin_22	4819210	823718	170.924	116270	0.010036	62	0.00112262	0.111859	0.272413	0.004121	0.410623
Illumina_virus_8938	11460	1334	116.405	15.02	Illumina_bin_23	4747092	151278	31.8675	6275	0.000559653	20	0.000367636	0.6569	0.471326	0.000780003	1.39373
Illumina_virus_9077	9967	294	29.4973	29.4973	Illumina_bin_17	5166647	627218	121.397	156748	0.0117833	166	0.00322978	0.274099	0.242981	0.0132923	1.12806
Illumina_virus_9083	6521	86	13.1882	10.9143	Illumina_bin_48	3938447	53462	13.5744	6098	0.000788041	24	0.000936034	1.1878	0.804039	0.00116416	1.47729
Illumina_virus_9321	7059	369	52.2737	50.6113	Illumina_bin_115	2212245	452462	204.526	143494	0.0608683	274	0.0175458	0.288259	0.247456	0.0709048	1.16489
Illumina_virus_9356	11432	385	33.6774	31.3812	Illumina_bin_39	4153047	121237	29.1923	12749	0.00148256	82	0.00172713	1.16497	1.07498	0.00160666	1.08371
Illumina_virus_9416	47655	1197	25.118	23.4098	Illumina_bin_46	3973096	107654	27.0957	15494	0.00199299	370	0.0019779	0.992429	0.863964	0.00228933	1.14869
Illumina_virus_9419	25224	5543	219.751	164.984	Illumina_bin_101	2626427	61346	23.3572	9373	0.00273293	241	0.00363779	1.33109	7.06353	0.00051501	0.188446
Illumina_virus_9419	25224	5543	219.751	10.9533	Illumina_bin_50	3717029	24421	6.57003	2495	0.000363024	16	0.000170651	0.470084	1.66716	0.00010236	0.281966
Illumina_virus_9531	51954	863	16.6108	14.8521	Illumina_bin_19	5119750	78593	15.3509	23160	0.00182942	532	0.00200006	1.09328	0.967501	0.00206725	1.13
Illumina_virus_9544	36342	2452	67.4701	64.858	Illumina_bin_3	9502436	781380	82.2294	221840	0.00492072	1167	0.0033793	0.68675	0.788745	0.00428441	0.870687
Illumina_virus_9834	5465	319	58.3715	57.5002	Illumina_bin_64	3464436	1119126	323.033	347283	0.0581059	198	0.0104744	0.180264	0.178001	0.0588444	1.01271
Illumina_virus_9877	6565	238	36.2529	20.7159	Illumina_bin_101	2626427	61346	23.3572	9373	0.00273293	12	0.000695955	0.254655	0.886918	0.00078469	0.287124
Illumina_virus_9959	19220	498	25.9105	2.06106	Illumina_bin_26	4541522	34747	7.65096	1542	0.000149825	7	8.02e-05	0.535254	0.269386	0.000297692	1.98694
Illumina_virus_9959	19220	498	25.9105	23.2606	Illumina_bin_89	2831331	64768	22.8755	5225	0.00131481	79	0.00146164	1.11167	1.01684	0.00143744	1.09327
Illumina_virus_10033	7831	1873	239.178	232.643	Illumina_bin_22	4819210	823718	170.924	116270	0.010036	534	0.0141728	1.4122	1.36109	0.0104128	1.03755
Illumina_virus_10044	8637	86	9.95716	4.4254	Illumina_bin_36	4244459	39848	9.38824	6233	0.000699101	4	0.000109113	0.156076	0.471377	0.000231476	0.331105
Illumina_virus_10093	47551	222	4.66867	4.32539	Illumina_bin_101	2626427	61346	23.3572	9373	0.00273293	63	0.000513748	0.187984	0.185184	0.00277426	1.01512
Illumina_virus_10146	5141	723	140.634	134.032	Illumina_bin_22	4819210	823718	170.924	116270	0.010036	203	0.00820231	0.817292	0.78416	0.01046	1.04225
Illumina_virus_10317	6326	48	7.58773	7.58773	Illumina_bin_26	4541522	34747	7.65096	1542	0.000149825	9	0.000313702	2.09379	0.991736	0.000316316	2.11124
Illumina_virus_10546	6402	92	14.3705	14.3705	Illumina_bin_58	3535913	57313	16.2088	1982	0.000317927	3	0.000132527	0.416847	0.886585	0.00014948	0.470172
Illumina_virus_10604	6904	19	2.75203	1.83469	Illumina_bin_33	4372699	43977	10.0572	734	7.69e-05	2	6.62e-05	0.861073	0.182425	0.000363157	4.72014
Illumina_virus_10647	12228	63	5.15211	4.75579	Illumina_bin_94	2683814	11087	4.13106	1377	0.000393343	12	0.000365657	0.929612	1.15123	0.000317623	0.807496
Illumina_virus_10794	5424	23	4.24041	2.65026	Illumina_bin_161	700322	5067	7.23524	335	0.00143198	5	0.00131629	0.919209	0.366298	0.0035935	2.50945
Illumina_virus_10852	6488	295	45.4686	41.5713	Illumina_bin_22	4819210	823718	170.924	116270	0.010036	64	0.00204964	0.20423	0.243215	0.00842729	0.839709
Illumina_virus_11021	76508	4805	62.8039	61.8053	Illumina_bin_91	2748592	181413	66.0022	57246	0.0154029	2909	0.0142294	0.923816	0.936414	0.0151956	0.986547
Illumina_virus_11075	28637	409	14.2822	13.5681	Illumina_bin_89	2831331	64768	22.8755	5225	0.00131481	19	0.000234334	0.178226	0.59313	0.000395081	0.300485
Illumina_virus_11263	11535	123	10.6632	8.48704	Illumina_bin_63	3470510	54427	15.6827	6909	0.00115258	39	0.000977461	0.848066	0.541172	0.0018062	1.56709
Illumina_virus_11297	5537	627	113.238	13.3221	Illumina_bin_48	3938447	53462	13.5744	6098	0.000788041	2	9.17e-05	0.116381	0.981418	9.34e-05	0.118584
Illumina_virus_11297	5537	627	113.238	93.255	Illumina_bin_57	3539418	137825	38.94	1848	0.000296669	14	0.000714367	2.40796	2.39484	0.000298295	1.00548
Illumina_virus_11382	14645	113	7.71594	3.85797	Illumina_bin_33	4372699	43977	10.0572	734	7.69e-05	2	3.12e-05	0.40593	0.383604	8.14e-05	1.0582
Illumina_virus_11438	5514	857	155.423	155.423	Illumina_bin_10	6529394	1047655	160.452	307210	0.014442	566	0.0157342	1.08947	0.968654	0.0162433	1.12473
Illumina_virus_11805	6957	190	27.3106	25.7589	Illumina_bin_18	5130315	120473	23.4826	25200	0.00191905	83	0.00232863	1.21343	1.09694	0.00212285	1.1062
Illumina_virus_11997	8120	399	49.1379	49.1379	Illumina_bin_57	3539418	137825	38.94	1848	0.000296669	9	0.000313152	1.05556	1.26189	0.000248161	0.836492
Illumina_virus_12065	7405	272	36.7319	12.0612	Illumina_bin_37	4195187	135059	32.1938	14841	0.00168945	44	0.00141637	0.838361	0.374645	0.00378057	2.23775
Illumina_virus_12065	7405	272	36.7319	22.7519	Illumina_bin_27	4532183	159501	35.193	28248	0.00275731	83	0.00247312	0.896933	0.646489	0.00382547	1.38739
Illumina_virus_12082	37621	1260	33.4919	33.2142	Illumina_bin_141	1068462	31671	29.6417	7227	0.0133936	598	0.0154198	1.15128	1.12052	0.0137612	1.02745
Illumina_virus_12111	18015	60	3.33056	3.02778	Illumina_bin_5	8525789	162036	19.0054	48693	0.00134789	20	0.000130215	0.0966065	0.159312	0.000817361	0.606399
Illumina_virus_12285	65769	1277	19.4164	16.9542	Illumina_bin_60	3524450	332846	94.4391	38586	0.00623156	241	0.00105946	0.170015	0.179525	0.00590146	0.947028
Illumina_virus_12325	11761	855	72.6979	1.40706	Illumina_bin_166	648527	2188	3.3738	124	0.000650832	3	0.000393323	0.604339	0.417054	0.000943098	1.44907
Illumina_virus_12325	11761	855	72.6979	65.1936	Illumina_bin_101	2626427	61346	23.3572	9373	0.00273293	139	0.00449992	1.64655	2.79116	0.00161221	0.589919
Illumina_virus_12325	11761	855	72.6979	1.87607	Illumina_bin_50	3717029	24421	6.57003	2495	0.000363024	4	9.15e-05	0.252049	0.28555	0.000320433	0.882678
Illumina_virus_12407	9722	266	27.3606	6.2898	Illumina_bin_14	5637789	183633	32.5718	33629	0.00212059	20	0.000364893	0.172072	0.193106	0.0018896	0.891075
Illumina_virus_12407	9722	266	27.3606	20.4418	Illumina_bin_2	9656825	260944	27.0217	31494	0.000675832	65	0.000693044	1.02547	0.756497	0.000916123	1.35555
Illumina_virus_12493	73472	353	4.80455	4.05384	Illumina_bin_13	5813526	31516	5.42115	1069	6.43e-05	27	6.4e-05	0.996438	0.747782	8.56e-05	1.33252
Illumina_virus_12531	6922	236	34.0942	25.0024	Illumina_bin_23	4747092	151278	31.8675	6275	0.000559653	11	0.000335249	0.59903	0.784574	0.000427301	0.76351
Illumina_virus_12603	10570	157	14.8534	10.8024	Illumina_bin_45	4041737	58877	14.5673	2907	0.000357393	8	0.000187261	0.523963	0.741557	0.000252524	0.706571
Illumina_virus_12690	27427	11	0.401065	0.267376	Illumina_bin_127	1546420	755	0.488224	63	6.28e-05	4	9.43e-05	1.5015	0.547651	0.000172207	2.74172
Illumina_virus_12725	16513	286	17.3197	10.2836	Illumina_bin_59	3531851	86832	24.5854	12516	0.00202766	19	0.000325781	0.160668	0.418279	0.000778859	0.384117
Illumina_virus_12725	16513	286	17.3197	5.4124	Illumina_bin_93	2727734	15264	5.59585	863	0.000232463	10	0.00022201	0.955034	0.967217	0.000229535	0.987405
Illumina_virus_12866	8367	95	11.3541	8.83099	Illumina_bin_74	3203625	108320	33.8117	5956	0.00116294	14	0.000522296	0.449116	0.261181	0.00199974	1.71956
Illumina_virus_13099	41713	148	3.54805	3.54805	Illumina_bin_56	3577338	23546	6.58199	2401	0.000376204	19	0.000127327	0.338454	0.539055	0.000236205	0.627865
Illumina_virus_13123	11586	2172	187.468	186.865	Illumina_bin_10	6529394	1047655	160.452	307210	0.014442	1241	0.0164338	1.13791	1.16462	0.0141109	0.977069
Illumina_virus_13165	19494	73	3.74474	2.34046	Illumina_bin_156	831474	4778	5.74642	192	0.000563647	5	0.000308475	0.547284	0.407291	0.000757384	1.34372
Illumina_virus_13175	6316	30	4.74984	3.56238	Illumina_bin_193	271391	1383	5.09597	16	0.000445724	3	0.00175018	3.92661	0.699059	0.00250363	5.617
Illumina_virus_13179	5503	71	12.9021	12.9021	Illumina_bin_74	3203625	108320	33.8117	5956	0.00116294	2	0.000113641	0.0977187	0.381585	0.000297813	0.256086
Illumina_virus_13381	10138	127	12.5271	12.2908	Illumina_bin_147	972902	10030	10.3094	1672	0.00407494	52	0.0053276	1.30741	1.19219	0.00446873	1.09664
Illumina_virus_13402	5429	83	15.2883	15.2883	Illumina_bin_42	4092689	55844	13.6448	6860	0.000820622	15	0.000675988	0.823752	1.12044	0.000603321	0.7352
Illumina_virus_13457	7275	486	66.8041	36.4045	Illumina_bin_60	3524450	332846	94.4391	38586	0.00623156	97	0.00379092	0.608342	0.385481	0.00983426	1.57814
Illumina_virus_13457	7275	486	66.8041	27.3972	Illumina_bin_17	5166647	627218	121.397	156748	0.0117833	73	0.00194214	0.164822	0.225682	0.00860567	0.730328
Illumina_virus_13555	6296	48	7.62389	7.62389	Illumina_bin_114	2214601	13585	6.13429	1707	0.000698466	3	0.00021516	0.308046	1.24283	0.000173121	0.247858
Illumina_virus_13564	10164	373	36.6982	35.3305	Illumina_bin_22	4819210	823718	170.924	116270	0.010036	155	0.0031644	0.315306	0.206703	0.0153089	1.5254
Illumina_virus_13678	10522	149	14.1608	11.9822	Illumina_bin_58	3535913	57313	16.2088	1982	0.000317927	11	0.00029566	0.929963	0.73924	0.000399951	1.258
Illumina_virus_13709	7609	78	10.251	8.86575	Illumina_bin_101	2626427	61346	23.3572	9373	0.00273293	32	0.00160124	0.585906	0.379572	0.00421854	1.5436
Illumina_virus_13978	77370	375	4.84684	2.61403	Illumina_bin_110	2343311	27775	11.8529	2667	0.000974866	48	0.000264752	0.271577	0.220539	0.00120047	1.23142
Illumina_virus_14058	50493	719	14.2396	8.16683	Illumina_bin_157	813053	6732	8.2799	324	0.00103186	78	0.00189996	1.8413	0.986343	0.00192627	1.8668
Illumina_virus_14058	50493	719	14.2396	5.02574	Illumina_bin_95	2675548	38820	14.5092	4623	0.00130092	48	0.000355302	0.273116	0.346384	0.00102575	0.788477
Illumina_virus_14090	13770	56	4.06681	4.06681	Illumina_bin_156	831474	4778	5.74642	192	0.000563647	3	0.000262023	0.46487	0.707712	0.000370239	0.656863
Illumina_virus_14156	10203	308	30.1872	28.9634	Illumina_bin_7	8385055	266264	31.7546	61776	0.00176065	142	0.00166182	0.943865	0.912101	0.00182197	1.03482
Illumina_virus_14296	112230	2078	18.5155	17.7668	Illumina_bin_116	2167736	40576	18.7181	8876	0.00386864	878	0.00380598	0.983805	0.949177	0.00400977	1.03648
Illumina_virus_14481	15713	110	7.00057	6.86849	Illumina_bin_145	980549	8395	8.56153	1825	0.00390398	52	0.00342997	0.878583	0.80225	0.00427544	1.09515
Illumina_virus_14530	10551	175	16.5861	16.2216	Illumina_bin_21	4855537	72986	15.0315	18952	0.00161166	89	0.00174102	1.08026	1.07917	0.00161329	1.00101
Illumina_virus_14603	19627	103	5.24787	4.1983	Illumina_bin_45	4041737	58877	14.5673	2907	0.000357393	12	0.000151272	0.423265	0.288201	0.000524884	1.46865
Illumina_virus_14634	5131	612	119.275	118.55	Illumina_bin_102	2604261	309384	118.799	79188	0.02341	327	0.0245198	1.04741	0.997902	0.0245714	1.04961
Illumina_virus_14693	7650	141	18.4314	10.6335	Illumina_bin_119	2116905	30686	14.4957	3867	0.00174942	30	0.00185922	1.06276	0.733562	0.00253451	1.44877
Illumina_virus_14693	7650	141	18.4314	7.79789	Illumina_bin_110	2343311	27775	11.8529	2667	0.000974866	22	0.00122725	1.25889	0.657889	0.00186543	1.91352
Illumina_virus_14773	8657	515	59.4894	59.1031	Illumina_bin_64	3464436	1119126	323.033	347283	0.0581059	306	0.0102284	0.17603	0.182963	0.0559041	0.962108
Illumina_virus_14939	8736	298	34.1117	19.4924	Illumina_bin_74	3203625	108320	33.8117	5956	0.00116294	20	0.000716575	0.616175	0.576499	0.00124298	1.06882
Illumina_virus_15020	6331	213	33.644	33.644	Illumina_bin_23	4747092	151278	31.8675	6275	0.000559653	21	0.000698746	1.24853	1.05575	0.000661851	1.18261
Illumina_virus_15105	5134	2618	509.934	508.693	Illumina_bin_64	3464436	1119126	323.033	347283	0.0581059	1640	0.092342	1.5892	1.57474	0.0586395	1.00918
Illumina_virus_15162	36601	54	1.47537	1.47537	Illumina_bin_137	1117758	2111	1.8886	117	0.000208614	2	4.89e-05	0.23434	0.781197	6.26e-05	0.299976
Illumina_virus_15305	5842	638	109.209	107.073	Illumina_bin_3	9502436	781380	82.2294	221840	0.00492072	401	0.00722795	1.46888	1.30213	0.00555088	1.12806
Illumina_virus_15314	14043	86	6.12405	0.720476	Illumina_bin_180	480787	2024	4.20976	36	0.000358061	2	0.000296222	0.827295	0.171144	0.00173084	4.83391
Illumina_virus_15314	14043	86	6.12405	5.40357	Illumina_bin_109	2349738	10753	4.57625	783	0.000286792	15	0.000457315	1.59459	1.18078	0.000387297	1.35045
Illumina_virus_15413	33586	117	3.48359	3.48359	Illumina_bin_140	1073125	14078	13.1187	4858	0.0086892	14	0.000388436	0.0447033	0.265544	0.00146279	0.168346
Illumina_virus_15516	5534	358	64.691	38.8146	Illumina_bin_104	2523080	131116	51.9666	10534	0.00331495	84	0.00602924	1.8188	0.746914	0.00807221	2.43509
Illumina_virus_15516	5534	358	64.691	20.3315	Illumina_bin_61	3514679	261934	74.5257	33788	0.00548923	44	0.00226218	0.412113	0.272811	0.00829212	1.51062
Illumina_virus_15558	12419	2638	212.416	211.169	Illumina_bin_10	6529394	1047655	160.452	307210	0.014442	1524	0.0188301	1.30384	1.31609	0.0143076	0.990692
Illumina_virus_15984	47563	75	1.57686	1.18264	Illumina_bin_13	5813526	31516	5.42115	1069	6.43e-05	3	1.08e-05	0.168864	0.218153	4.97e-05	0.774061
Illumina_virus_15990	20789	480	23.0891	20.8365	Illumina_bin_47	3944479	69609	17.6472	9720	0.00127281	185	0.002268	1.78189	1.18073	0.00192085	1.50915
Illumina_virus_16045	23552	378	16.0496	15.9529	Illumina_bin_134	1218559	30595	25.1075	7241	0.0102571	165	0.00586254	0.571558	0.635384	0.00922677	0.899548
Illumina_virus_16109	12271	385	31.3748	26.287	Illumina_bin_87	2839715	78171	27.5278	13140	0.00326774	31	0.000889625	0.272245	0.954926	0.000931616	0.285095
Illumina_virus_16110	8016	1960	244.511	185.236	Illumina_bin_101	2626427	61346	23.3572	9373	0.00273293	75	0.00356236	1.30349	7.93055	0.000449195	0.164364
Illumina_virus_16110	8016	1960	244.511	19.7585	Illumina_bin_50	3717029	24421	6.57003	2495	0.000363024	8	0.000268495	0.739608	3.00736	8.93e-05	0.245932
Illumina_virus_16301	7512	441	58.7061	48.847	Illumina_bin_69	3332152	303588	91.1087	40752	0.0073656	109	0.00436442	0.59254	0.53614	0.00814044	1.1052
Illumina_virus_16452	18309	183	9.99508	5.59725	Illumina_bin_36	4244459	39848	9.38824	6233	0.000699101	14	0.000180153	0.257692	0.596198	0.00030217	0.432226
Illumina_virus_16620	59272	302	5.09515	4.63196	Illumina_bin_13	5813526	31516	5.42115	1069	6.43e-05	30	8.71e-05	1.35505	0.854424	0.000101896	1.58593
Illumina_virus_16675	16472	175	10.6241	8.37049	Illumina_bin_65	3428235	41633	12.1441	3555	0.000608858	26	0.000460422	0.756206	0.689261	0.000667994	1.09713
Illumina_virus_16705	46683	526	11.2675	8.03637	Illumina_bin_65	3428235	41633	12.1441	3555	0.000608858	97	0.000614465	1.00921	0.661748	0.000928548	1.52506
Illumina_virus_16746	7275	89	12.2337	9.17526	Illumina_bin_45	4041737	58877	14.5673	2907	0.000357393	12	0.000408849	1.14397	0.629855	0.000649115	1.81625
Illumina_virus_16768	36554	84	2.29797	1.31313	Illumina_bin_154	875880	2589	2.95588	91	0.000269674	4	0.000124934	0.463279	0.444241	0.00028123	1.04285
Illumina_virus_16784	111436	1398	12.5453	11.9751	Illumina_bin_25	4550525	64526	14.1799	6282	0.000615582	273	0.000551878	0.896514	0.84451	0.000653489	1.06158
Illumina_virus_17263	10544	63	5.97496	5.97496	Illumina_bin_126	1609194	8857	5.504	1387	0.00111016	28	0.00166111	1.49628	1.08557	0.00153018	1.37834
Illumina_virus_17292	9679	37	3.82271	3.82271	Illumina_bin_33	4372699	43977	10.0572	734	7.69e-05	2	4.73e-05	0.614201	0.380098	0.000124324	1.6159
Illumina_virus_17370	74527	222	2.97879	1.3239	Illumina_bin_154	875880	2589	2.95588	91	0.000269674	4	6.13e-05	0.227229	0.447888	0.000136815	0.507334
Illumina_virus_17375	6162	136	22.0708	21.0362	Illumina_bin_16	5180528	105153	20.2977	20273	0.00151355	61	0.00191088	1.26252	1.03638	0.0018438	1.2182
Illumina_virus_17402	17878	1309	73.2185	67.7185	Illumina_bin_101	2626427	61346	23.3572	9373	0.00273293	197	0.00419548	1.53516	2.89926	0.00144709	0.529501
Illumina_virus_17402	17878	1309	73.2185	2.40624	Illumina_bin_50	3717029	24421	6.57003	2495	0.000363024	7	0.000105338	0.290167	0.366245	0.000287615	0.792276
Illumina_virus_17590	10901	261	23.9428	21.0696	Illumina_bin_101	2626427	61346	23.3572	9373	0.00273293	88	0.00308644	1.12935	0.902061	0.00342154	1.25197
Illumina_virus_17590	10901	261	23.9428	2.6337	Illumina_bin_50	3717029	24421	6.57003	2495	0.000363024	11	0.000271475	0.747818	0.400866	0.000677222	1.8655
Illumina_virus_17630	102580	2078	20.2574	18.4522	Illumina_bin_31	4413977	80957	18.3411	18247	0.00188886	828	0.00187219	0.991177	1.00606	0.00186091	0.985204
Illumina_virus_17630	102580	2078	20.2574	1.60454	Illumina_bin_125	1614579	15864	9.82547	655	0.000505315	72	0.000434721	0.860296	0.163304	0.00266203	5.26805
Illumina_virus_17633	10715	276	25.7583	24.3584	Illumina_bin_73	3214902	80545	25.0536	13191	0.00264164	87	0.00253402	0.959257	0.972249	0.00260634	0.986637
Illumina_virus_17716	71153	434	6.09953	5.67398	Illumina_bin_94	2683814	11087	4.13106	1377	0.000393343	40	0.000209466	0.532529	1.37349	0.000152506	0.387718
Illumina_virus_17772	9672	412	42.5972	31.6748	Illumina_bin_23	4747092	151278	31.8675	6275	0.000559653	29	0.000632907	1.13089	0.993954	0.000636757	1.13777
Illumina_virus_17828	6038	87	14.4087	9.60583	Illumina_bin_78	3110585	73638	23.6734	9672	0.00200665	2	0.000106487	0.0530667	0.405765	0.000262434	0.130782
Illumina_virus_18559	12324	831	67.4294	66.0299	Illumina_bin_3	9502436	781380	82.2294	221840	0.00492072	519	0.00443756	0.901812	0.802996	0.00552625	1.12306
Illumina_virus_18667	7973	423	53.0541	32.35	Illumina_bin_74	3203625	108320	33.8117	5956	0.00116294	50	0.00196241	1.68745	0.956771	0.00205107	1.76369
Illumina_virus_18667	7973	423	53.0541	1.294	Illumina_bin_13	5813526	31516	5.42115	1069	6.43e-05	2	4.31e-05	0.671573	0.238695	0.00018077	2.81352
Illumina_virus_18670	8302	113	13.6112	9.35768	Illumina_bin_39	4153047	121237	29.1923	12749	0.00148256	22	0.000638077	0.430389	0.320553	0.00199055	1.34265
Illumina_virus_18670	8302	113	13.6112	1.7014	Illumina_bin_75	3202201	23377	7.30029	1446	0.000283271	4	0.000150463	0.531162	0.233059	0.000645599	2.27909
Illumina_virus_18675	5106	230	45.045	27.027	Illumina_bin_74	3203625	108320	33.8117	5956	0.00116294	27	0.00165323	1.4216	0.79934	0.00206825	1.77846
Illumina_virus_18675	5106	230	45.045	10.01	Illumina_bin_183	380839	20208	53.0618	261	0.00365218	10	0.00514254	1.40807	0.188648	0.02726	7.46402
Illumina_virus_18698	8899	41	4.60726	4.60726	Illumina_bin_45	4041737	58877	14.5673	2907	0.000357393	8	0.000222424	0.622349	0.316275	0.00070326	1.96775
Illumina_virus_18745	21701	347	15.99	2.23861	Illumina_bin_33	4372699	43977	10.0572	734	7.69e-05	7	7.41e-05	0.963584	0.222588	0.000333064	4.329
Illumina_virus_18745	21701	347	15.99	11.5128	Illumina_bin_78	3110585	73638	23.6734	9672	0.00200665	36	0.000533311	0.265771	0.48632	0.00109663	0.546494
Illumina_virus_18842	7536	764	101.38	96.5742	Illumina_bin_3	9502436	781380	82.2294	221840	0.00492072	422	0.00589768	1.19854	1.17445	0.00502166	1.02051
Illumina_virus_18961	7998	62	7.75194	7.75194	Illumina_bin_170	611075	3625	5.93217	533	0.00292643	22	0.00456109	1.55859	1.30676	0.00349037	1.19271
Illumina_virus_19146	13443	540	40.1696	16.0678	Illumina_bin_19	5119750	78593	15.3509	23160	0.00182942	96	0.00139485	0.762452	1.0467	0.00133261	0.728433
Illumina_virus_19146	13443	540	40.1696	20.5869	Illumina_bin_216	158524	5891	37.1616	229	0.0594731	123	0.0630664	1.06042	0.553984	0.113842	1.91417
Illumina_virus_19175	7453	32	4.29357	3.06684	Illumina_bin_43	4071932	49921	12.2598	11291	0.00136767	5	0.000164755	0.120464	0.250154	0.000658613	0.481558
Illumina_virus_19175	7453	32	4.29357	1.22674	Illumina_bin_50	3717029	24421	6.57003	2495	0.000363024	2	7.22e-05	0.198869	0.186717	0.000386651	1.06509
Illumina_virus_19521	26852	308	11.4703	9.83167	Illumina_bin_23	4747092	151278	31.8675	6275	0.000559653	24	0.000188281	0.336425	0.308517	0.000610278	1.09046
Illumina_virus_20009	11790	173	14.6735	12.8949	Illumina_bin_47	3944479	69609	17.6472	9720	0.00127281	29	0.000623583	0.489928	0.730703	0.000853403	0.670489
Illumina_virus_20021	7469	52	6.96211	6.18854	Illumina_bin_65	3428235	41633	12.1441	3555	0.000608858	16	0.000624866	1.02629	0.50959	0.00122621	2.01395
Illumina_virus_20129	14877	167	11.2254	10.6017	Illumina_bin_58	3535913	57313	16.2088	1982	0.000317927	17	0.000324536	1.02079	0.654073	0.000496178	1.56067
Illumina_virus_20235	13669	151	11.0469	9.38986	Illumina_bin_53	3630317	196885	54.2336	65203	0.010066	34	0.000685169	0.0680679	0.173137	0.00395737	0.393143
Illumina_virus_20256	92504	418	4.51872	4.3201	Illumina_bin_94	2683814	11087	4.13106	1377	0.000393343	87	0.000362944	0.922716	1.04576	0.000347062	0.88234
Illumina_virus_20293	6957	236	33.9227	23.4849	Illumina_bin_23	4747092	151278	31.8675	6275	0.000559653	9	0.000272917	0.487653	0.736955	0.00037033	0.661714
Illumina_virus_20366	6859	114	16.6205	15.1095	Illumina_bin_47	3944479	69609	17.6472	9720	0.00127281	40	0.00147846	1.16158	0.856201	0.00172677	1.35666
Illumina_virus_20369	8450	83	9.82249	9.82249	Illumina_bin_45	4041737	58877	14.5673	2907	0.000357393	4	0.000117367	0.328396	0.674285	0.000174061	0.487028
Illumina_virus_20494	88278	794	8.99431	3.0918	Illumina_bin_111	2296335	12700	5.53055	872	0.000332511	11	5.43e-05	0.163192	0.559039	9.71e-05	0.291915
Illumina_virus_20494	88278	794	8.99431	1.40536	Illumina_bin_79	3082989	20013	6.49143	719	0.000151584	5	1.84e-05	0.121197	0.216495	8.49e-05	0.559814
Illumina_virus_20494	88278	794	8.99431	1.12429	Illumina_bin_161	700322	5067	7.23524	335	0.00143198	4	6.47e-05	0.0451826	0.155391	0.000416375	0.290768
Illumina_virus_20575	8858	57	6.43486	6.43486	Illumina_bin_56	3577338	23546	6.58199	2401	0.000376204	8	0.000253088	0.672741	0.977647	0.000258874	0.688123
Illumina_virus_20770	9201	1590	172.807	172.289	Illumina_bin_10	6529394	1047655	160.452	307210	0.014442	998	0.0166355	1.15188	1.07377	0.0154925	1.07274
Illumina_virus_20812	9940	1206	121.328	120.205	Illumina_bin_64	3464436	1119126	323.033	347283	0.0581059	749	0.0218128	0.375397	0.372113	0.0586187	1.00883
Illumina_virus_20814	15629	375	23.9939	7.19816	Illumina_bin_23	4747092	151278	31.8675	6275	0.000559653	3	4.04e-05	0.072251	0.225878	0.000179015	0.319868
Illumina_virus_20852	50004	469	9.37925	9.37925	Illumina_bin_6	8386263	78624	9.37533	12606	0.000359545	131	0.000314265	0.874062	1.00042	0.000314133	0.873697
Illumina_virus_20929	68208	180	2.63899	2.23299	Illumina_bin_154	875880	2589	2.95588	91	0.000269674	11	0.000184125	0.68277	0.755438	0.000243733	0.903806
Illumina_virus_21011	8335	471	56.5087	55.7399	Illumina_bin_3	9502436	781380	82.2294	221840	0.00492072	290	0.0036647	0.74475	0.677858	0.0054063	1.09868
Illumina_virus_21121	11066	38	3.43394	3.43394	Illumina_bin_13	5813526	31516	5.42115	1069	6.43e-05	2	3.11e-05	0.483865	0.633434	4.91e-05	0.763876
Illumina_virus_21316	23407	81	3.4605	2.307	Illumina_bin_94	2683814	11087	4.13106	1377	0.000393343	2	3.18e-05	0.0809395	0.558453	5.7e-05	0.144935
Illumina_virus_21464	34184	92	2.69132	2.15305	Illumina_bin_167	633836	1546	2.43912	74	0.000420404	8	0.000390272	0.928327	0.882719	0.000442125	1.05167
Illumina_virus_21466	15375	935	60.813	59.106	Illumina_bin_3	9502436	781380	82.2294	221840	0.00492072	554	0.00379807	0.771853	0.718793	0.00528395	1.07382
Illumina_virus_21584	18380	723	39.3362	38.2755	Illumina_bin_77	3114081	128417	41.2375	38965	0.00807236	433	0.00760998	0.942721	0.928171	0.00819889	1.01568
Illumina_virus_21672	7291	93	12.7555	10.0221	Illumina_bin_81	3030250	177516	58.5813	21465	0.00469854	22	0.000995766	0.211931	0.171081	0.00582044	1.23878
Illumina_virus_21755	27441	119	4.33658	2.51065	Illumina_bin_172	564717	2474	4.38096	118	0.000818809	11	0.000709842	0.866921	0.573083	0.00123864	1.51273
Illumina_virus_21788	7973	469	58.8235	33.3572	Illumina_bin_104	2523080	131116	51.9666	10534	0.00331495	93	0.00462307	1.39461	0.641897	0.00720219	2.17264
Illumina_virus_21788	7973	469	58.8235	22.2382	Illumina_bin_61	3514679	261934	74.5257	33788	0.00548923	62	0.00221754	0.403979	0.298396	0.00743152	1.35384
Illumina_virus_22080	7520	72	9.57447	9.57447	Illumina_bin_20	4893292	29681	6.06565	2173	0.00018182	15	0.000408263	2.24542	1.57847	0.000258644	1.42253
Illumina_virus_22134	6903	60	8.69187	7.53296	Illumina_bin_75	3202201	23377	7.30029	1446	0.000283271	13	0.000589378	2.08062	1.03187	0.000571175	2.01635
Illumina_virus_22307	14904	333	22.343	20.352	Illumina_bin_59	3531851	86832	24.5854	12516	0.00202766	92	0.00174776	0.861961	0.82781	0.00211131	1.04125
Illumina_virus_22378	11525	26	2.25597	1.69197	Illumina_bin_156	831474	4778	5.74642	192	0.000563647	3	0.000313063	0.555423	0.29444	0.00106325	1.88637
Illumina_virus_22427	7365	131	17.7868	15.5065	Illumina_bin_63	3470510	54427	15.6827	6909	0.00115258	34	0.00133302	1.15655	0.988762	0.00134817	1.1697
Illumina_virus_22583	17255	726	42.0748	28.8855	Illumina_bin_14	5637789	183633	32.5718	33629	0.00212059	265	0.00272409	1.28459	0.886826	0.00307173	1.44853
Illumina_virus_22583	17255	726	42.0748	11.7722	Illumina_bin_2	9656825	260944	27.0217	31494	0.000675832	108	0.000648148	0.959037	0.435657	0.00148775	2.20136
Illumina_virus_22761	81832	3330	40.6931	40.3235	Illumina_bin_62	3499969	139244	39.7844	40552	0.0072453	2073	0.00741117	1.02289	1.01355	0.00731207	1.00922
Illumina_virus_22776	48125	161	3.34545	2.74499	Illumina_bin_109	2349738	10753	4.57625	783	0.000286792	32	0.000282983	0.986719	0.599833	0.000471769	1.64499
Illumina_virus_22787	20938	537	25.6471	25.3381	Illumina_bin_141	1068462	31671	29.6417	7227	0.0133936	246	0.0112159	0.83741	0.854815	0.0131209	0.979639
Illumina_virus_22971	23511	2086	88.7244	87.4224	Illumina_bin_88	2839602	11317	3.98542	1856	0.000467203	470	0.00703994	15.0683	21.9356	0.000320937	0.686934
Illumina_virus_23109	8119	989	121.813	2.30706	Illumina_bin_45	4041737	58877	14.5673	2907	0.000357393	5	0.00015237	0.426337	0.158373	0.000962093	2.69197
Illumina_virus_23109	8119	989	121.813	116.276	Illumina_bin_60	3524450	332846	94.4391	38586	0.00623156	252	0.0088269	1.41648	1.23123	0.00716919	1.15046
Illumina_virus_23308	8954	76	8.48783	7.27528	Illumina_bin_56	3577338	23546	6.58199	2401	0.000376204	12	0.000375571	0.99832	1.10533	0.000339782	0.903186
Illumina_virus_23415	10628	349	32.8378	32.6512	Illumina_bin_141	1068462	31671	29.6417	7227	0.0133936	175	0.0155657	1.16217	1.10153	0.014131	1.05505
Illumina_virus_23452	28579	4509	157.773	157.66	Illumina_bin_44	4044649	587524	145.26	168817	0.0209644	2776	0.0241864	1.15369	1.08536	0.0222841	1.06295
Illumina_virus_23605	6797	29	4.26659	0.948131	Illumina_bin_85	2918589	13910	4.766	2308	0.000554501	2	0.000100818	0.181818	0.198936	0.000506787	0.913952
Illumina_virus_23679	40026	123	3.073	2.04867	Illumina_bin_164	666863	1865	2.79668	48	0.000252288	6	0.000224788	0.890995	0.732537	0.000306862	1.21631
Illumina_virus_23680	9865	67	6.79169	5.94273	Illumina_bin_23	4747092	151278	31.8675	6275	0.000559653	7	0.000149477	0.267088	0.186482	0.000801559	1.43224
Illumina_virus_23721	20201	2847	140.934	130.186	Illumina_bin_3	9502436	781380	82.2294	221840	0.00492072	1393	0.00727223	1.47788	1.5832	0.00459336	0.933474
Illumina_virus_23721	20201	2847	140.934	5.98127	Illumina_bin_37	4195187	135059	32.1938	14841	0.00168945	64	0.000755189	0.447003	0.185789	0.00406476	2.40597
Illumina_virus_23777	6987	87	12.4517	8.30113	Illumina_bin_151	912732	12224	13.3928	558	0.00139447	6	0.000948101	0.679902	0.619822	0.00152963	1.09693
Illumina_virus_23829	13069	160	12.2427	1.82338	Illumina_bin_33	4372699	43977	10.0572	734	7.69e-05	7	0.000122859	1.59686	0.181302	0.000677648	8.80774
Illumina_virus_23829	13069	160	12.2427	9.3774	Illumina_bin_78	3110585	73638	23.6734	9672	0.00200665	36	0.00088556	0.441312	0.396116	0.00223561	1.1141
Illumina_virus_24005	10418	58	5.56729	5.28892	Illumina_bin_50	3717029	24421	6.57003	2495	0.000363024	19	0.000492031	1.35537	0.805007	0.000611213	1.68367
Illumina_virus_24136	13700	2058	150.219	149.283	Illumina_bin_10	6529394	1047655	160.452	307210	0.014442	1117	0.0125133	0.86645	0.930393	0.0134495	0.931274
Illumina_virus_24170	10068	1187	117.898	114.054	Illumina_bin_83	2981511	285217	95.6619	46922	0.0105823	356	0.0118596	1.1207	1.19226	0.00994717	0.939979
Illumina_virus_24284	10620	50	4.7081	2.01776	Illumina_bin_103	2563142	13952	5.44332	1215	0.000370665	3	0.000110211	0.297333	0.370685	0.000297317	0.802117
Illumina_virus_24395	18987	224	11.7975	2.14501	Illumina_bin_33	4372699	43977	10.0572	734	7.69e-05	2	2.41e-05	0.313101	0.213281	0.000112946	1.46802
Illumina_virus_24494	5537	53	9.57197	7.17898	Illumina_bin_108	2373718	23840	10.0433	807	0.000287406	3	0.000228787	0.796042	0.714802	0.000320071	1.11365
Illumina_virus_24517	9582	785	81.9244	79.2384	Illumina_bin_3	9502436	781380	82.2294	221840	0.00492072	413	0.00454043	0.922718	0.963626	0.00471182	0.957548
Illumina_virus_24613	6878	201	29.2236	29.2236	Illumina_bin_89	2831331	64768	22.8755	5225	0.00131481	28	0.00144132	1.09622	1.27751	0.00112823	0.858092
Illumina_virus_24825	7200	224	31.1111	21.7778	Illumina_bin_20	4893292	29681	6.06565	2173	0.00018182	7	0.000198685	1.09275	3.59034	5.53e-05	0.304359
Illumina_virus_24834	10016	108	10.7827	10.4109	Illumina_bin_174	558405	6605	11.8283	1425	0.00944609	56	0.0101954	1.07933	0.880169	0.0115835	1.22627
Illumina_virus_24842	5094	723	141.932	139.16	Illumina_bin_83	2981511	285217	95.6619	46922	0.0105823	251	0.0165264	1.5617	1.4547	0.0113607	1.07355
Illumina_virus_24853	6149	354	57.5703	2.66882	Illumina_bin_9	6602881	85726	12.9831	11558	0.000530826	7	0.000172409	0.324794	0.205561	0.000838724	1.58004
Illumina_virus_24853	6149	354	57.5703	14.4879	Illumina_bin_32	4396911	134606	30.6138	41163	0.00427951	38	0.0014055	0.328426	0.473248	0.00296991	0.693983
Illumina_virus_24853	6149	354	57.5703	4.57513	Illumina_bin_2	9656825	260944	27.0217	31494	0.000675832	12	0.000202089	0.299022	0.169313	0.00119358	1.76609
Illumina_virus_24853	6149	354	57.5703	5.71891	Illumina_bin_4	8922494	127429	14.2818	35568	0.000895096	15	0.000273401	0.305444	0.400434	0.000682762	0.762781
Illumina_virus_24853	6149	354	57.5703	28.5945	Illumina_bin_7	8385055	266264	31.7546	61776	0.00176065	75	0.00145462	0.826185	0.900485	0.00161538	0.917489
Illumina_virus_24857	13922	2549	183.092	182.378	Illumina_bin_10	6529394	1047655	160.452	307210	0.014442	1534	0.0169113	1.17098	1.13665	0.0148782	1.0302
Illumina_virus_24864	23544	375	15.9276	15.0428	Illumina_bin_116	2167736	40576	18.7181	8876	0.00386864	170	0.00336748	0.870457	0.803646	0.00419026	1.08313
Illumina_virus_24881	32370	216	6.67285	5.00463	Illumina_bin_68	3353615	101288	30.2026	5198	0.000926109	3	2.76e-05	0.0298403	0.165702	0.000166778	0.180084
Illumina_virus_25007	11789	107	9.07626	8.79699	Illumina_bin_43	4071932	49921	12.2598	11291	0.00136767	63	0.0013162	0.962367	0.717548	0.0018343	1.34119
Illumina_virus_25062	8517	200	23.4824	18.4505	Illumina_bin_31	4413977	80957	18.3411	18247	0.00188886	66	0.00175561	0.929456	1.00597	0.00174519	0.923943
Illumina_virus_25062	8517	200	23.4824	4.7524	Illumina_bin_125	1614579	15864	9.82547	655	0.000505315	17	0.0012428	2.45945	0.483682	0.00256945	5.08485
Illumina_virus_25103	13737	203	14.7776	2.68684	Illumina_bin_38	4163512	67454	16.2012	7844	0.000907608	2	3.5e-05	0.0385283	0.165842	0.000210855	0.23232
Illumina_virus_25104	8180	47	5.74572	5.48455	Illumina_bin_99	2650536	23750	8.96045	4759	0.00136531	21	0.000971571	0.711613	0.612084	0.00158732	1.16261
Illumina_virus_25137	8432	372	44.1176	41.3603	Illumina_bin_3	9502436	781380	82.2294	221840	0.00492072	180	0.0022485	0.456945	0.502986	0.00447029	0.908464
Illumina_virus_25382	13410	384	28.6353	26.9074	Illumina_bin_82	3014802	77883	25.8335	10768	0.00239071	109	0.00270816	1.13278	1.04157	0.00260009	1.08758
Illumina_virus_25444	22890	698	30.4937	28.2642	Illumina_bin_24	4717926	139505	29.5691	34633	0.0031325	393	0.00365686	1.16739	0.955867	0.00382569	1.22129
Illumina_virus_25500	5976	91	15.2276	13.5356	Illumina_bin_59	3531851	86832	24.5854	12516	0.00202766	24	0.0011371	0.560794	0.550555	0.00206537	1.0186
Illumina_virus_25529	13616	168	12.3384	10.6933	Illumina_bin_23	4747092	151278	31.8675	6275	0.000559653	13	0.000201125	0.359375	0.335555	0.00059938	1.07099
Illumina_virus_25532	35485	775	21.8402	19.4557	Illumina_bin_31	4413977	80957	18.3411	18247	0.00188886	359	0.00229203	1.21345	1.06077	0.00216072	1.14393
Illumina_virus_25532	35485	775	21.8402	2.33035	Illumina_bin_125	1614579	15864	9.82547	655	0.000505315	43	0.000750524	1.48526	0.237174	0.00316444	6.26232
Illumina_virus_25565	22950	198	8.62745	8.49265	Illumina_bin_6	8386263	78624	9.37533	12606	0.000359545	63	0.000328231	0.912907	0.90585	0.000362346	1.00779
Illumina_virus_25748	19398	870	44.85	41.8418	Illumina_bin_47	3944479	69609	17.6472	9720	0.00127281	459	0.00602847	4.73636	2.37101	0.00254257	1.99761
Illumina_virus_25812	7502	238	31.7249	30.7177	Illumina_bin_82	3014802	77883	25.8335	10768	0.00239071	61	0.00270381	1.13096	1.18906	0.0022739	0.951136
Illumina_virus_26156	6691	93	13.8993	12.802	Illumina_bin_8	7183168	77622	10.8061	17302	0.000672047	35	0.000728896	1.08459	1.1847	0.000615259	0.9155
Illumina_virus_26293	13374	166	12.4121	11.8211	Illumina_bin_68	3353615	101288	30.2026	5198	0.000926109	20	0.000445918	0.481497	0.391393	0.00113931	1.23021
Illumina_virus_26415	13312	85	6.38522	5.85311	Illumina_bin_20	4893292	29681	6.06565	2173	0.00018182	22	0.000338658	1.8626	0.964961	0.000350955	1.93023
Illumina_virus_26523	9079	67	7.37967	4.07154	Illumina_bin_123	1913275	16079	8.40391	2052	0.00114915	16	0.000921095	0.801544	0.484481	0.0019012	1.65444
Illumina_virus_26523	9079	67	7.37967	1.52683	Illumina_bin_106	2440999	19026	7.79435	3412	0.00115674	6	0.000270736	0.23405	0.195889	0.00138209	1.19481
Illumina_virus_26777	11697	121	10.3445	10.3445	Illumina_bin_6	8386263	78624	9.37533	12606	0.000359545	31	0.000316464	0.880181	1.10338	0.000286814	0.797715
Illumina_virus_26797	35818	199	5.55587	2.77793	Illumina_bin_139	1096055	16230	14.8077	4480	0.00771358	7	0.000178305	0.0231158	0.187601	0.000950449	0.123218
Illumina_virus_26890	5798	972	167.644	167.375	Illumina_bin_64	3464436	1119126	323.033	347283	0.0581059	623	0.0310674	0.534668	0.518138	0.0599597	1.0319
Illumina_virus_26907	15004	93	6.19835	5.54589	Illumina_bin_157	813053	6732	8.2799	324	0.00103186	17	0.00139355	1.35053	0.669801	0.00208055	2.01631
Illumina_virus_26911	6305	754	119.588	31.89	Illumina_bin_108	2373718	23840	10.0433	807	0.000287406	8	0.000534535	1.85986	3.17525	0.000168344	0.585736
Illumina_virus_26911	6305	754	119.588	71.7526	Illumina_bin_57	3539418	137825	38.94	1848	0.000296669	18	0.000806595	2.71884	1.84264	0.000437738	1.47551
Illumina_virus_26926	24611	222	9.02036	8.13601	Illumina_bin_76	3147340	29131	9.25575	3248	0.000658882	46	0.000598542	0.908419	0.879022	0.000680918	1.03344
Illumina_virus_27016	14010	32	2.28408	2.28408	Illumina_bin_165	661954	2072	3.13013	53	0.000275112	2	0.000215657	0.783888	0.729709	0.000295539	1.07425
Illumina_virus_27018	8457	238	28.1424	27.6276	Illumina_bin_1	10111700	242935	24.0251	76646	0.00152479	161	0.00188429	1.23578	1.14994	0.0016386	1.07464
Illumina_virus_27295	8319	307	36.9035	26.6912	Illumina_bin_14	5637789	183633	32.5718	33629	0.00212059	115	0.00245561	1.15798	0.819457	0.00299663	1.41311
Illumina_virus_27295	8319	307	36.9035	9.51599	Illumina_bin_2	9656825	260944	27.0217	31494	0.000675832	41	0.000510362	0.755161	0.352161	0.00144923	2.14436
Illumina_virus_27441	13924	142	10.1982	8.83846	Illumina_bin_95	2675548	38820	14.5092	4623	0.00130092	13	0.000348953	0.268235	0.609163	0.000572839	0.440334
Illumina_virus_27536	9200	341	37.0652	36.7457	Illumina_bin_115	2212245	452462	204.526	143494	0.0608683	230	0.0113479	0.186434	0.179663	0.0631625	1.03769
Illumina_virus_27655	6161	120	19.4774	10.5283	Illumina_bin_36	4244459	39848	9.38824	6233	0.000699101	20	0.000765927	1.09559	1.12144	0.000682988	0.976953
Illumina_virus_27671	9588	26	2.71172	2.71172	Illumina_bin_126	1609194	8857	5.504	1387	0.00111016	6	0.000388879	0.35029	0.492682	0.00078931	0.710985
Illumina_virus_27728	9256	58	6.26621	4.17747	Illumina_bin_177	508596	2075	4.07986	32	0.000292775	2	0.000424848	1.45111	1.02393	0.000414921	1.4172
Illumina_virus_27891	78583	257	3.27043	3.096	Illumina_bin_94	2683814	11087	4.13106	1377	0.000393343	71	0.000346804	0.881682	0.749445	0.000462747	1.17645
Illumina_virus_28169	5216	208	39.8773	37.2188	Illumina_bin_117	2162465	50773	23.4792	6998	0.00300036	56	0.0049648	1.65473	1.58518	0.00313201	1.04388
Illumina_virus_28365	24905	272	10.9215	7.59757	Illumina_bin_144	984576	16910	17.1749	180	0.00814052	16	0.000652506	0.0801552	0.442364	0.00147504	0.181197
Illumina_virus_28663	59207	895	15.1165	8.5936	Illumina_bin_119	2116905	30686	14.4957	3867	0.00174942	249	0.00204383	1.16829	0.592838	0.00344753	1.97067
Illumina_virus_28663	59207	895	15.1165	6.17773	Illumina_bin_110	2343311	27775	11.8529	2667	0.000974866	179	0.00129018	1.32344	0.5212	0.0024754	2.53922
Illumina_virus_28714	9589	193	20.1272	14.2075	Illumina_bin_66	3396219	71580	21.0764	22913	0.00402845	12	0.000368479	0.0914691	0.674094	0.000546628	0.135692
Illumina_virus_28714	9589	193	20.1272	4.73582	Illumina_bin_167	633836	1546	2.43912	74	0.000420404	4	0.000658127	1.56546	1.94161	0.000338959	0.80627
Illumina_virus_29041	5830	52	8.91938	8.91938	Illumina_bin_139	1096055	16230	14.8077	4480	0.00771358	34	0.00534927	0.693487	0.60235	0.00888067	1.1513
Illumina_virus_29165	5867	60	10.2267	10.2267	Illumina_bin_26	4541522	34747	7.65096	1542	0.000149825	19	0.000713999	4.76556	1.33665	0.000534168	3.56529
Illumina_virus_29290	6345	671	105.753	103.173	Illumina_bin_29	4466435	508038	113.746	105928	0.0107681	280	0.00989425	0.918851	0.907051	0.0109081	1.01301
Illumina_virus_29434	56039	1000	17.8447	17.5428	Illumina_bin_4	8922494	127429	14.2818	35568	0.000895096	581	0.00116933	1.30637	1.22833	0.000951962	1.06353
Illumina_virus_29663	5003	68	13.5918	8.15511	Illumina_bin_151	912732	12224	13.3928	558	0.00139447	3	0.000656973	0.471128	0.608919	0.00107892	0.773712
Illumina_virus_29751	8348	88	10.5414	8.87701	Illumina_bin_36	4244459	39848	9.38824	6233	0.000699101	16	0.00045156	0.645915	0.945545	0.000477565	0.683114
Illumina_virus_29813	6442	272	42.2229	1.52613	Illumina_bin_132	1438163	11210	7.79467	976	0.000948195	3	0.000323812	0.341503	0.195792	0.00165386	1.74422
Illumina_virus_29813	6442	272	42.2229	5.59581	Illumina_bin_30	4452667	41469	9.31329	4564	0.000462022	11	0.000383488	0.830022	0.600841	0.000638252	1.38143
Illumina_virus_29813	6442	272	42.2229	32.5574	Illumina_bin_39	4153047	121237	29.1923	12749	0.00148256	64	0.00239217	1.61354	1.11527	0.00214492	1.44677
Illumina_virus_29813	6442	272	42.2229	1.52613	Illumina_bin_75	3202201	23377	7.30029	1446	0.000283271	3	0.000145429	0.513393	0.20905	0.000695666	2.45583
Illumina_virus_29935	13520	471	34.8373	34.4004	Illumina_bin_62	3499969	139244	39.7844	40552	0.0072453	315	0.00668268	0.922346	0.864673	0.00772856	1.0667
Illumina_virus_30046	6371	144	22.6024	22.6024	Illumina_bin_23	4747092	151278	31.8675	6275	0.000559653	16	0.000529746	0.946562	0.709262	0.000746898	1.33457
Illumina_virus_30317	12666	101	7.9741	7.75859	Illumina_bin_6	8386263	78624	9.37533	12606	0.000359545	36	0.000339431	0.944057	0.827553	0.000410162	1.14078
Illumina_virus_30407	6005	211	35.1374	29.3772	Illumina_bin_113	2257492	35574	15.7582	4938	0.00194321	51	0.00377214	1.94119	1.86425	0.00202341	1.04127
Illumina_virus_30407	6005	211	35.1374	4.03216	Illumina_bin_219	152248	2603	17.0971	34	0.00316911	7	0.00765655	2.41599	0.235839	0.0324652	10.2443
Illumina_virus_30407	6005	211	35.1374	1.15205	Illumina_bin_75	3202201	23377	7.30029	1446	0.000283271	2	0.000104008	0.367169	0.157808	0.000659081	2.32668
Illumina_virus_30730	24898	1091	43.8188	42.6938	Illumina_bin_53	3630317	196885	54.2336	65203	0.010066	759	0.00839717	0.834214	0.787221	0.0106669	1.05969
Illumina_virus_30732	58266	505	8.66715	6.7616	Illumina_bin_65	3428235	41633	12.1441	3555	0.000608858	110	0.000560211	0.920101	0.556779	0.00100616	1.65254
Illumina_virus_30762	7714	195	25.2787	25.038	Illumina_bin_141	1068462	31671	29.6417	7227	0.0133936	104	0.0127099	0.948951	0.844688	0.0150468	1.12343
Illumina_virus_30854	21131	768	36.3447	32.8336	Illumina_bin_7	8385055	266264	31.7546	61776	0.00176065	346	0.00195277	1.10911	1.03398	0.00188859	1.07267
Illumina_virus_30868	16565	162	9.77966	6.51977	Illumina_bin_23	4747092	151278	31.8675	6275	0.000559653	8	0.000101735	0.181783	0.20459	0.000497264	0.888522
Illumina_virus_30887	7629	224	29.3616	27.8687	Illumina_bin_7	8385055	266264	31.7546	61776	0.00176065	112	0.00175083	0.994422	0.877627	0.00199496	1.13308
Illumina_virus_31082	7550	227	30.0662	28.5003	Illumina_bin_7	8385055	266264	31.7546	61776	0.00176065	91	0.00143744	0.816422	0.897517	0.00160157	0.909646
Illumina_virus_31091	14182	2429	171.273	170.683	Illumina_bin_10	6529394	1047655	160.452	307210	0.014442	1446	0.0156496	1.08361	1.06376	0.0147115	1.01866
Illumina_virus_31113	32607	582	17.8489	17.2334	Illumina_bin_89	2831331	64768	22.8755	5225	0.00131481	84	0.000920467	0.700075	0.75336	0.00122182	0.929271
Illumina_virus_31159	8228	49	5.95527	5.35975	Illumina_bin_94	2683814	11087	4.13106	1377	0.000393343	9	0.000407564	1.03615	1.29743	0.000314133	0.798623
Illumina_virus_31301	7534	154	20.4407	17.9424	Illumina_bin_31	4413977	80957	18.3411	18247	0.00188886	79	0.00237965	1.25984	0.978262	0.00243253	1.28783
Illumina_virus_31301	7534	154	20.4407	1.81695	Illumina_bin_125	1614579	15864	9.82547	655	0.000505315	8	0.000657666	1.3015	0.184922	0.00355644	7.03807
Illumina_virus_31372	7443	822	110.439	108.705	Illumina_bin_60	3524450	332846	94.4391	38586	0.00623156	188	0.00718185	1.1525	1.15106	0.00623936	1.00125
Illumina_virus_31412	56408	12967	229.879	30.6505	Illumina_bin_192	278756	1995	7.1568	17	0.000487701	6	0.000381581	0.782406	4.28271	8.91e-05	0.182689
Illumina_virus_31662	8518	28	3.28716	3.28716	Illumina_bin_126	1609194	8857	5.504	1387	0.00111016	11	0.000802503	0.722868	0.597231	0.00134371	1.21037
Illumina_virus_31690	20134	388	19.2709	18.445	Illumina_bin_89	2831331	64768	22.8755	5225	0.00131481	67	0.00117531	0.893903	0.806322	0.00145762	1.10862
Illumina_virus_31755	8422	31	3.68084	3.39769	Illumina_bin_50	3717029	24421	6.57003	2495	0.000363024	12	0.000384198	1.05833	0.51715	0.000742914	2.04646
Illumina_virus_31909	8553	1000	116.918	114.126	Illumina_bin_83	2981511	285217	95.6619	46922	0.0105823	327	0.01286	1.21523	1.19301	0.0107794	1.01862
Illumina_virus_31931	68597	27	0.393603	0.34987	Illumina_bin_127	1546420	755	0.488224	63	6.28e-05	8	7.54e-05	1.20069	0.716616	0.000105238	1.6755
Illumina_virus_32172	7507	227	30.2384	20.3934	Illumina_bin_90	2824687	113548	40.1984	5935	0.0014911	29	0.00137125	0.919624	0.507317	0.00270295	1.81272
Illumina_virus_32289	19457	326	16.7549	15.2035	Illumina_bin_25	4550525	64526	14.1799	6282	0.000615582	49	0.000555801	0.902887	1.07219	0.000518381	0.842098
Illumina_virus_32334	5570	38	6.82226	6.82226	Illumina_bin_108	2373718	23840	10.0433	807	0.000287406	10	0.000758117	2.63779	0.679284	0.00111605	3.88319
Illumina_virus_32344	5330	2271	426.079	424.008	Illumina_bin_64	3464436	1119126	323.033	347283	0.0581059	1433	0.077724	1.33763	1.31258	0.0592145	1.01908
Illumina_virus_32365	33683	243	7.21432	6.63718	Illumina_bin_95	2675548	38820	14.5092	4623	0.00130092	46	0.000510428	0.392359	0.457447	0.00111582	0.857715
Illumina_virus_32412	13347	64	4.79509	2.39754	Illumina_bin_111	2296335	12700	5.53055	872	0.000332511	3	9.79e-05	0.294372	0.433509	0.00022579	0.679044
Illumina_virus_32831	5031	131	26.0386	18.227	Illumina_bin_58	3535913	57313	16.2088	1982	0.000317927	7	0.000393498	1.2377	1.12451	0.000349928	1.10066
Illumina_virus_33331	23990	184	7.66986	7.66986	Illumina_bin_8	7183168	77622	10.8061	17302	0.000672047	74	0.000430862	0.641119	0.709772	0.000607043	0.903274
Illumina_virus_33346	11592	39	3.36439	2.52329	Illumina_bin_164	666863	1865	2.79668	48	0.000252288	3	0.000388084	1.53826	0.902247	0.000430131	1.70492
Illumina_virus_33503	21434	202	9.42428	8.9471	Illumina_bin_19	5119750	78593	15.3509	23160	0.00182942	150	0.00136691	0.74718	0.582837	0.00234527	1.28197
Illumina_virus_33522	14911	2962	198.645	158.361	Illumina_bin_101	2626427	61346	23.3572	9373	0.00273293	114	0.00291094	1.06513	6.77995	0.000429345	0.1571
Illumina_virus_33522	14911	2962	198.645	12.5022	Illumina_bin_50	3717029	24421	6.57003	2495	0.000363024	9	0.000162383	0.447306	1.90291	8.53e-05	0.235065
Illumina_virus_33678	14689	404	27.5036	27.3549	Illumina_bin_141	1068462	31671	29.6417	7227	0.0133936	184	0.0118872	0.887525	0.922853	0.0128809	0.961719
Illumina_virus_33720	18124	533	29.4085	27.3767	Illumina_bin_7	8385055	266264	31.7546	61776	0.00176065	256	0.00168818	0.95884	0.862132	0.00195815	1.11217
Illumina_virus_33984	5692	122	21.4336	18.5758	Illumina_bin_89	2831331	64768	22.8755	5225	0.00131481	13	0.000806655	0.613514	0.81204	0.000993369	0.755522
Illumina_virus_34055	41372	1446	34.9512	23.1591	Illumina_bin_74	3203625	108320	33.8117	5956	0.00116294	218	0.00164478	1.41433	0.684945	0.00240134	2.06488
Illumina_virus_34234	5250	175	33.3333	32.0413	Illumina_bin_77	3114081	128417	41.2375	38965	0.00807236	124	0.0075974	0.941163	0.776995	0.00977793	1.21129
Illumina_virus_34286	6354	21	3.305	3.305	Illumina_bin_103	2563142	13952	5.44332	1215	0.000370665	4	0.000245607	0.662611	0.607167	0.000404512	1.09132
Illumina_virus_34299	7795	36	4.61835	3.84862	Illumina_bin_106	2440999	19026	7.79435	3412	0.00115674	10	0.000525553	0.454338	0.493771	0.00106437	0.92014
Illumina_virus_34667	8774	296	33.736	17.9926	Illumina_bin_108	2373718	23840	10.0433	807	0.000287406	8	0.000384117	1.33649	1.7915	0.000214411	0.746022
Illumina_virus_34667	8774	296	33.736	11.2453	Illumina_bin_57	3539418	137825	38.94	1848	0.000296669	5	0.000161005	0.542711	0.288786	0.000557524	1.87928
Illumina_virus_34907	30028	428	14.2534	9.50224	Illumina_bin_50	3717029	24421	6.57003	2495	0.000363024	6	5.38e-05	0.148079	1.4463	3.72e-05	0.102385
Illumina_virus_35203	42471	895	21.0732	20.2679	Illumina_bin_73	3214902	80545	25.0536	13191	0.00264164	302	0.00224142	0.848493	0.808979	0.00277067	1.04884
Illumina_virus_35244	5213	77	14.7708	10.5505	Illumina_bin_39	4153047	121237	29.1923	12749	0.00148256	15	0.000692846	0.467331	0.361415	0.00191704	1.29306
Illumina_virus_35245	5205	183	35.1585	1.78772	Illumina_bin_30	4452667	41469	9.31329	4564	0.000462022	3	0.000129444	0.280168	0.191954	0.000674348	1.45956
Illumina_virus_35245	5205	183	35.1585	26.8158	Illumina_bin_39	4153047	121237	29.1923	12749	0.00148256	45	0.00208173	1.40415	0.918592	0.00226622	1.52859
Illumina_virus_35245	5205	183	35.1585	1.19181	Illumina_bin_75	3202201	23377	7.30029	1446	0.000283271	2	0.000119994	0.423603	0.163256	0.000735009	2.59472
Illumina_virus_35481	17243	349	20.2401	20.1525	Illumina_bin_5	8525789	162036	19.0054	48693	0.00134789	230	0.00156769	1.16307	1.06036	0.00147846	1.09686
Illumina_virus_35589	5809	23	3.95937	3.95937	Illumina_bin_99	2650536	23750	8.96045	4759	0.00136531	11	0.000714427	0.523271	0.441872	0.00161682	1.18421
Illumina_virus_35648	25647	699	27.2546	22.9686	Illumina_bin_19	5119750	78593	15.3509	23160	0.00182942	209	0.0015917	0.870056	1.49624	0.0010638	0.581496
Illumina_virus_35721	20179	1933	95.7927	94.7772	Illumina_bin_17	5166647	627218	121.397	156748	0.0117833	1120	0.0107847	0.915256	0.780718	0.0138139	1.17233
Illumina_virus_35773	22999	4416	192.008	190.921	Illumina_bin_10	6529394	1047655	160.452	307210	0.014442	2634	0.0176022	1.21882	1.18989	0.0147931	1.02431
Illumina_virus_35811	11221	105	9.35745	9.35745	Illumina_bin_8	7183168	77622	10.8061	17302	0.000672047	45	0.00055917	0.832039	0.865942	0.000645736	0.960849
Illumina_virus_35925	17287	51	2.95019	1.18008	Illumina_bin_165	661954	2072	3.13013	53	0.000275112	2	0.000174776	0.635291	0.377006	0.00046359	1.68509
Illumina_virus_35946	28524	812	28.4673	26.5085	Illumina_bin_9	6602881	85726	12.9831	11558	0.000530826	203	0.00107784	2.03049	2.04177	0.000527893	0.994475
Illumina_virus_36004	9921	119	11.9948	11.2604	Illumina_bin_47	3944479	69609	17.6472	9720	0.00127281	46	0.00117844	0.925858	0.638084	0.00184684	1.451
Illumina_virus_36061	11081	516	46.5662	34.6539	Illumina_bin_14	5637789	183633	32.5718	33629	0.00212059	160	0.00256618	1.21012	1.06392	0.00241199	1.13742
Illumina_virus_36061	11081	516	46.5662	10.1796	Illumina_bin_2	9656825	260944	27.0217	31494	0.000675832	47	0.000439222	0.649898	0.376719	0.00116592	1.72516
Illumina_virus_36121	9187	108	11.7557	7.64123	Illumina_bin_65	3428235	41633	12.1441	3555	0.000608858	13	0.00041387	0.679749	0.629211	0.000657761	1.08032
Illumina_virus_36244	5666	63	11.119	6.43729	Illumina_bin_36	4244459	39848	9.38824	6233	0.000699101	11	0.000457397	0.654266	0.685676	0.000667075	0.954191
Illumina_virus_36361	13614	135	9.91626	4.84795	Illumina_bin_30	4452667	41469	9.31329	4564	0.000462022	22	0.000362925	0.785515	0.520541	0.000697207	1.50904
Illumina_virus_36374	6268	42	6.7007	6.7007	Illumina_bin_20	4893292	29681	6.06565	2173	0.00018182	8	0.000261166	1.4364	1.1047	0.000236414	1.30026
Illumina_virus_36482	5348	75	14.0239	11.4269	Illumina_bin_78	3110585	73638	23.6734	9672	0.00200665	22	0.00132248	0.659047	0.482691	0.00273981	1.36536
Illumina_virus_36541	12296	75	6.09954	3.38864	Illumina_bin_85	2918589	13910	4.766	2308	0.000554501	15	0.000417979	0.753793	0.711002	0.000587873	1.06018
Illumina_virus_36709	42068	2940	69.8868	69.3428	Illumina_bin_91	2748592	181413	66.0022	57246	0.0154029	1912	0.0167928	1.09024	1.05061	0.0159838	1.03772
Illumina_virus_36872	7537	245	32.5063	30.3747	Illumina_bin_39	4153047	121237	29.1923	12749	0.00148256	57	0.00182431	1.23051	1.04051	0.00175329	1.18261
Illumina_virus_36913	39406	665	16.8756	8.82384	Illumina_bin_119	2116905	30686	14.4957	3867	0.00174942	160	0.00191803	1.09638	0.608722	0.00315092	1.80112
Illumina_virus_36913	39406	665	16.8756	7.88631	Illumina_bin_110	2343311	27775	11.8529	2667	0.000974866	143	0.00154862	1.58854	0.665349	0.00232752	2.38753
Illumina_virus_36977	8646	89	10.2938	8.82324	Illumina_bin_39	4153047	121237	29.1923	12749	0.00148256	18	0.000501292	0.338126	0.302245	0.00165856	1.11871
Illumina_virus_36986	6277	152	24.2154	15.0674	Illumina_bin_14	5637789	183633	32.5718	33629	0.00212059	56	0.00158244	0.746226	0.462589	0.00342083	1.61315
Illumina_virus_36986	6277	152	24.2154	8.87898	Illumina_bin_2	9656825	260944	27.0217	31494	0.000675832	33	0.000544766	0.806066	0.328587	0.00165791	2.45313
Illumina_virus_37266	5902	69	11.691	11.2233	Illumina_bin_82	3014802	77883	25.8335	10768	0.00239071	24	0.00134882	0.56419	0.434447	0.00310467	1.29864
Illumina_virus_37331	42889	366	8.53366	7.39584	Illumina_bin_26	4541522	34747	7.65096	1542	0.000149825	52	0.000266966	1.78186	0.966655	0.000276175	1.84332
Illumina_virus_37464	59496	225	3.78177	2.07997	Illumina_bin_164	666863	1865	2.79668	48	0.000252288	11	0.000304406	1.20658	0.74373	0.000409297	1.62234
Illumina_virus_37540	9495	281	29.5945	29.3703	Illumina_bin_71	3277398	76751	23.4183	20793	0.00389258	131	0.00420966	1.08146	1.25416	0.00335655	0.862295
Illumina_virus_37576	31067	124	3.99137	3.69572	Illumina_bin_109	2349738	10753	4.57625	783	0.000286792	25	0.000347058	1.21014	0.807585	0.000429747	1.49847
Illumina_virus_37684	6700	105	15.6716	10.5889	Illumina_bin_39	4153047	121237	29.1923	12749	0.00148256	25	0.000898459	0.60602	0.362731	0.00247693	1.67071
Illumina_virus_37795	19754	71	3.59421	3.14493	Illumina_bin_94	2683814	11087	4.13106	1377	0.000393343	7	0.000132035	0.335675	0.761289	0.000173437	0.44093
Illumina_virus_37925	5471	22	4.0212	3.71188	Illumina_bin_126	1609194	8857	5.504	1387	0.00111016	12	0.00136303	1.22777	0.674397	0.00202111	1.82055
Illumina_virus_38073	9452	266	28.1422	19.2975	Illumina_bin_90	2824687	113548	40.1984	5935	0.0014911	24	0.00090193	0.604876	0.480056	0.0018788	1.26001
Illumina_virus_38150	9370	1483	158.271	153.823	Illumina_bin_60	3524450	332846	94.4391	38586	0.00623156	415	0.0125666	2.0166	1.62881	0.0077152	1.23809
Illumina_virus_38256	5790	224	38.6874	30.9499	Illumina_bin_57	3539418	137825	38.94	1848	0.000296669	4	0.000195186	0.657927	0.79481	0.000245576	0.827778
Illumina_virus_38302	6403	248	38.7318	35.0431	Illumina_bin_68	3353615	101288	30.2026	5198	0.000926109	38	0.00177303	1.9145	1.16027	0.00152813	1.65005
Illumina_virus_38302	6403	248	38.7318	1.84437	Illumina_bin_20	4893292	29681	6.06565	2173	0.00018182	2	6.38e-05	0.351077	0.304069	0.00020993	1.1546
Illumina_virus_38325	6186	153	24.7333	23.634	Illumina_bin_80	3075030	126881	41.2617	29696	0.00630491	86	0.00452105	0.717068	0.572783	0.00789313	1.2519
Illumina_virus_38328	39415	89	2.25802	2.00713	Illumina_bin_167	633836	1546	2.43912	74	0.000420404	8	0.000320222	0.761701	0.822893	0.000389142	0.925638
Illumina_virus_38393	5150	793	153.981	150.082	Illumina_bin_102	2604261	309384	118.799	79188	0.02341	385	0.0287626	1.22865	1.26333	0.0227673	0.972547
Illumina_virus_38421	32443	938	28.9122	28.8229	Illumina_bin_149	931715	26174	28.0923	6270	0.0209856	645	0.0221079	1.05348	1.02601	0.0215475	1.02678
Illumina_virus_38555	11370	673	59.1909	58.9248	Illumina_bin_91	2748592	181413	66.0022	57246	0.0154029	443	0.0142342	0.924128	0.892771	0.0159438	1.03512
Illumina_virus_38584	18836	557	29.571	27.2393	Illumina_bin_7	8385055	266264	31.7546	61776	0.00176065	257	0.00163085	0.926279	0.857806	0.00190119	1.07982
Illumina_virus_38779	9749	250	25.6437	23.734	Illumina_bin_67	3365483	55134	16.3822	8918	0.00157786	87	0.00265933	1.6854	1.44877	0.00183558	1.16333
Illumina_virus_39119	7652	837	109.383	106.76	Illumina_bin_17	5166647	627218	121.397	156748	0.0117833	407	0.0103099	0.874959	0.879426	0.0117234	0.994921
Illumina_virus_39264	8635	739	85.5819	78.8452	Illumina_bin_3	9502436	781380	82.2294	221840	0.00492072	316	0.00385465	0.783351	0.958843	0.0040201	0.816975
Illumina_virus_39264	8635	739	85.5819	5.98824	Illumina_bin_37	4195187	135059	32.1938	14841	0.00168945	24	0.000662518	0.39215	0.186006	0.00356181	2.10827
Illumina_virus_39271	6596	437	66.2523	63.8284	Illumina_bin_73	3214902	80545	25.0536	13191	0.00264164	158	0.0074509	2.82055	2.54767	0.00292459	1.10711
Illumina_virus_39360	20507	755	36.8167	15.0362	Illumina_bin_19	5119750	78593	15.3509	23160	0.00182942	136	0.00129535	0.708067	0.9795	0.00132246	0.722886
Illumina_virus_39360	20507	755	36.8167	18.6848	Illumina_bin_216	158524	5891	37.1616	229	0.0594731	169	0.0519864	0.874115	0.502798	0.103394	1.7385
Illumina_virus_39402	10888	211	19.3791	18.8092	Illumina_bin_89	2831331	64768	22.8755	5225	0.00131481	33	0.00107047	0.814163	0.822242	0.00130189	0.990175
Illumina_virus_39555	21416	363	16.9499	13.7628	Illumina_bin_63	3470510	54427	15.6827	6909	0.00115258	95	0.00128612	1.11586	0.877576	0.00146553	1.27153
Illumina_virus_39660	12583	15	1.19208	0.894063	Illumina_bin_85	2918589	13910	4.766	2308	0.000554501	6	0.000163378	0.29464	0.187592	0.000870923	1.57064
Illumina_virus_39727	6677	18	2.69582	2.69582	Illumina_bin_94	2683814	11087	4.13106	1377	0.000393343	4	0.000223216	0.567485	0.652574	0.000342056	0.869611
Illumina_virus_39984	8286	464	55.9981	34.221	Illumina_bin_104	2523080	131116	51.9666	10534	0.00331495	99	0.00473543	1.42851	0.658519	0.00719102	2.16927
Illumina_virus_39984	8286	464	55.9981	18.3204	Illumina_bin_61	3514679	261934	74.5257	33788	0.00548923	53	0.00182419	0.332322	0.245826	0.00742066	1.35186
Illumina_virus_40124	8451	301	35.6171	13.1915	Illumina_bin_104	2523080	131116	51.9666	10534	0.00331495	10	0.000468987	0.141476	0.253846	0.00184753	0.557332
Illumina_virus_40124	8451	301	35.6171	19.7873	Illumina_bin_61	3514679	261934	74.5257	33788	0.00548923	15	0.000505007	0.0919996	0.265509	0.00190203	0.346502
Illumina_virus_40186	6123	31	5.06288	3.93779	Illumina_bin_78	3110585	73638	23.6734	9672	0.00200665	7	0.000367529	0.183155	0.166339	0.00220952	1.1011
Illumina_virus_40503	29858	78	2.61237	2.41141	Illumina_bin_109	2349738	10753	4.57625	783	0.000286792	24	0.000342083	1.19279	0.52694	0.000649187	2.26362
Illumina_virus_40517	8059	65	8.06552	5.37701	Illumina_bin_23	4747092	151278	31.8675	6275	0.000559653	2	5.23e-05	0.093412	0.16873	0.000309834	0.553617
Illumina_virus_40599	5270	130	24.6679	6.72762	Illumina_bin_166	648527	2188	3.3738	124	0.000650832	3	0.000877774	1.3487	1.99408	0.00044019	0.676351
Illumina_virus_40599	5270	130	24.6679	6.72762	Illumina_bin_101	2626427	61346	23.3572	9373	0.00273293	3	0.000217179	0.0794673	0.288032	0.00075401	0.275898
Illumina_virus_40756	55608	802	14.4224	12.9331	Illumina_bin_19	5119750	78593	15.3509	23160	0.00182942	495	0.00175777	0.960833	0.842496	0.00208638	1.14046
Illumina_virus_40985	30516	229	7.50426	5.74794	Illumina_bin_118	2124114	18528	8.7227	2289	0.00103334	72	0.00112697	1.09061	0.658964	0.00171021	1.65504
Illumina_virus_40985	30516	229	7.50426	1.75632	Illumina_bin_125	1614579	15864	9.82547	655	0.000505315	22	0.000446515	0.883636	0.178751	0.00249797	4.94338
Illumina_virus_41008	7297	34	4.65945	2.32972	Illumina_bin_20	4893292	29681	6.06565	2173	0.00018182	2	5.61e-05	0.308525	0.384085	0.000146051	0.803273
Illumina_virus_41077	21021	262	12.4637	10.1787	Illumina_bin_78	3110585	73638	23.6734	9672	0.00200665	49	0.000749377	0.373446	0.429965	0.00174288	0.868551
Illumina_virus_41081	6410	118	18.4087	17.2082	Illumina_bin_98	2650894	52735	19.8933	9513	0.00271446	43	0.0025367	0.934515	0.865024	0.00293252	1.08033
Illumina_virus_41288	5466	818	149.652	148.524	Illumina_bin_17	5166647	627218	121.397	156748	0.0117833	395	0.0140016	1.18826	1.22345	0.0114443	0.971234
Illumina_virus_41414	7746	92	11.8771	2.96927	Illumina_bin_33	4372699	43977	10.0572	734	7.69e-05	5	0.000147881	1.92209	0.295239	0.000500886	6.51027
Illumina_virus_41414	7746	92	11.8771	7.72011	Illumina_bin_78	3110585	73638	23.6734	9672	0.00200665	13	0.00053954	0.268875	0.32611	0.00165447	0.824494
Illumina_virus_41718	35576	209	5.87475	3.96368	Illumina_bin_123	1913275	16079	8.40391	2052	0.00114915	56	0.000822723	0.715939	0.471647	0.00174436	1.51795
Illumina_virus_41718	35576	209	5.87475	1.34482	Illumina_bin_133	1412576	10232	7.2435	368	0.000371763	19	0.000378081	1.017	0.185659	0.00203643	5.47776
Illumina_virus_41793	5501	51	9.27104	9.27104	Illumina_bin_56	3577338	23546	6.58199	2401	0.000376204	13	0.000661622	1.75868	1.40855	0.00046972	1.24858
Illumina_virus_41897	7180	83	11.5599	9.78144	Illumina_bin_45	4041737	58877	14.5673	2907	0.000357393	11	0.000379728	1.06249	0.671468	0.000565519	1.58234
Illumina_virus_41953	5231	297	56.7769	56.7769	Illumina_bin_10	6529394	1047655	160.452	307210	0.014442	156	0.00457104	0.31651	0.353856	0.0129178	0.894459
Illumina_virus_42189	15366	1593	103.67	101.822	Illumina_bin_29	4466435	508038	113.746	105928	0.0107681	716	0.0104686	0.972188	0.895169	0.0116945	1.08604
Illumina_virus_42236	6020	600	99.6678	1.88052	Illumina_bin_33	4372699	43977	10.0572	734	7.69e-05	2	7.6e-05	0.987516	0.186983	0.000406332	5.28131
Illumina_virus_42236	6020	600	99.6678	6.58183	Illumina_bin_111	2296335	12700	5.53055	872	0.000332511	7	0.000506368	1.52286	1.19009	0.000425489	1.27962
Illumina_virus_42236	6020	600	99.6678	36.6702	Illumina_bin_155	835306	48080	57.5597	1377	0.00400213	39	0.00781203	1.95197	0.637081	0.0122622	3.06392
Illumina_virus_42236	6020	600	99.6678	2.82079	Illumina_bin_79	3082989	20013	6.49143	719	0.000151584	3	0.000161641	1.06635	0.43454	0.000371983	2.45397
Illumina_virus_42236	6020	600	99.6678	46.0728	Illumina_bin_90	2824687	113548	40.1984	5935	0.0014911	49	0.00288157	1.93251	1.14614	0.00251416	1.68611
Illumina_virus_42300	8159	29	3.55436	3.55436	Illumina_bin_129	1455156	7702	5.2929	486	0.000460862	3	0.000252682	0.548282	0.671533	0.000376277	0.816463
Illumina_virus_42435	7989	109	13.6438	13.6438	Illumina_bin_107	2392504	29696	12.4121	4632	0.00162317	38	0.00199476	1.22893	1.09923	0.00181469	1.11799
Illumina_virus_42460	26369	751	28.4804	18.7971	Illumina_bin_90	2824687	113548	40.1984	5935	0.0014911	66	0.000886094	0.594256	0.467607	0.00189496	1.27084
Illumina_virus_42630	13847	1194	86.2281	83.5411	Illumina_bin_3	9502436	781380	82.2294	221840	0.00492072	684	0.00520594	1.05796	1.01595	0.0051242	1.04135
Illumina_virus_42754	5965	249	41.7435	40.9752	Illumina_bin_41	4102097	190264	46.3821	50422	0.00602206	160	0.00654841	1.0874	0.883427	0.0074125	1.23089
Illumina_virus_42819	6030	424	70.3151	57.5305	Illumina_bin_101	2626427	61346	23.3572	9373	0.00273293	18	0.00113655	0.415873	2.46307	0.000461437	0.168843
Illumina_virus_42819	6030	424	70.3151	6.39228	Illumina_bin_50	3717029	24421	6.57003	2495	0.000363024	2	8.92e-05	0.2458	0.972945	9.17e-05	0.252635
Illumina_virus_42937	10391	212	20.4023	8.74383	Illumina_bin_170	611075	3625	5.93217	533	0.00292643	3	0.000472465	0.161448	1.47397	0.000320539	0.109533
Illumina_virus_43051	10320	1302	126.163	125.665	Illumina_bin_10	6529394	1047655	160.452	307210	0.014442	757	0.011252	0.779116	0.783192	0.0143669	0.994796
Illumina_virus_43061	6643	86	12.946	3.23649	Illumina_bin_26	4541522	34747	7.65096	1542	0.000149825	2	6.63e-05	0.442467	0.423017	0.000156713	1.04598
Illumina_virus_43141	11365	296	26.0449	15.8918	Illumina_bin_111	2296335	12700	5.53055	872	0.000332511	36	0.00137942	4.1485	2.87345	0.000480058	1.44373
Illumina_virus_43141	11365	296	26.0449	3.97295	Illumina_bin_79	3082989	20013	6.49143	719	0.000151584	9	0.000256863	1.69452	0.61203	0.00041969	2.76869
Illumina_virus_43200	11150	67	6.00897	5.18015	Illumina_bin_43	4071932	49921	12.2598	11291	0.00136767	25	0.000552148	0.403714	0.422532	0.00130676	0.955465
Illumina_virus_43275	11192	278	24.8392	23.8838	Illumina_bin_82	3014802	77883	25.8335	10768	0.00239071	75	0.00223105	0.933216	0.924528	0.00241318	1.0094
Illumina_virus_43430	5900	122	20.678	1.59061	Illumina_bin_26	4541522	34747	7.65096	1542	0.000149825	2	7.46e-05	0.498188	0.207897	0.000359028	2.39632
Illumina_virus_43430	5900	122	20.678	16.7014	Illumina_bin_89	2831331	64768	22.8755	5225	0.00131481	21	0.00125712	0.956121	0.730103	0.00172184	1.30957
Illumina_virus_43641	10182	1409	138.381	124.881	Illumina_bin_60	3524450	332846	94.4391	38586	0.00623156	37	0.00103104	0.165455	1.32234	0.000779711	0.125123
Illumina_virus_43654	9253	58	6.26824	4.79336	Illumina_bin_75	3202201	23377	7.30029	1446	0.000283271	13	0.000438745	1.54885	0.656598	0.000668209	2.35891
Illumina_virus_43657	7798	140	17.9533	15.2936	Illumina_bin_45	4041737	58877	14.5673	2907	0.000357393	23	0.000731165	2.04583	1.04986	0.000696441	1.94867
Illumina_virus_43719	121851	17004	139.547	139.475	Illumina_bin_44	4044649	587524	145.26	168817	0.0209644	9580	0.020042	0.956001	0.960175	0.0208732	0.995652
Illumina_virus_43720	50307	1154	22.9392	22.3864	Illumina_bin_100	2628229	47100	17.9208	9779	0.00287136	486	0.00374747	1.30512	1.24918	0.00299993	1.04478
Illumina_virus_43853	21070	237	11.2482	6.01649	Illumina_bin_36	4244459	39848	9.38824	6233	0.000699101	23	0.000257182	0.367876	0.640854	0.000401312	0.57404
Illumina_virus_44083	5809	56	9.64021	8.95163	Illumina_bin_25	4550525	64526	14.1799	6282	0.000615582	13	0.000491791	0.798904	0.63129	0.000779026	1.26551
Illumina_virus_44154	9120	214	23.4649	23.0078	Illumina_bin_1	10111700	242935	24.0251	76646	0.00152479	151	0.00163889	1.07483	0.957655	0.00171136	1.12236
Illumina_virus_44162	7157	43	6.0081	4.50608	Illumina_bin_108	2373718	23840	10.0433	807	0.000287406	3	0.000176588	0.61442	0.448664	0.000393586	1.36944
Illumina_virus_44171	7282	105	14.4191	1.92255	Illumina_bin_26	4541522	34747	7.65096	1542	0.000149825	2	6.05e-05	0.40364	0.251282	0.000240667	1.60632
Illumina_virus_44171	7282	105	14.4191	12.4966	Illumina_bin_92	2730055	26713	9.78478	2160	0.000581218	13	0.000653915	1.12508	1.27714	0.000512014	0.880932
Illumina_virus_44201	13303	127	9.54672	4.44033	Illumina_bin_132	1438163	11210	7.79467	976	0.000948195	20	0.00104538	1.10249	0.569663	0.00183508	1.93534
Illumina_virus_44201	13303	127	9.54672	4.44033	Illumina_bin_54	3616682	34157	9.44429	7223	0.0011079	20	0.000417225	0.376591	0.470161	0.00088741	0.800985
Illumina_virus_44225	6144	37	6.02214	6.02214	Illumina_bin_82	3014802	77883	25.8335	10768	0.00239071	3	0.000161961	0.067746	0.233113	0.000694776	0.290614
Illumina_virus_44399	15849	165	10.4108	8.1334	Illumina_bin_65	3428235	41633	12.1441	3555	0.000608858	25	0.000460116	0.755704	0.669738	0.000687009	1.12836
Illumina_virus_44467	9485	211	22.2457	20.3389	Illumina_bin_18	5130315	120473	23.4826	25200	0.00191905	96	0.00197649	1.02993	0.866127	0.00228198	1.18912
Illumina_virus_44573	5635	391	69.3878	68.8349	Illumina_bin_202	206988	18321	88.5124	5265	0.256072	249	0.219456	0.857009	0.777686	0.282191	1.102
Illumina_virus_44678	6642	448	67.4496	58.7629	Illumina_bin_69	3332152	303588	91.1087	40752	0.0073656	115	0.00520644	0.706858	0.644976	0.0080723	1.09595
Illumina_virus_44722	8497	151	17.771	16.203	Illumina_bin_42	4092689	55844	13.6448	6860	0.000820622	31	0.000893285	1.08855	1.18748	0.000752252	0.916686
Illumina_virus_45009	14130	485	34.3241	32.6897	Illumina_bin_3	9502436	781380	82.2294	221840	0.00492072	220	0.00164094	0.333475	0.397542	0.00412771	0.838843
Illumina_virus_45043	13537	436	32.208	28.2204	Illumina_bin_2	9656825	260944	27.0217	31494	0.000675832	92	0.00070377	1.04134	1.04436	0.000673878	0.997108
Illumina_virus_45137	6766	98	14.4842	13.8544	Illumina_bin_42	4092689	55844	13.6448	6860	0.000820622	22	0.000795794	0.969745	1.01536	0.000783753	0.955073
Illumina_virus_45145	30088	480	15.9532	10.2436	Illumina_bin_74	3203625	108320	33.8117	5956	0.00116294	61	0.000632841	0.544173	0.302961	0.00208885	1.79618
Illumina_virus_45189	6704	93	13.8723	13.1016	Illumina_bin_5	8525789	162036	19.0054	48693	0.00134789	51	0.000892281	0.661983	0.689364	0.00129435	0.960281
Illumina_virus_45234	8534	1979	231.896	183.076	Illumina_bin_101	2626427	61346	23.3572	9373	0.00273293	75	0.00334613	1.22437	7.83808	0.000426907	0.156208
Illumina_virus_45234	8534	1979	231.896	12.205	Illumina_bin_50	3717029	24421	6.57003	2495	0.000363024	5	0.000157624	0.434197	1.85768	8.48e-05	0.23373
Illumina_virus_45238	10894	459	42.1333	39.8976	Illumina_bin_41	4102097	190264	46.3821	50422	0.00602206	232	0.00520535	0.86438	0.860194	0.00605136	1.00487
Illumina_virus_45247	40197	362	9.00565	8.9336	Illumina_bin_6	8386263	78624	9.37533	12606	0.000359545	124	0.000367841	1.02307	0.952884	0.000386029	1.07366
Illumina_virus_45327	8522	301	35.3203	10.0292	Illumina_bin_14	5637789	183633	32.5718	33629	0.00212059	46	0.000957431	0.451493	0.307911	0.00310944	1.46631
Illumina_virus_45327	8522	301	35.3203	21.3666	Illumina_bin_7	8385055	266264	31.7546	61776	0.00176065	98	0.00137145	0.778942	0.672867	0.00203821	1.15765
Illumina_virus_45376	14765	276	18.6929	18.0698	Illumina_bin_100	2628229	47100	17.9208	9779	0.00287136	145	0.00375766	1.30867	1.00831	0.00372669	1.29788
Illumina_virus_45496	8996	97	10.7826	7.18838	Illumina_bin_33	4372699	43977	10.0572	734	7.69e-05	4	0.000101686	1.32166	0.714751	0.000142268	1.84913
Illumina_virus_45825	26574	363	13.66	12.1541	Illumina_bin_107	2392504	29696	12.4121	4632	0.00162317	113	0.0017973	1.10728	0.979217	0.00183544	1.13078
Illumina_virus_45912	6542	2408	368.083	365.368	Illumina_bin_64	3464436	1119126	323.033	347283	0.0581059	1480	0.0654244	1.12595	1.13105	0.0578437	0.995487
Illumina_virus_46179	13037	372	28.5342	27.8208	Illumina_bin_68	3353615	101288	30.2026	5198	0.000926109	39	0.000895499	0.966948	0.921139	0.000972166	1.04973
Illumina_virus_46259	8291	159	19.1774	14.3831	Illumina_bin_130	1454118	14387	9.89397	834	0.0007913	15	0.00124418	1.57233	1.45372	0.000855862	1.08159
Illumina_virus_46301	6422	430	66.9573	63.1312	Illumina_bin_60	3524450	332846	94.4391	38586	0.00623156	99	0.00438193	0.703184	0.668486	0.00655501	1.05191
Illumina_virus_46378	38495	1919	49.8506	49.0633	Illumina_bin_41	4102097	190264	46.3821	50422	0.00602206	997	0.00637352	1.05836	1.05781	0.00602524	1.00053
Illumina_virus_46402	16821	138	8.20403	7.29247	Illumina_bin_144	984576	16910	17.1749	180	0.00814052	8	0.000483046	0.0593385	0.4246	0.00113765	0.139751
Illumina_virus_46567	5404	83	15.359	13.9627	Illumina_bin_9	6602881	85726	12.9831	11558	0.000530826	20	0.000560966	1.05678	1.07545	0.00052161	0.982638
Illumina_virus_46583	5443	56	10.2884	10.2884	Illumina_bin_156	831474	4778	5.74642	192	0.000563647	3	0.000662879	1.17605	1.79041	0.000370239	0.656863
Illumina_virus_46690	7257	1615	222.544	221.677	Illumina_bin_10	6529394	1047655	160.452	307210	0.014442	1023	0.0216137	1.49658	1.38158	0.0156442	1.08324
Illumina_virus_46711	5621	34	6.04875	6.04875	Illumina_bin_1	10111700	242935	24.0251	76646	0.00152479	26	0.000457442	0.300004	0.251767	0.00181692	1.19159
Illumina_virus_46749	11948	4888	409.106	404.431	Illumina_bin_64	3464436	1119126	323.033	347283	0.0581059	2941	0.0712964	1.22701	1.25198	0.0569469	0.980054
Illumina_virus_46766	8235	149	18.0935	9.04675	Illumina_bin_92	2730055	26713	9.78478	2160	0.000581218	2	8.9e-05	0.153058	0.924573	9.62e-05	0.165544
Illumina_virus_46809	14081	502	35.6509	33.5442	Illumina_bin_7	8385055	266264	31.7546	61776	0.00176065	207	0.00175615	0.997441	1.05636	0.00166245	0.944226
Illumina_virus_46994	6180	8	1.2945	1.2945	Illumina_bin_85	2918589	13910	4.766	2308	0.000554501	5	0.00027721	0.499927	0.271611	0.00102061	1.8406
Illumina_virus_47073	6437	91	14.137	12.6489	Illumina_bin_95	2675548	38820	14.5092	4623	0.00130092	34	0.00197892	1.52117	0.871787	0.00226996	1.74489
Illumina_virus_47107	5459	256	46.895	45.9508	Illumina_bin_86	2879752	110398	38.3359	32515	0.00787087	146	0.00930484	1.18219	1.19864	0.00776285	0.986277
Illumina_virus_47129	6714	71	10.5749	10.0462	Illumina_bin_9	6602881	85726	12.9831	11558	0.000530826	19	0.000429023	0.808218	0.773787	0.000554446	1.0445
Illumina_virus_47137	12102	42	3.4705	3.4705	Illumina_bin_192	278756	1995	7.1568	17	0.000487701	2	0.000592855	1.21561	0.484924	0.00122257	2.50681
Illumina_virus_47271	18671	3821	204.649	203.586	Illumina_bin_10	6529394	1047655	160.452	307210	0.014442	2299	0.0189122	1.30953	1.26883	0.0149052	1.03207
Illumina_virus_47280	5041	206	40.8649	39.7138	Illumina_bin_60	3524450	332846	94.4391	38586	0.00623156	69	0.00388922	0.624117	0.420523	0.00924854	1.48415
Illumina_virus_47356	8374	53	6.32911	6.32911	Illumina_bin_110	2343311	27775	11.8529	2667	0.000974866	2	0.000101922	0.10455	0.533972	0.000190875	0.195796
Illumina_virus_47576	8373	87	10.3905	8.90618	Illumina_bin_30	4452667	41469	9.31329	4564	0.000462022	18	0.000483714	1.04695	0.956287	0.000505825	1.09481
Illumina_virus_47873	12291	137	11.1464	6.36935	Illumina_bin_36	4244459	39848	9.38824	6233	0.000699101	12	0.000230023	0.329027	0.678439	0.000339048	0.484977
Illumina_virus_47928	6700	123	18.3582	17.7252	Illumina_bin_51	3655282	106550	29.1496	25494	0.00383432	56	0.00228661	0.596355	0.608076	0.0037604	0.980724
Illumina_virus_47974	9385	546	58.1779	56.3942	Illumina_bin_53	3630317	196885	54.2336	65203	0.010066	411	0.0120632	1.19842	1.03984	0.011601	1.1525
Illumina_virus_47976	10489	476	45.3809	45.0793	Illumina_bin_91	2748592	181413	66.0022	57246	0.0154029	299	0.0104109	0.675906	0.682998	0.0152429	0.989616
Illumina_virus_48056	5902	134	22.7042	4.4518	Illumina_bin_36	4244459	39848	9.38824	6233	0.000699101	10	0.000399189	0.571004	0.474189	0.000841835	1.20417
Illumina_virus_48314	5399	351	65.012	28.1719	Illumina_bin_155	835306	48080	57.5597	1377	0.00400213	26	0.0057652	1.44053	0.489437	0.0117792	2.94324
Illumina_virus_48314	5399	351	65.012	34.6731	Illumina_bin_90	2824687	113548	40.1984	5935	0.0014911	32	0.00209829	1.40721	0.862548	0.00243267	1.63146
Illumina_virus_48399	26540	477	17.9729	1.85926	Illumina_bin_33	4372699	43977	10.0572	734	7.69e-05	3	2.59e-05	0.335994	0.184869	0.000139832	1.81747
Illumina_virus_48399	26540	477	17.9729	1.23951	Illumina_bin_93	2727734	15264	5.59585	863	0.000232463	2	2.76e-05	0.118843	0.221505	0.000124722	0.536526
Illumina_virus_48399	26540	477	17.9729	11.1556	Illumina_bin_187	321146	4581	14.2645	114	0.00227313	18	0.00211188	0.929063	0.782049	0.00270044	1.18799
Illumina_virus_48434	18400	228	12.3913	10.5138	Illumina_bin_81	3030250	177516	58.5813	21465	0.00469854	56	0.00100436	0.213761	0.179474	0.00559615	1.19104
Illumina_virus_48483	7301	66	9.03986	8.74825	Illumina_bin_36	4244459	39848	9.38824	6233	0.000699101	30	0.000968092	1.38477	0.931831	0.00103891	1.48607
Illumina_virus_48757	9744	330	33.867	32.993	Illumina_bin_51	3655282	106550	29.1496	25494	0.00383432	151	0.00425087	1.10864	1.13185	0.00375568	0.979492
Illumina_virus_48837	16146	723	44.7789	43.4488	Illumina_bin_35	4262635	194672	45.6694	55334	0.00611614	392	0.0057173	0.934789	0.951377	0.0060095	0.982564
Illumina_virus_48861	6540	280	42.8135	18.3486	Illumina_bin_158	792570	5219	6.58491	432	0.00140526	9	0.00173631	1.23558	2.78647	0.000623122	0.443423
Illumina_virus_48861	6540	280	42.8135	12.2324	Illumina_bin_163	680524	3994	5.86901	260	0.00120266	6	0.00134812	1.12096	2.08424	0.000646818	0.537825
Illumina_virus_48875	6152	34	5.52666	2.76333	Illumina_bin_33	4372699	43977	10.0572	734	7.69e-05	2	7.43e-05	0.966328	0.274762	0.000270587	3.51696
Illumina_virus_48963	6747	62	9.18927	8.09531	Illumina_bin_19	5119750	78593	15.3509	23160	0.00182942	37	0.00107113	0.585502	0.527349	0.00203116	1.11027
Illumina_virus_49135	6440	45	6.98758	6.48846	Illumina_bin_106	2440999	19026	7.79435	3412	0.00115674	26	0.00165832	1.43361	0.832458	0.00199207	1.72214
Illumina_virus_49236	5158	113	21.9077	20.6906	Illumina_bin_68	3353615	101288	30.2026	5198	0.000926109	17	0.00098429	1.06282	0.68506	0.00143679	1.55143
Illumina_virus_49398	15885	52	3.27353	2.61882	Illumina_bin_34	4328827	25428	5.87411	5685	0.000616053	4	5.82e-05	0.0944245	0.445825	0.000130478	0.211797
Illumina_virus_49554	12547	715	56.9857	53.8802	Illumina_bin_3	9502436	781380	82.2294	221840	0.00492072	347	0.00291426	0.592243	0.655243	0.00444761	0.903853
Illumina_virus_49555	12862	568	44.1611	41.7394	Illumina_bin_3	9502436	781380	82.2294	221840	0.00492072	293	0.00240056	0.487848	0.507596	0.00472927	0.961094
Illumina_virus_49570	7388	49	6.63238	4.2206	Illumina_bin_65	3428235	41633	12.1441	3555	0.000608858	7	0.000276376	0.453925	0.347542	0.000795231	1.3061
Illumina_virus_49665	10986	546	49.6996	14.0659	Illumina_bin_155	835306	48080	57.5597	1377	0.00400213	15	0.00163458	0.408427	0.244371	0.00668893	1.67134
Illumina_virus_49665	10986	546	49.6996	24.3809	Illumina_bin_90	2824687	113548	40.1984	5935	0.0014911	26	0.000837844	0.561897	0.606515	0.00138141	0.926436
Illumina_virus_49832	8078	64	7.92275	7.92275	Illumina_bin_1	10111700	242935	24.0251	76646	0.00152479	33	0.000404004	0.264958	0.329769	0.00122511	0.803465
Illumina_virus_50148	11520	101	8.76736	8.18287	Illumina_bin_89	2831331	64768	22.8755	5225	0.00131481	14	0.000429225	0.326453	0.357714	0.00119991	0.91261
Illumina_virus_50179	5866	65	11.0808	10.6987	Illumina_bin_9	6602881	85726	12.9831	11558	0.000530826	28	0.00072355	1.36306	0.824047	0.000878044	1.65411
Illumina_virus_50208	6729	177	26.3041	25.8169	Illumina_bin_73	3214902	80545	25.0536	13191	0.00264164	53	0.00245509	0.92938	1.03047	0.0023825	0.901902
Illumina_virus_50322	7474	82	10.9714	8.84788	Illumina_bin_30	4452667	41469	9.31329	4564	0.000462022	25	0.000752482	1.62867	0.950027	0.000792065	1.71434
Illumina_virus_50402	22347	194	8.68125	7.14927	Illumina_bin_42	4092689	55844	13.6448	6860	0.000820622	14	0.000153074	0.186534	0.523955	0.00029215	0.356011
Illumina_virus_50444	62289	958	15.3799	14.2862	Illumina_bin_1	10111700	242935	24.0251	76646	0.00152479	209	0.000331826	0.217622	0.594637	0.000558032	0.365974
Illumina_virus_50807	5736	129	22.4895	21.4186	Illumina_bin_89	2831331	64768	22.8755	5225	0.00131481	20	0.00123149	0.936627	0.936314	0.00131525	1.00033
Illumina_virus_50846	7323	260	35.5046	26.7571	Illumina_bin_14	5637789	183633	32.5718	33629	0.00212059	104	0.00251904	1.1879	0.821479	0.00306647	1.44605
Illumina_virus_50846	7323	260	35.5046	7.97567	Illumina_bin_2	9656825	260944	27.0217	31494	0.000675832	31	0.000438367	0.648633	0.295158	0.0014852	2.19758
Illumina_virus_50866	11382	63	5.53506	3.83196	Illumina_bin_75	3202201	23377	7.30029	1446	0.000283271	9	0.000247812	0.874822	0.524905	0.000472107	1.66663
Illumina_virus_51203	8341	634	76.0101	73.0866	Illumina_bin_60	3524450	332846	94.4391	38586	0.00623156	125	0.00426216	0.683963	0.773902	0.00550736	0.883786
Illumina_virus_51272	6332	46	7.26469	7.26469	Illumina_bin_170	611075	3625	5.93217	533	0.00292643	17	0.00443953	1.51705	1.22463	0.00362522	1.23879
Illumina_virus_51291	7494	38	5.07072	5.07072	Illumina_bin_141	1068462	31671	29.6417	7227	0.0133936	12	0.00149868	0.111895	0.171067	0.00876075	0.654099
Illumina_virus_51690	9276	126	13.5834	10.1876	Illumina_bin_65	3428235	41633	12.1441	3555	0.000608858	21	0.000662163	1.08755	0.838888	0.000789334	1.29642
Illumina_virus_51698	5313	110	20.7039	8.28157	Illumina_bin_37	4195187	135059	32.1938	14841	0.00168945	26	0.00116797	0.691333	0.257241	0.00454038	2.68749
Illumina_virus_51698	5313	110	20.7039	11.1483	Illumina_bin_27	4532183	159501	35.193	28248	0.00275731	35	0.00145352	0.527151	0.316775	0.00458848	1.66412
Illumina_virus_51805	6321	51	8.06834	8.06834	Illumina_bin_114	2214601	13585	6.13429	1707	0.000698466	10	0.000716407	1.02569	1.31529	0.000544678	0.779821
Illumina_virus_51806	13790	210	15.2284	14.9515	Illumina_bin_21	4855537	72986	15.0315	18952	0.00161166	108	0.00161755	1.00365	0.994681	0.0016262	1.00902
Illumina_virus_52029	6915	33	4.77223	4.77223	Illumina_bin_152	902199	4866	5.39349	184	0.000457684	3	0.000480869	1.05066	0.884814	0.000543469	1.18743
Illumina_virus_52185	6345	496	78.1718	68.6386	Illumina_bin_101	2626427	61346	23.3572	9373	0.00273293	72	0.00432051	1.58091	2.93865	0.00147024	0.537971
Illumina_virus_52185	6345	496	78.1718	6.6732	Illumina_bin_50	3717029	24421	6.57003	2495	0.000363024	7	0.000296804	0.81759	1.0157	0.000292216	0.80495
Illumina_virus_52306	50547	7832	154.945	154.744	Illumina_bin_44	4044649	587524	145.26	168817	0.0209644	4610	0.0228342	1.08919	1.06529	0.0214348	1.02244
Illumina_virus_52386	46056	1220	26.4895	25.0776	Illumina_bin_46	3973096	107654	27.0957	15494	0.00199299	373	0.00203842	1.02279	0.925519	0.00220246	1.1051
Illumina_virus_52438	15134	210	13.876	13.2153	Illumina_bin_107	2392504	29696	12.4121	4632	0.00162317	60	0.00166763	1.0274	1.06471	0.00156628	0.964955
Illumina_virus_52494	5344	802	150.075	25.5562	Illumina_bin_104	2523080	131116	51.9666	10534	0.00331495	47	0.00348578	1.05153	0.491781	0.00708808	2.13822
Illumina_virus_52494	5344	802	150.075	107.662	Illumina_bin_61	3514679	261934	74.5257	33788	0.00548923	198	0.0105578	1.92337	1.44463	0.0073083	1.33139
Illumina_virus_52494	5344	802	150.075	7.06874	Illumina_bin_80	3075030	126881	41.2617	29696	0.00630491	13	0.000791093	0.125473	0.171315	0.00461777	0.732409
Illumina_virus_52563	6618	17	2.56875	2.24766	Illumina_bin_40	4142599	12435	3.00174	1699	0.000210725	7	0.000255328	1.21166	0.748785	0.00034099	1.61817
Illumina_virus_52764	5238	433	82.6651	77.6981	Illumina_bin_3	9502436	781380	82.2294	221840	0.00492072	219	0.00440234	0.894653	0.944894	0.00465908	0.946829
Illumina_virus_52863	6045	478	79.0736	74.3481	Illumina_bin_97	2664356	146688	55.0557	35638	0.0101226	236	0.0146862	1.45083	1.35042	0.0108753	1.07436
Illumina_virus_52864	8722	73	8.36964	8.14939	Illumina_bin_36	4244459	39848	9.38824	6233	0.000699101	37	0.000999455	1.42963	0.868042	0.00115139	1.64696
Illumina_virus_52891	33444	154	4.60471	4.33385	Illumina_bin_94	2683814	11087	4.13106	1377	0.000393343	32	0.000356516	0.906375	1.04909	0.000339834	0.863965
Illumina_virus_53114	6513	84	12.8973	12.8973	Illumina_bin_74	3203625	108320	33.8117	5956	0.00116294	5	0.000239633	0.206058	0.381444	0.000628226	0.540205
Illumina_virus_53359	73516	257	3.49584	3.39302	Illumina_bin_94	2683814	11087	4.13106	1377	0.000393343	66	0.000343932	0.874381	0.821343	0.000418743	1.06457
Illumina_virus_53460	16856	48	2.84765	2.84765	Illumina_bin_211	170668	999	5.85347	12	0.000857184	2	0.000695222	0.811053	0.486489	0.00142906	1.66715
Illumina_virus_53591	5471	26	4.75233	3.16822	Illumina_bin_156	831474	4778	5.74642	192	0.000563647	2	0.000439658	0.780022	0.551338	0.000797438	1.41478
Illumina_virus_53661	15953	107	6.7072	6.7072	Illumina_bin_56	3577338	23546	6.58199	2401	0.000376204	3	5.26e-05	0.139732	1.01902	5.16e-05	0.137123
Illumina_virus_53766	10262	20	1.94894	1.94894	Illumina_bin_13	5813526	31516	5.42115	1069	6.43e-05	2	3.35e-05	0.521774	0.359506	9.33e-05	1.45136
Illumina_virus_53775	6899	309	44.7891	37.6884	Illumina_bin_81	3030250	177516	58.5813	21465	0.00469854	69	0.00330054	0.702461	0.643352	0.00513022	1.09188
Illumina_virus_53910	5551	179	32.2464	28.6635	Illumina_bin_57	3539418	137825	38.94	1848	0.000296669	8	0.00040782	1.37466	0.736094	0.000554033	1.86751
Illumina_virus_53961	9599	22	2.29191	2.29191	Illumina_bin_179	492033	2336	4.74765	78	0.000704514	3	0.000635186	0.901594	0.482745	0.00131578	1.86764
Illumina_virus_53990	5825	93	15.9657	15.3004	Illumina_bin_36	4244459	39848	9.38824	6233	0.000699101	46	0.00186054	2.66134	1.62974	0.00114162	1.63298
Illumina_virus_54067	13930	491	35.2477	8.13408	Illumina_bin_37	4195187	135059	32.1938	14841	0.00168945	66	0.00112938	0.668492	0.25266	0.00446998	2.64582
Illumina_virus_54067	13930	491	35.2477	25.6347	Illumina_bin_27	4532183	159501	35.193	28248	0.00275731	208	0.00330477	1.19855	0.728403	0.00453701	1.64545
Illumina_virus_54409	14113	275	19.4856	19.3886	Illumina_bin_66	3396219	71580	21.0764	22913	0.00402845	200	0.00419009	1.04013	0.919923	0.00455483	1.13067
Illumina_virus_54524	11181	278	24.8636	17.7597	Illumina_bin_87	2839715	78171	27.5278	13140	0.00326774	15	0.000472428	0.144573	0.645157	0.000732269	0.22409
Illumina_virus_54653	26702	203	7.60243	6.28662	Illumina_bin_78	3110585	73638	23.6734	9672	0.00200665	43	0.000517705	0.257994	0.265557	0.00194951	0.971522
Illumina_virus_54861	8364	339	40.5308	40.1214	Illumina_bin_86	2879752	110398	38.3359	32515	0.00787087	196	0.00816113	1.03688	1.04658	0.00779794	0.990734
Illumina_virus_54887	12621	333	26.3846	26.0686	Illumina_bin_141	1068462	31671	29.6417	7227	0.0133936	165	0.012382	0.924472	0.879458	0.0140791	1.05118
Illumina_virus_54923	6643	131	19.72	17.6442	Illumina_bin_95	2675548	38820	14.5092	4623	0.00130092	34	0.0019177	1.47411	1.21607	0.00157697	1.21219
Illumina_virus_55015	20633	109	5.2828	3.52187	Illumina_bin_111	2296335	12700	5.53055	872	0.000332511	14	0.000298161	0.896693	0.636802	0.000468216	1.40812
Illumina_virus_55015	20633	109	5.2828	1.25781	Illumina_bin_79	3082989	20013	6.49143	719	0.000151584	5	7.86e-05	0.518539	0.193765	0.000405659	2.67613
Illumina_virus_55079	12599	87	6.90531	4.1138	Illumina_bin_123	1913275	16079	8.40391	2052	0.00114915	28	0.00116157	1.0108	0.48951	0.00237292	2.06493
Illumina_virus_55079	12599	87	6.90531	2.35074	Illumina_bin_133	1412576	10232	7.2435	368	0.000371763	16	0.000899026	2.41828	0.324531	0.00277023	7.45161
Illumina_virus_55321	9679	41	4.23597	4.23597	Illumina_bin_56	3577338	23546	6.58199	2401	0.000376204	8	0.000231047	0.614153	0.643571	0.000359007	0.95429
Illumina_virus_55371	12470	309	24.7795	23.8013	Illumina_bin_117	2162465	50773	23.4792	6998	0.00300036	73	0.00272282	0.907497	1.01372	0.00268597	0.895216
Illumina_virus_55449	5818	156	26.8133	1.57726	Illumina_bin_30	4452667	41469	9.31329	4564	0.000462022	2	7.72e-05	0.167099	0.169355	0.000455866	0.986677
Illumina_virus_55449	5818	156	26.8133	22.8702	Illumina_bin_39	4153047	121237	29.1923	12749	0.00148256	29	0.00120189	0.81069	0.783433	0.00153414	1.03479
Illumina_virus_55652	5485	167	30.4467	7.61167	Illumina_bin_26	4541522	34747	7.65096	1542	0.000149825	9	0.000361297	2.41147	0.994865	0.000363162	2.42391
Illumina_virus_55652	5485	167	30.4467	22.835	Illumina_bin_89	2831331	64768	22.8755	5225	0.00131481	27	0.00174196	1.32488	0.998231	0.00174505	1.32722
Illumina_virus_55707	9125	35	3.83562	3.83562	Illumina_bin_95	2675548	38820	14.5092	4623	0.00130092	11	0.000450554	0.346335	0.264358	0.00170433	1.3101
Illumina_virus_55758	7399	203	27.4361	25.4528	Illumina_bin_87	2839715	78171	27.5278	13140	0.00326774	77	0.00367431	1.12442	0.924623	0.00397385	1.21608
Illumina_virus_55909	8939	137	15.3261	6.01023	Illumina_bin_30	4452667	41469	9.31329	4564	0.000462022	20	0.000502482	1.08757	0.645339	0.000778633	1.68527
Illumina_virus_55909	8939	137	15.3261	6.61126	Illumina_bin_39	4153047	121237	29.1923	12749	0.00148256	22	0.000592607	0.399719	0.226473	0.00261668	1.76498
Illumina_virus_55909	8939	137	15.3261	1.80307	Illumina_bin_75	3202201	23377	7.30029	1446	0.000283271	6	0.000209611	0.739966	0.246986	0.000848675	2.99598
Illumina_virus_55955	7119	15	2.10704	2.10704	Illumina_bin_6	8386263	78624	9.37533	12606	0.000359545	5	8.37e-05	0.232932	0.224743	0.000372646	1.03644
Illumina_virus_56018	8784	1699	193.42	191.208	Illumina_bin_112	2293454	553577	241.373	173346	0.068806	1124	0.0560081	0.814	0.792171	0.070702	1.02756
Illumina_virus_56225	6176	860	139.249	136.977	Illumina_bin_115	2212245	452462	204.526	143494	0.0608683	603	0.0442579	0.727109	0.669729	0.0660833	1.08568
Illumina_virus_56412	10815	4260	393.897	391.103	Illumina_bin_64	3464436	1119126	323.033	347283	0.0581059	2659	0.0711897	1.22517	1.21072	0.0587994	1.01193
Illumina_virus_56593	22665	140	6.17692	5.25039	Illumina_bin_161	700322	5067	7.23524	335	0.00143198	17	0.00110684	0.772939	0.725668	0.00152527	1.06514
Illumina_virus_56645	6683	73	10.9232	10.4267	Illumina_bin_43	4071932	49921	12.2598	11291	0.00136767	42	0.00154593	1.13034	0.850482	0.00181771	1.32906
Illumina_virus_57192	16423	654	39.8222	25.4485	Illumina_bin_55	3613978	59717	16.5239	6211	0.00095239	108	0.00181964	1.91061	1.5401	0.00118151	1.24057
Illumina_virus_57192	16423	654	39.8222	13.1955	Illumina_bin_188	318231	13163	41.363	573	0.0118458	56	0.0112981	0.953764	0.319017	0.0354153	2.9897
Illumina_virus_57401	13446	385	28.6331	27.6706	Illumina_bin_149	931715	26174	28.0923	6270	0.0209856	115	0.00917956	0.437422	0.984989	0.00931945	0.444088
Illumina_virus_57544	5562	82	14.7429	3.2762	Illumina_bin_116	2167736	40576	18.7181	8876	0.00386864	10	0.000831531	0.214942	0.175028	0.00475085	1.22804
Illumina_virus_57679	8412	40	4.75511	4.75511	Illumina_bin_56	3577338	23546	6.58199	2401	0.000376204	10	0.000333091	0.885401	0.722443	0.000461062	1.22557
Illumina_virus_57898	11047	474	42.9076	42.7565	Illumina_bin_77	3114081	128417	41.2375	38965	0.00807236	283	0.00825573	1.02272	1.03683	0.00796244	0.986383
Illumina_virus_58081	10753	213	19.8084	18.85	Illumina_bin_70	3329499	89767	26.9611	11172	0.00202489	59	0.00164795	0.813848	0.699153	0.00235706	1.16405
Illumina_virus_58181	7117	53	7.44696	5.85118	Illumina_bin_9	6602881	85726	12.9831	11558	0.000530826	11	0.000234079	0.440971	0.450676	0.000519395	0.978465
Illumina_virus_58192	5203	129	24.7934	22.9792	Illumina_bin_55	3613978	59717	16.5239	6211	0.00095239	38	0.00202381	2.12498	1.39067	0.00145528	1.52803
Illumina_virus_58368	5963	274	45.95	45.7003	Illumina_bin_53	3630317	196885	54.2336	65203	0.010066	183	0.00846751	0.841202	0.842657	0.0100486	0.998273
Illumina_virus_58573	11745	35	2.97999	1.98666	Illumina_bin_93	2727734	15264	5.59585	863	0.000232463	4	0.000124855	0.537096	0.355024	0.00035168	1.51284
Illumina_virus_58761	13381	75	5.60496	3.20284	Illumina_bin_191	294067	1636	5.56336	120	0.00304616	8	0.00203308	0.667426	0.575702	0.00353149	1.15932
Illumina_virus_58761	13381	75	5.60496	2.00177	Illumina_bin_231	120209	751	6.24745	26	0.00386569	5	0.00310845	0.804114	0.320414	0.00970136	2.50961
Illumina_virus_58818	6128	34	5.5483	4.62359	Illumina_bin_12	5847641	123868	21.1826	30297	0.00178076	5	0.000139677	0.0784368	0.218273	0.00063992	0.359352
Illumina_virus_58823	12918	358	27.7133	27.4087	Illumina_bin_134	1218559	30595	25.1075	7241	0.0102571	180	0.0115574	1.12677	1.09165	0.010587	1.03216
Illumina_virus_58827	8426	164	19.4636	17.5172	Illumina_bin_96	2669555	82021	30.7246	17269	0.00486677	72	0.0032009	0.657705	0.570136	0.00561427	1.15359
Illumina_virus_58908	6582	114	17.32	16.2375	Illumina_bin_95	2675548	38820	14.5092	4623	0.00130092	30	0.00170773	1.31271	1.11912	0.00152597	1.17299
Illumina_virus_58950	5115	30	5.8651	1.95503	Illumina_bin_79	3082989	20013	6.49143	719	0.000151584	2	0.000126827	0.836678	0.301172	0.000421113	2.77808
Illumina_virus_59072	6044	49	8.10721	7.68052	Illumina_bin_43	4071932	49921	12.2598	11291	0.00136767	18	0.000732475	0.535564	0.626481	0.00116919	0.854876
Illumina_virus_59164	5109	121	23.6837	22.1557	Illumina_bin_39	4153047	121237	29.1923	12749	0.00148256	29	0.00136845	0.923035	0.758957	0.00180307	1.21619
Illumina_virus_59214	11068	144	13.0105	8.05411	Illumina_bin_90	2824687	113548	40.1984	5935	0.0014911	13	0.000415819	0.278867	0.200359	0.00207537	1.39184
Illumina_virus_59218	9824	60	6.10749	5.85301	Illumina_bin_145	980549	8395	8.56153	1825	0.00390398	23	0.00241181	0.617782	0.683641	0.00352789	0.903665
Illumina_virus_59577	11884	185	15.5671	5.83768	Illumina_bin_101	2626427	61346	23.3572	9373	0.00273293	3	9.61e-05	0.0351693	0.249931	0.000384569	0.140716
Illumina_virus_59581	5331	616	115.551	113.176	Illumina_bin_60	3524450	332846	94.4391	38586	0.00623156	143	0.00762243	1.2232	1.1984	0.00636048	1.02069
Illumina_virus_59696	15619	268	17.1586	17.1586	Illumina_bin_68	3353615	101288	30.2026	5198	0.000926109	18	0.000343642	0.37106	0.568116	0.00060488	0.653141
Illumina_virus_59888	10427	47	4.50753	4.50753	Illumina_bin_58	3535913	57313	16.2088	1982	0.000317927	4	0.000108492	0.341249	0.278091	0.000390133	1.22711
Illumina_virus_59929	15323	85	5.54722	5.36827	Illumina_bin_126	1609194	8857	5.504	1387	0.00111016	30	0.00122836	1.10646	0.975341	0.00125941	1.13444
Illumina_virus_59993	9338	61	6.53245	4.35497	Illumina_bin_157	813053	6732	8.2799	324	0.00103186	8	0.0010537	1.02117	0.525968	0.00200335	1.94151
Illumina_virus_60023	13365	45	3.367	3.367	Illumina_bin_154	875880	2589	2.95588	91	0.000269674	2	0.000170851	0.633546	1.13908	0.000149989	0.556188
Illumina_virus_60303	16314	191	11.7077	9.52955	Illumina_bin_47	3944479	69609	17.6472	9720	0.00127281	35	0.000546157	0.429097	0.540004	0.0010114	0.794619
Illumina_virus_60554	5460	91	16.6667	16.6667	Illumina_bin_69	3332152	303588	91.1087	40752	0.0073656	9	0.000494681	0.0671609	0.182932	0.00270418	0.367137
Illumina_virus_60611	7246	159	21.9431	20.9891	Illumina_bin_89	2831331	64768	22.8755	5225	0.00131481	22	0.00107509	0.817679	0.917537	0.00117172	0.891167
Illumina_virus_60613	5471	50	9.1391	7.83351	Illumina_bin_65	3428235	41633	12.1441	3555	0.000608858	6	0.0003199	0.525409	0.645044	0.000495935	0.814533
Illumina_virus_60843	48851	303	6.20253	4.86145	Illumina_bin_16	5180528	105153	20.2977	20273	0.00151355	29	0.000114591	0.07571	0.239507	0.000478446	0.316108
Illumina_virus_61069	25655	1072	41.7852	41.5742	Illumina_bin_35	4262635	194672	45.6694	55334	0.00611614	591	0.005437	0.888958	0.910329	0.00597256	0.976524
Illumina_virus_61448	14843	1495	100.721	98.8812	Illumina_bin_17	5166647	627218	121.397	156748	0.0117833	860	0.0112465	0.954445	0.814524	0.0138074	1.17178
Illumina_virus_61481	10822	133	12.2898	1.63864	Illumina_bin_33	4372699	43977	10.0572	734	7.69e-05	2	4.23e-05	0.54933	0.162932	0.000259398	3.37153
Illumina_virus_61493	30193	410	13.5793	10.7873	Illumina_bin_78	3110585	73638	23.6734	9672	0.00200665	85	0.000905046	0.451022	0.455673	0.00198618	0.989795
Illumina_virus_61966	14833	77	5.19113	5.19113	Illumina_bin_20	4893292	29681	6.06565	2173	0.00018182	12	0.00016533	0.909303	0.855824	0.000193182	1.06249
Illumina_virus_62016	6954	50	7.19011	5.75209	Illumina_bin_82	3014802	77883	25.8335	10768	0.00239071	4	0.000190795	0.0798066	0.22266	0.00085689	0.358424
Illumina_virus_62186	8783	53	6.03438	5.02865	Illumina_bin_68	3353615	101288	30.2026	5198	0.000926109	5	0.000169752	0.183296	0.166497	0.00101955	1.10089
Illumina_virus_62258	11150	2573	230.762	229.381	Illumina_bin_10	6529394	1047655	160.452	307210	0.014442	1495	0.0205701	1.42432	1.42959	0.0143887	0.99631
Illumina_virus_62286	8924	33	3.69789	3.69789	Illumina_bin_34	4328827	25428	5.87411	5685	0.000616053	13	0.000336522	0.546255	0.629524	0.000534566	0.867727
Illumina_virus_62392	8345	39	4.67346	4.20611	Illumina_bin_99	2650536	23750	8.96045	4759	0.00136531	9	0.000406895	0.298024	0.469408	0.000866825	0.634894
Illumina_virus_62466	7041	123	17.4691	1.94101	Illumina_bin_33	4372699	43977	10.0572	734	7.69e-05	6	0.00019488	2.53296	0.192998	0.00100975	13.1243
Illumina_virus_62466	7041	123	17.4691	15.2046	Illumina_bin_78	3110585	73638	23.6734	9672	0.00200665	47	0.00215083	1.07185	0.642266	0.00334881	1.66885
Illumina_virus_62627	9239	224	24.245	23.7601	Illumina_bin_28	4512023	137684	30.5149	42385	0.00419581	147	0.00353355	0.842162	0.77864	0.0045381	1.08158
Illumina_virus_63327	6210	32	5.15298	4.29415	Illumina_bin_45	4041737	58877	14.5673	2907	0.000357393	5	0.00019921	0.557396	0.294781	0.000675789	1.89088
Illumina_virus_63687	13790	374	27.1211	19.5875	Illumina_bin_90	2824687	113548	40.1984	5935	0.0014911	52	0.00133496	0.895287	0.487269	0.00273968	1.83736
Illumina_virus_63903	40532	334	8.2404	7.95868	Illumina_bin_99	2650536	23750	8.96045	4759	0.00136531	113	0.00106817	0.782363	0.888201	0.00120262	0.880841
Illumina_virus_63981	20522	203	9.89182	8.11637	Illumina_bin_89	2831331	64768	22.8755	5225	0.00131481	32	0.000550731	0.418867	0.354807	0.0015522	1.18055
Illumina_virus_63984	6649	26	3.91036	3.91036	Illumina_bin_95	2675548	38820	14.5092	4623	0.00130092	2	0.000112424	0.0864192	0.26951	0.000417145	0.320653
Illumina_virus_63985	5104	37	7.24922	5.79937	Illumina_bin_157	813053	6732	8.2799	324	0.00103186	4	0.000963897	0.934139	0.700416	0.00137618	1.33369
Illumina_virus_64091	6990	247	35.3362	34.7052	Illumina_bin_17	5166647	627218	121.397	156748	0.0117833	55	0.00152292	0.129244	0.285881	0.00532711	0.45209
Illumina_virus_64126	27877	95	3.40783	0.851957	Illumina_bin_180	480787	2024	4.20976	36	0.000358061	4	0.000298443	0.833498	0.202376	0.00147469	4.11855
Illumina_virus_64126	27877	95	3.40783	2.55587	Illumina_bin_109	2349738	10753	4.57625	783	0.000286792	12	0.000183196	0.638777	0.558507	0.00032801	1.14372
Illumina_virus_64238	5487	42	7.65446	7.65446	Illumina_bin_6	8386263	78624	9.37533	12606	0.000359545	17	0.000369683	1.0282	0.816446	0.000452795	1.25936
Illumina_virus_64310	30689	128	4.17088	2.08544	Illumina_bin_142	1057059	10114	9.56806	18	3.26e-05	2	6.17e-05	1.89183	0.217958	0.000282862	8.67977
Illumina_virus_64418	20604	69	3.34886	3.34886	Illumina_bin_6	8386263	78624	9.37533	12606	0.000359545	31	0.000179408	0.498986	0.3572	0.000502263	1.39694
Illumina_virus_64824	10565	117	11.0743	10.4415	Illumina_bin_59	3531851	86832	24.5854	12516	0.00202766	33	0.000884386	0.436161	0.424703	0.00208237	1.02698
Illumina_virus_64911	6825	59	8.64469	5.76313	Illumina_bin_172	564717	2474	4.38096	118	0.000818809	2	0.000518915	0.633744	1.3155	0.000394464	0.481753
Illumina_virus_64949	98694	5480	55.5252	55.1864	Illumina_bin_121	2108324	112798	53.5013	37498	0.0177811	3584	0.0180701	1.01626	1.0315	0.0175183	0.985224
Illumina_virus_65034	10442	448	42.9037	39.425	Illumina_bin_80	3075030	126881	41.2617	29696	0.00630491	204	0.00637492	1.0111	0.955486	0.00667191	1.05821
Illumina_virus_65108	12204	426	34.9066	30.5433	Illumina_bin_87	2839715	78171	27.5278	13140	0.00326774	35	0.00100993	0.30906	1.10954	0.00091022	0.278547
Illumina_virus_65110	6253	639	102.191	101.302	Illumina_bin_44	4044649	587524	145.26	168817	0.0209644	342	0.0135434	0.646021	0.697388	0.0194202	0.926343
Illumina_virus_65113	11494	431	37.4978	25.2113	Illumina_bin_14	5637789	183633	32.5718	33629	0.00212059	158	0.00244322	1.15214	0.774022	0.00315653	1.48852
Illumina_virus_65113	11494	431	37.4978	11.3291	Illumina_bin_2	9656825	260944	27.0217	31494	0.000675832	71	0.000639665	0.946485	0.41926	0.0015257	2.25751
Illumina_virus_65520	11465	544	47.4488	46.6114	Illumina_bin_77	3114081	128417	41.2375	38965	0.00807236	334	0.00938954	1.16317	1.13032	0.00830701	1.02907
Illumina_virus_65595	8753	44	5.02685	4.02148	Illumina_bin_50	3717029	24421	6.57003	2495	0.000363024	16	0.000491776	1.35467	0.612094	0.000803432	2.21317
Illumina_virus_65733	7578	32	4.22275	2.11138	Illumina_bin_13	5813526	31516	5.42115	1069	6.43e-05	2	4.54e-05	0.706578	0.38947	0.000116563	1.8142
Illumina_virus_65776	5223	1201	229.944	227.962	Illumina_bin_64	3464436	1119126	323.033	347283	0.0581059	805	0.0445552	0.766793	0.705694	0.0631367	1.08658
Illumina_virus_65821	24412	214	8.76618	8.76618	Illumina_bin_122	1961741	9732	4.9609	132	6.87e-05	3	6.34e-05	0.922847	1.76705	3.59e-05	0.522251
Illumina_virus_65939	17147	398	23.2111	21.9417	Illumina_bin_149	931715	26174	28.0923	6270	0.0209856	121	0.00757381	0.360905	0.781058	0.00969685	0.462072
Illumina_virus_66115	22219	521	23.4484	23.257	Illumina_bin_134	1218559	30595	25.1075	7241	0.0102571	243	0.0091417	0.891254	0.926295	0.0098691	0.962171
Illumina_virus_66166	11386	157	13.7889	11.4907	Illumina_bin_179	492033	2336	4.74765	78	0.000704514	5	0.000892493	1.26682	2.4203	0.000368753	0.523415
Illumina_virus_66438	7126	66	9.26186	8.10413	Illumina_bin_128	1502733	15428	10.2666	1300	0.0011653	14	0.00131361	1.12726	0.789366	0.00166413	1.42806
Illumina_virus_66484	10307	75	7.27661	6.96023	Illumina_bin_54	3616682	34157	9.44429	7223	0.0011079	44	0.00118372	1.06844	0.736978	0.00160618	1.44976
Illumina_virus_66559	6765	695	102.735	94.8102	Illumina_bin_3	9502436	781380	82.2294	221840	0.00492072	335	0.00521496	1.0598	1.153	0.00452297	0.919169
Illumina_virus_66559	6765	695	102.735	6.50936	Illumina_bin_37	4195187	135059	32.1938	14841	0.00168945	23	0.000810417	0.479693	0.202193	0.00400814	2.37245
Illumina_virus_66614	7692	63	8.19033	7.02028	Illumina_bin_9	6602881	85726	12.9831	11558	0.000530826	12	0.000236546	0.445618	0.540724	0.000437461	0.824113
Illumina_virus_66684	15575	304	19.5185	19.0537	Illumina_bin_89	2831331	64768	22.8755	5225	0.00131481	41	0.000929748	0.707134	0.832933	0.00111623	0.848968
Illumina_virus_66688	7447	1023	137.371	4.10062	Illumina_bin_1	10111700	242935	24.0251	76646	0.00152479	2	2.66e-05	0.0174187	0.17068	0.000155611	0.102055
Illumina_virus_66688	7447	1023	137.371	102.515	Illumina_bin_101	2626427	61346	23.3572	9373	0.00273293	50	0.00255637	0.935393	4.38903	0.000582445	0.213121
Illumina_virus_66688	7447	1023	137.371	8.20124	Illumina_bin_50	3717029	24421	6.57003	2495	0.000363024	4	0.000144505	0.398059	1.24828	0.000115763	0.318886
Illumina_virus_66732	5578	9	1.61348	1.61348	Illumina_bin_170	611075	3625	5.93217	533	0.00292643	7	0.00205364	0.701758	0.271988	0.00755048	2.5801
Illumina_virus_66862	5043	95	18.838	18.019	Illumina_bin_96	2669555	82021	30.7246	17269	0.00486677	44	0.00326832	0.671558	0.586467	0.0055729	1.14509
Illumina_virus_66911	7631	169	22.1465	9.41227	Illumina_bin_136	1190837	36145	30.3526	3530	0.00502199	34	0.00376562	0.749827	0.310098	0.0121434	2.41804
Illumina_virus_66911	7631	169	22.1465	11.9037	Illumina_bin_2	9656825	260944	27.0217	31494	0.000675832	43	0.000583516	0.863403	0.440525	0.00132459	1.95994
Illumina_virus_66913	7403	367	49.5745	49.3471	Illumina_bin_11	5940475	205514	34.5956	62755	0.00357528	217	0.00494052	1.38185	1.4264	0.00346363	0.96877
Illumina_virus_66927	42269	76	1.79801	0.958938	Illumina_bin_137	1117758	2111	1.8886	117	0.000208614	8	0.000169325	0.811667	0.50775	0.00033348	1.59856
Illumina_virus_67019	20276	489	24.1172	23.7484	Illumina_bin_1	10111700	242935	24.0251	76646	0.00152479	322	0.0015737	1.03208	0.988482	0.00159203	1.0441
Illumina_virus_67150	9611	103	10.7169	9.92304	Illumina_bin_48	3938447	53462	13.5744	6098	0.000788041	25	0.00066046	0.838104	0.731012	0.000903487	1.1465
Illumina_virus_67312	45025	943	20.9439	19.7745	Illumina_bin_48	3938447	53462	13.5744	6098	0.000788041	186	0.00106103	1.34642	1.45675	0.000728355	0.924261
Illumina_virus_67540	12111	369	30.4682	30.047	Illumina_bin_148	968001	24947	25.7717	7543	0.0164193	214	0.0184853	1.12582	1.16589	0.0158551	0.965634
Illumina_virus_67592	5368	64	11.9225	10.1341	Illumina_bin_113	2257492	35574	15.7582	4938	0.00194321	17	0.00140619	0.723641	0.643102	0.00218657	1.12524
Illumina_virus_67843	10162	24	2.36174	2.36174	Illumina_bin_126	1609194	8857	5.504	1387	0.00111016	9	0.00055037	0.495755	0.429095	0.00128263	1.15535
Illumina_virus_68015	9512	2241	235.597	234.01	Illumina_bin_10	6529394	1047655	160.452	307210	0.014442	1327	0.0213973	1.4816	1.45844	0.0146714	1.01588
Illumina_virus_68080	13573	2063	151.993	151.748	Illumina_bin_44	4044649	587524	145.26	168817	0.0209644	1241	0.0226817	1.08191	1.04467	0.0217118	1.03565
Illumina_virus_68274	8125	258	31.7538	3.8996	Illumina_bin_30	4452667	41469	9.31329	4564	0.000462022	7	0.000193488	0.418786	0.418713	0.000462102	1.00017
Illumina_virus_68274	8125	258	31.7538	25.6259	Illumina_bin_39	4153047	121237	29.1923	12749	0.00148256	46	0.0013659	0.921311	0.877831	0.00155599	1.04953
Illumina_virus_68327	5773	22	3.81084	3.81084	Illumina_bin_48	3938447	53462	13.5744	6098	0.000788041	2	8.8e-05	0.111623	0.280738	0.00031333	0.397607
Illumina_virus_68799	5538	49	8.84796	8.84796	Illumina_bin_114	2214601	13585	6.13429	1707	0.000698466	20	0.00163482	2.34058	1.44238	0.00113342	1.62273
Illumina_virus_69051	16128	230	14.2609	12.6244	Illumina_bin_9	6602881	85726	12.9831	11558	0.000530826	54	0.000508325	0.957612	0.972371	0.000522769	0.984821
Illumina_virus_69110	11303	55	4.86596	4.86596	Illumina_bin_34	4328827	25428	5.87411	5685	0.000616053	27	0.000553268	0.898085	0.828375	0.000667895	1.08415
Illumina_virus_69395	7889	33	4.18304	2.89595	Illumina_bin_123	1913275	16079	8.40391	2052	0.00114915	9	0.00059627	0.518879	0.344595	0.00173035	1.50576
Illumina_virus_69395	7889	33	4.18304	1.28709	Illumina_bin_133	1412576	10232	7.2435	368	0.000371763	4	0.000358944	0.965518	0.177689	0.00202007	5.43376
Illumina_virus_69495	10197	31	3.04011	2.02674	Illumina_bin_137	1117758	2111	1.8886	117	0.000208614	4	0.000350946	1.68228	1.07314	0.000327026	1.56762
Illumina_virus_69532	9519	29	3.04654	2.2849	Illumina_bin_152	902199	4866	5.39349	184	0.000457684	3	0.000349323	0.763242	0.423641	0.000824574	1.80162
Illumina_virus_69628	14612	209	14.3033	11.0025	Illumina_bin_151	912732	12224	13.3928	558	0.00139447	20	0.00149961	1.0754	0.82153	0.00182538	1.30902
Illumina_virus_69694	12958	1268	97.8546	97.1486	Illumina_bin_202	206988	18321	88.5124	5265	0.256072	688	0.273641	1.06861	1.09757	0.249315	0.973614
Illumina_virus_69985	10854	51	4.69873	3.52405	Illumina_bin_75	3202201	23377	7.30029	1446	0.000283271	9	0.000259824	0.917227	0.482727	0.000538242	1.90009
Illumina_virus_70067	8580	691	80.5361	79.0685	Illumina_bin_64	3464436	1119126	323.033	347283	0.0581059	431	0.0145356	0.250158	0.244769	0.0593851	1.02201
Illumina_virus_70097	14285	59	4.13021	4.13021	Illumina_bin_157	813053	6732	8.2799	324	0.00103186	7	0.000602697	0.58409	0.498823	0.00120824	1.17094
Illumina_virus_70138	9416	226	24.0017	24.0017	Illumina_bin_74	3203625	108320	33.8117	5956	0.00116294	3	9.95e-05	0.0855176	0.709864	0.0001401	0.12047
Illumina_virus_70154	27194	205	7.53843	6.08873	Illumina_bin_78	3110585	73638	23.6734	9672	0.00200665	42	0.000496517	0.247435	0.257198	0.00193049	0.962043
Illumina_virus_70249	6881	114	16.5674	15.9047	Illumina_bin_8	7183168	77622	10.8061	17302	0.000672047	48	0.000972053	1.4464	1.47182	0.000660441	0.98273
Illumina_virus_70309	6589	18	2.73183	2.73183	Illumina_bin_20	4893292	29681	6.06565	2173	0.00018182	3	9.3e-05	0.51175	0.450376	0.000206597	1.13627
Illumina_virus_70381	5332	82	15.3788	14.7381	Illumina_bin_95	2675548	38820	14.5092	4623	0.00130092	23	0.00161544	1.24177	1.01578	0.00159035	1.22248
Illumina_virus_70433	9017	119	13.1973	4.26971	Illumina_bin_26	4541522	34747	7.65096	1542	0.000149825	11	0.000268614	1.79286	0.558062	0.000481334	3.21265
Illumina_virus_70433	9017	119	13.1973	7.37496	Illumina_bin_89	2831331	64768	22.8755	5225	0.00131481	19	0.000744219	0.566027	0.322396	0.0023084	1.75569
Illumina_virus_70740	10836	95	8.76707	8.76707	Illumina_bin_15	5461750	60362	11.0518	14151	0.000950222	50	0.000846509	0.890854	0.793273	0.00106711	1.12301
Illumina_virus_70839	11101	1082	97.4687	92.5868	Illumina_bin_3	9502436	781380	82.2294	221840	0.00492072	550	0.00522003	1.06083	1.12596	0.00463608	0.942156
Illumina_virus_70888	6899	279	40.4406	27.0776	Illumina_bin_37	4195187	135059	32.1938	14841	0.00168945	77	0.00266482	1.57733	0.841083	0.00316832	1.87536
Illumina_virus_70888	6899	279	40.4406	9.84642	Illumina_bin_27	4532183	159501	35.193	28248	0.00275731	28	0.000895498	0.324772	0.279784	0.00320068	1.1608
Illumina_virus_70986	6989	224	32.0504	32.0504	Illumina_bin_49	3727422	218435	58.6022	64999	0.0094116	139	0.00534572	0.567993	0.546914	0.00977433	1.03854
Illumina_virus_71000	7363	210	28.521	26.7384	Illumina_bin_16	5180528	105153	20.2977	20273	0.00151355	75	0.00196902	1.30093	1.31731	0.00149473	0.987563
Illumina_virus_71086	30593	201	6.57013	6.34357	Illumina_bin_126	1609194	8857	5.504	1387	0.00111016	56	0.00115956	1.04449	1.15254	0.00100609	0.906255
Illumina_virus_71102	7474	32	4.28151	4.28151	Illumina_bin_72	3234146	25216	7.7968	2825	0.000541005	3	0.000124398	0.229939	0.549136	0.000226534	0.418728
Illumina_virus_71190	8294	158	19.0499	16.6687	Illumina_bin_59	3531851	86832	24.5854	12516	0.00202766	42	0.00143716	0.708776	0.677991	0.00211973	1.04541
Illumina_virus_71319	12895	723	56.0682	36.66	Illumina_bin_55	3613978	59717	16.5239	6211	0.00095239	136	0.00291831	3.0642	2.21861	0.00131538	1.38114
Illumina_virus_71319	12895	723	56.0682	18.33	Illumina_bin_188	318231	13163	41.363	573	0.0118458	68	0.0172707	1.45796	0.443149	0.0389726	3.29
Illumina_virus_71322	6822	43	6.30314	2.10105	Illumina_bin_142	1057059	10114	9.56806	18	3.26e-05	3	0.000418719	12.8486	0.21959	0.00190682	58.5119
Illumina_virus_71515	6069	35	5.76701	3.84468	Illumina_bin_79	3082989	20013	6.49143	719	0.000151584	2	0.000106891	0.705159	0.59227	0.000180477	1.1906
Illumina_virus_71786	6723	16	2.37989	2.37989	Illumina_bin_170	611075	3625	5.93217	533	0.00292643	3	0.000730237	0.249532	0.401184	0.00182021	0.621989
Illumina_virus_71842	5080	203	39.9606	39.3857	Illumina_bin_11	5940475	205514	34.5956	62755	0.00357528	137	0.00454367	1.27086	1.13846	0.00399107	1.1163
Illumina_virus_71856	16327	328	20.0894	19.899	Illumina_bin_5	8525789	162036	19.0054	48693	0.00134789	209	0.00150431	1.11605	1.04702	0.00143676	1.06593
Illumina_virus_72024	14588	291	19.9479	19.378	Illumina_bin_89	2831331	64768	22.8755	5225	0.00131481	34	0.000823176	0.626079	0.847107	0.000971749	0.739079
Illumina_virus_72734	9091	48	5.27995	1.75998	Illumina_bin_111	2296335	12700	5.53055	872	0.000332511	2	9.62e-05	0.289267	0.318229	0.00030225	0.908991
Illumina_virus_72734	9091	48	5.27995	2.63997	Illumina_bin_79	3082989	20013	6.49143	719	0.000151584	3	0.000107038	0.706128	0.406686	0.000263195	1.7363
Illumina_virus_73131	10422	116	11.1303	10.7981	Illumina_bin_4	8922494	127429	14.2818	35568	0.000895096	65	0.000699816	0.781833	0.756073	0.000925593	1.03407
Illumina_virus_73205	20525	240	11.6931	5.01131	Illumina_bin_9	6602881	85726	12.9831	11558	0.000530826	3	2.21e-05	0.0417016	0.385987	5.73e-05	0.108039
Illumina_virus_73612	6888	87	12.6307	12.6307	Illumina_bin_4	8922494	127429	14.2818	35568	0.000895096	58	0.000944461	1.05515	0.884391	0.00106792	1.19308
Illumina_virus_74232	12225	85	6.95297	6.29078	Illumina_bin_75	3202201	23377	7.30029	1446	0.000283271	19	0.000485351	1.71338	0.861716	0.000563238	1.98834
Illumina_virus_74269	6209	50	8.05283	6.54292	Illumina_bin_75	3202201	23377	7.30029	1446	0.000283271	13	0.000653842	2.30819	0.896255	0.000729527	2.57537
Illumina_virus_74419	6025	30	4.97925	4.97925	Illumina_bin_75	3202201	23377	7.30029	1446	0.000283271	3	0.000155788	0.549961	0.682062	0.000228407	0.80632
Illumina_virus_74665	10269	415	40.4129	6.73548	Illumina_bin_101	2626427	61346	23.3572	9373	0.00273293	4	0.000148309	0.0542672	0.288368	0.000514303	0.188187
Illumina_virus_74665	10269	415	40.4129	3.36774	Illumina_bin_152	902199	4866	5.39349	184	0.000457684	2	0.000215874	0.471665	0.624409	0.000345725	0.755379
Illumina_virus_74781	11614	126	10.849	9.04081	Illumina_bin_74	3203625	108320	33.8117	5956	0.00116294	5	0.000134384	0.115555	0.267387	0.000502581	0.432164
Illumina_virus_75263	10687	255	23.8608	22.2392	Illumina_bin_16	5180528	105153	20.2977	20273	0.00151355	96	0.00173755	1.148	1.09565	0.00158587	1.04778
Illumina_virus_75352	5039	119	23.6158	20.2421	Illumina_bin_3	9502436	781380	82.2294	221840	0.00492072	60	0.00125306	0.25465	0.246166	0.0050903	1.03446
Illumina_virus_75362	18776	66	3.51513	3.07573	Illumina_bin_120	2116809	23006	10.8682	2135	0.000955051	7	0.000176122	0.184411	0.283002	0.000622334	0.651625
Illumina_virus_75497	7365	202	27.427	25.0211	Illumina_bin_7	8385055	266264	31.7546	61776	0.00176065	104	0.00168553	0.957332	0.787953	0.00213912	1.21496
Illumina_virus_75590	7291	52	7.13208	4.75472	Illumina_bin_65	3428235	41633	12.1441	3555	0.000608858	12	0.000480091	0.78851	0.391524	0.00122621	2.01395
Illumina_virus_75684	6540	620	94.8012	92.5837	Illumina_bin_3	9502436	781380	82.2294	221840	0.00492072	334	0.00537815	1.09296	1.12592	0.00477668	0.970728
Illumina_virus_75775	5740	65	11.324	10.8317	Illumina_bin_107	2392504	29696	12.4121	4632	0.00162317	22	0.00160584	0.989324	0.872672	0.00184014	1.13367
Illumina_virus_76081	22049	23	1.04313	0.91274	Illumina_bin_85	2918589	13910	4.766	2308	0.000554501	7	0.000108777	0.196171	0.191511	0.000567994	1.02433
Illumina_virus_76142	10449	224	21.4375	21.0087	Illumina_bin_100	2628229	47100	17.9208	9779	0.00287136	98	0.00358276	1.24776	1.17231	0.00305616	1.06436
Illumina_virus_76166	6222	88	14.1434	9.42891	Illumina_bin_179	492033	2336	4.74765	78	0.000704514	2	0.00065329	0.927291	1.98602	0.000328945	0.46691
Illumina_virus_76246	11142	206	18.4886	18.4886	Illumina_bin_89	2831331	64768	22.8755	5225	0.00131481	19	0.000602282	0.458075	0.808229	0.000745188	0.566764
Illumina_virus_76340	6977	2009	287.946	286.709	Illumina_bin_115	2212245	452462	204.526	143494	0.0608683	1391	0.0901208	1.48059	1.40182	0.0642883	1.05619
Illumina_virus_76400	22178	527	23.7623	23.5774	Illumina_bin_134	1218559	30595	25.1075	7241	0.0102571	255	0.00961055	0.936964	0.939056	0.0102343	0.997772
Illumina_virus_76442	6204	58	9.34881	4.6744	Illumina_bin_26	4541522	34747	7.65096	1542	0.000149825	4	0.000141967	0.947553	0.610957	0.000232368	1.55093
Illumina_virus_76442	6204	58	9.34881	4.6744	Illumina_bin_92	2730055	26713	9.78478	2160	0.000581218	4	0.000236166	0.406329	0.477722	0.000494358	0.850555
Illumina_virus_76503	11474	89	7.75667	7.46938	Illumina_bin_145	980549	8395	8.56153	1825	0.00390398	52	0.00467661	1.19791	0.872436	0.00536041	1.37306
Illumina_virus_76668	6183	31	5.01375	5.01375	Illumina_bin_68	3353615	101288	30.2026	5198	0.000926109	2	9.65e-05	0.104149	0.166004	0.000581032	0.62739
Illumina_virus_76860	6866	53	7.7192	7.16782	Illumina_bin_92	2730055	26713	9.78478	2160	0.000581218	13	0.000693535	1.19324	0.732548	0.000946743	1.62889
Illumina_virus_77140	6291	17	2.70227	2.70227	Illumina_bin_150	925262	3420	3.69625	55	0.000129545	2	0.000345946	2.67046	0.731085	0.000473196	3.65274
Illumina_virus_77302	23639	323	13.6639	13.5853	Illumina_bin_139	1096055	16230	14.8077	4480	0.00771358	173	0.00682423	0.884703	0.917454	0.00743823	0.964303
Illumina_virus_77395	9315	162	17.3913	2.17391	Illumina_bin_33	4372699	43977	10.0572	734	7.69e-05	7	0.000171856	2.23371	0.216155	0.000795059	10.3338
Illumina_virus_77395	9315	162	17.3913	13.354	Illumina_bin_67	3365483	55134	16.3822	8918	0.00157786	43	0.00137163	0.869299	0.815156	0.00168267	1.06642
Illumina_virus_77632	5595	669	119.571	119.049	Illumina_bin_64	3464436	1119126	323.033	347283	0.0581059	456	0.0235632	0.405522	0.368535	0.0639374	1.10036
Illumina_virus_77754	6223	220	35.3527	17.6764	Illumina_bin_90	2824687	113548	40.1984	5935	0.0014911	8	0.000455114	0.30522	0.439728	0.00103499	0.694112
Illumina_virus_77808	13889	83	5.97595	5.80995	Illumina_bin_114	2214601	13585	6.13429	1707	0.000698466	35	0.00114507	1.63941	0.947128	0.001209	1.73093
Illumina_virus_78125	6754	642	95.0548	91.8757	Illumina_bin_29	4466435	508038	113.746	105928	0.0107681	289	0.00959474	0.891036	0.807729	0.0118787	1.10314
Illumina_virus_78185	8196	308	37.5793	36.6207	Illumina_bin_77	3114081	128417	41.2375	38965	0.00807236	191	0.00750319	0.929492	0.888042	0.00844914	1.04668
Illumina_virus_78365	6419	721	112.323	112.323	Illumina_bin_10	6529394	1047655	160.452	307210	0.014442	411	0.00981587	0.679674	0.700039	0.0140219	0.970908
Illumina_virus_78366	9091	114	12.5399	11.0351	Illumina_bin_25	4550525	64526	14.1799	6282	0.000615582	22	0.000532866	0.865629	0.77822	0.000684724	1.11232
Illumina_virus_78496	7069	100	14.1463	12.0505	Illumina_bin_42	4092689	55844	13.6448	6860	0.000820622	23	0.000796364	0.970441	0.883158	0.000901724	1.09883
Illumina_virus_78862	7234	120	16.5883	16.5883	Illumina_bin_89	2831331	64768	22.8755	5225	0.00131481	12	0.000585885	0.445603	0.725158	0.00080794	0.614491
Illumina_virus_78957	8636	105	12.1584	10.8075	Illumina_bin_174	558405	6605	11.8283	1425	0.00944609	40	0.00842495	0.891898	0.913694	0.00922076	0.976145
Illumina_virus_78962	6688	1440	215.311	212.368	Illumina_bin_112	2293454	553577	241.373	173346	0.068806	938	0.0613317	0.891372	0.879834	0.0697083	1.01311
Illumina_virus_79064	12915	86	6.65892	6.38147	Illumina_bin_65	3428235	41633	12.1441	3555	0.000608858	23	0.000519473	0.853192	0.525477	0.000988574	1.62365
Illumina_virus_79403	21091	1196	56.7067	56.3686	Illumina_bin_35	4262635	194672	45.6694	55334	0.00611614	667	0.00745598	1.21907	1.23428	0.00604078	0.987677
Illumina_virus_79512	5124	80	15.6128	6.93902	Illumina_bin_151	912732	12224	13.3928	558	0.00139447	4	0.000855279	0.613337	0.518118	0.00165074	1.18378
Illumina_virus_79538	8108	62	7.64677	5.09785	Illumina_bin_65	3428235	41633	12.1441	3555	0.000608858	10	0.000359762	0.59088	0.419778	0.00085703	1.4076
Illumina_virus_79790	5686	121	21.2803	21.2803	Illumina_bin_11	5940475	205514	34.5956	62755	0.00357528	58	0.00171876	0.480735	0.615118	0.0027942	0.781533
Illumina_virus_79848	7965	102	12.806	12.2938	Illumina_bin_25	4550525	64526	14.1799	6282	0.000615582	24	0.000663323	1.07755	0.866987	0.00076509	1.24287
Illumina_virus_79859	6979	25	3.58218	2.98515	Illumina_bin_103	2563142	13952	5.44332	1215	0.000370665	5	0.000279514	0.75409	0.548405	0.000509686	1.37506
Illumina_virus_79925	6133	75	12.2289	12.2289	Illumina_bin_42	4092689	55844	13.6448	6860	0.000820622	18	0.000718195	0.875184	0.896232	0.000801349	0.976514
Illumina_virus_80068	6234	21	3.36862	2.52647	Illumina_bin_43	4071932	49921	12.2598	11291	0.00136767	3	0.000118183	0.0864117	0.206078	0.000573486	0.419316
Illumina_virus_80151	6836	27	3.94968	3.94968	Illumina_bin_20	4893292	29681	6.06565	2173	0.00018182	2	5.99e-05	0.3293	0.651155	9.19e-05	0.505717
Illumina_virus_80327	11916	485	40.7016	40.4012	Illumina_bin_86	2879752	110398	38.3359	32515	0.00787087	269	0.00787168	1.0001	1.05387	0.00746929	0.948979
Illumina_virus_80701	13848	94	6.78798	6.78798	Illumina_bin_145	980549	8395	8.56153	1825	0.00390398	41	0.0030627	0.784507	0.792847	0.00386292	0.989481
Illumina_virus_80732	7398	53	7.1641	6.26859	Illumina_bin_114	2214601	13585	6.13429	1707	0.000698466	14	0.000857376	1.22751	1.02189	0.000839008	1.20122
Illumina_virus_80745	6812	628	92.1903	90.095	Illumina_bin_83	2981511	285217	95.6619	46922	0.0105823	172	0.00848811	0.802102	0.941807	0.00901258	0.851663
Illumina_virus_80812	7661	101	13.1837	8.7891	Illumina_bin_58	3535913	57313	16.2088	1982	0.000317927	2	7.38e-05	0.232229	0.542242	0.00013616	0.428275
Illumina_virus_80813	5600	233	41.6071	23.404	Illumina_bin_74	3203625	108320	33.8117	5956	0.00116294	27	0.00150763	1.29639	0.692187	0.00217806	1.87289
Illumina_virus_80813	5600	233	41.6071	6.93452	Illumina_bin_175	544637	23898	43.8788	444	0.00310853	8	0.00262298	0.843799	0.158038	0.0165971	5.33921
Illumina_virus_81256	22859	441	19.2922	18.0301	Illumina_bin_18	5130315	120473	23.4826	25200	0.00191905	200	0.00170541	0.888674	0.767807	0.00222114	1.15742
Illumina_virus_81298	8732	390	44.6633	19.3822	Illumina_bin_37	4195187	135059	32.1938	14841	0.00168945	69	0.00188358	1.11491	0.602047	0.00312862	1.85186
Illumina_virus_81298	8732	390	44.6633	21.9103	Illumina_bin_27	4532183	159501	35.193	28248	0.00275731	78	0.00197474	0.716185	0.622576	0.00317189	1.15036
Illumina_virus_81324	11090	45	4.05771	2.70514	Illumina_bin_153	893774	5478	6.12907	37	9.56e-05	4	0.000403553	4.22091	0.441362	0.000914335	9.56337
Illumina_virus_81357	20388	1267	62.1444	49.416	Illumina_bin_176	539870	5708	10.5729	287	0.00198494	66	0.00599625	3.02087	4.67383	0.00128294	0.646337
Illumina_virus_81357	20388	1267	62.1444	3.74364	Illumina_bin_100	2628229	47100	17.9208	9779	0.00287136	5	9.33e-05	0.032497	0.208899	0.000446679	0.155563
Illumina_virus_81492	7608	89	11.6982	11.6982	Illumina_bin_6	8386263	78624	9.37533	12606	0.000359545	24	0.000376501	1.04716	1.24777	0.00030174	0.839229
Illumina_virus_81591	5760	181	31.4236	29.1791	Illumina_bin_39	4153047	121237	29.1923	12749	0.00148256	39	0.00163259	1.1012	0.999547	0.00163333	1.1017
Illumina_virus_81747	7077	124	17.5215	17.5215	Illumina_bin_68	3353615	101288	30.2026	5198	0.000926109	22	0.000928919	1.00303	0.580133	0.00160122	1.72897
Illumina_virus_81947	16690	711	42.6004	41.6019	Illumina_bin_51	3655282	106550	29.1496	25494	0.00383432	375	0.00617507	1.61047	1.42719	0.00432674	1.12843
Illumina_virus_82245	8446	159	18.8255	18.2718	Illumina_bin_98	2650894	52735	19.8933	9513	0.00271446	66	0.00295724	1.08944	0.91849	0.00321967	1.18612
Illumina_virus_82257	5013	47	9.37562	9.37562	Illumina_bin_131	1447044	8470	5.85331	365	0.000353101	3	0.000413563	1.17123	1.60176	0.000258192	0.731214
Illumina_virus_82887	15121	1207	79.8228	77.6468	Illumina_bin_3	9502436	781380	82.2294	221840	0.00492072	678	0.00472613	0.960456	0.94427	0.00500506	1.01714
Illumina_virus_83135	24893	3759	151.006	151.006	Illumina_bin_44	4044649	587524	145.26	168817	0.0209644	2282	0.0228055	1.08782	1.03956	0.0219376	1.04642
Illumina_virus_83491	11981	294	24.5389	11.0766	Illumina_bin_37	4195187	135059	32.1938	14841	0.00168945	65	0.00129321	0.765462	0.344059	0.00375869	2.2248
Illumina_virus_83491	11981	294	24.5389	12.099	Illumina_bin_27	4532183	159501	35.193	28248	0.00275731	71	0.00131101	0.475468	0.343791	0.00381341	1.38302
Illumina_virus_83566	11978	359	29.9716	28.9642	Illumina_bin_73	3214902	80545	25.0536	13191	0.00264164	115	0.00299755	1.13473	1.15609	0.00259285	0.981528
Illumina_virus_83628	6352	22	3.46348	1.73174	Illumina_bin_172	564717	2474	4.38096	118	0.000818809	2	0.000557556	0.680936	0.395288	0.00141051	1.72263
Illumina_virus_83897	9132	120	13.1406	10.9505	Illumina_bin_39	4153047	121237	29.1923	12749	0.00148256	25	0.000659185	0.444627	0.375116	0.00175728	1.1853
Illumina_virus_84032	14596	240	16.4429	13.5928	Illumina_bin_47	3944479	69609	17.6472	9720	0.00127281	62	0.00108088	0.849212	0.770251	0.00140329	1.10251
Illumina_virus_84090	6750	35	5.18519	4.14815	Illumina_bin_114	2214601	13585	6.13429	1707	0.000698466	4	0.000268402	0.384274	0.676223	0.000396914	0.568266
Illumina_virus_84294	7970	658	82.5596	81.4588	Illumina_bin_17	5166647	627218	121.397	156748	0.0117833	370	0.00899922	0.763727	0.671009	0.0134115	1.13818
Illumina_virus_84305	6149	45	7.31826	6.58644	Illumina_bin_65	3428235	41633	12.1441	3555	0.000608858	9	0.000426941	0.701215	0.542355	0.000787198	1.29291
Illumina_virus_84480	8178	40	4.89117	3.26078	Illumina_bin_191	294067	1636	5.56336	120	0.00304616	6	0.00249493	0.819041	0.586117	0.0042567	1.3974
Illumina_virus_84480	8178	40	4.89117	1.63039	Illumina_bin_231	120209	751	6.24745	26	0.00386569	3	0.00305167	0.789424	0.260969	0.0116936	3.02497
Illumina_virus_84482	21574	117	5.42319	3.79624	Illumina_bin_93	2727734	15264	5.59585	863	0.000232463	7	0.00011895	0.511696	0.678402	0.000175339	0.754267
Illumina_virus_84504	7322	48	6.55559	3.05927	Illumina_bin_158	792570	5219	6.58491	432	0.00140526	7	0.00121748	0.866375	0.464589	0.00262055	1.86482
Illumina_virus_84504	7322	48	6.55559	3.05927	Illumina_bin_163	680524	3994	5.86901	260	0.00120266	7	0.00140483	1.16811	0.521259	0.00269508	2.24094
Illumina_virus_84541	5232	181	34.5948	26.7486	Illumina_bin_27	4532183	159501	35.193	28248	0.00275731	75	0.00316656	1.14842	0.760054	0.00416623	1.51098
Illumina_virus_84558	5306	268	50.5089	36.2628	Illumina_bin_74	3203625	108320	33.8117	5956	0.00116294	28	0.00164994	1.41877	1.07249	0.00153842	1.32287
Illumina_virus_84571	10175	142	13.9558	3.22056	Illumina_bin_26	4541522	34747	7.65096	1542	0.000149825	3	6.49e-05	0.433313	0.420936	0.00015423	1.0294
Illumina_virus_84622	10818	43	3.97486	2.6499	Illumina_bin_133	1412576	10232	7.2435	368	0.000371763	2	0.000130879	0.352051	0.365832	0.000357758	0.96233
Illumina_virus_84701	18652	135	7.23783	5.13228	Illumina_bin_123	1913275	16079	8.40391	2052	0.00114915	39	0.00110361	0.960371	0.610701	0.00180712	1.57257
Illumina_virus_84701	18652	135	7.23783	1.84236	Illumina_bin_133	1412576	10232	7.2435	368	0.000371763	14	0.000531362	1.42931	0.254346	0.00208913	5.61953
Illumina_virus_84957	14154	96	6.78253	6.78253	Illumina_bin_1	10111700	242935	24.0251	76646	0.00152479	69	0.00048211	0.316182	0.28231	0.00170773	1.11998
Illumina_virus_85046	7752	228	29.4118	27.105	Illumina_bin_39	4153047	121237	29.1923	12749	0.00148256	47	0.00145988	0.984704	0.928497	0.0015723	1.06054
Illumina_virus_85083	6684	85	12.7169	12.7169	Illumina_bin_58	3535913	57313	16.2088	1982	0.000317927	13	0.000551096	1.7334	0.784569	0.000702419	2.20937
Illumina_virus_85169	6102	52	8.5218	8.21745	Illumina_bin_5	8525789	162036	19.0054	48693	0.00134789	27	0.000518988	0.385037	0.432374	0.00120032	0.890517
Illumina_virus_85189	11246	356	31.6557	27.4565	Illumina_bin_70	3329499	89767	26.9611	11172	0.00202489	85	0.00227008	1.12109	1.01837	0.00222913	1.10087
Illumina_virus_85236	6736	619	91.8943	90.6144	Illumina_bin_202	206988	18321	88.5124	5265	0.256072	354	0.262437	1.02485	1.02375	0.256349	1.00108
Illumina_virus_85365	5719	25	4.37139	4.37139	Illumina_bin_20	4893292	29681	6.06565	2173	0.00018182	2	7.15e-05	0.393067	0.72068	9.92e-05	0.545411
Illumina_virus_85489	10855	188	17.3192	16.6778	Illumina_bin_42	4092689	55844	13.6448	6860	0.000820622	52	0.00117359	1.43013	1.22228	0.00096017	1.17005
Illumina_virus_85494	6114	63	10.3042	9.01619	Illumina_bin_92	2730055	26713	9.78478	2160	0.000581218	7	0.000420315	0.723162	0.92145	0.000456145	0.784809
Illumina_virus_85673	7351	202	27.4793	15.1416	Illumina_bin_35	4262635	194672	45.6694	55334	0.00611614	54	0.00172631	0.282255	0.331549	0.00520681	0.851322
Illumina_virus_85673	7351	202	27.4793	11.216	Illumina_bin_98	2650894	52735	19.8933	9513	0.00271446	40	0.00205268	0.756203	0.563809	0.00364073	1.34124
Illumina_virus_85710	17270	176	10.1911	9.48008	Illumina_bin_38	4163512	67454	16.2012	7844	0.000907608	40	0.000556298	0.612928	0.585146	0.000950701	1.04748
Illumina_virus_85738	6751	41	6.07317	6.07317	Illumina_bin_99	2650536	23750	8.96045	4759	0.00136531	5	0.000279427	0.204662	0.677775	0.000412271	0.301962
Illumina_virus_86214	12144	30	2.47036	2.28033	Illumina_bin_34	4328827	25428	5.87411	5685	0.000616053	12	0.00022827	0.370537	0.3882	0.000588022	0.9545
Illumina_virus_86286	5902	42	7.11623	7.11623	Illumina_bin_76	3147340	29131	9.25575	3248	0.000658882	12	0.000647222	0.982303	0.768844	0.000841812	1.27764
Illumina_virus_86406	5836	44	7.53941	2.51314	Illumina_bin_79	3082989	20013	6.49143	719	0.000151584	2	0.000111369	0.734702	0.387147	0.000287667	1.89774
Illumina_virus_86755	16643	374	22.4719	19.8699	Illumina_bin_39	4153047	121237	29.1923	12749	0.00148256	84	0.00122018	0.823025	0.680655	0.00179266	1.20917
Illumina_virus_86766	6936	85	12.2549	11.4643	Illumina_bin_113	2257492	35574	15.7582	4938	0.00194321	29	0.0018578	0.956045	0.727511	0.00255364	1.31413
Illumina_virus_86888	7090	421	59.3794	57.8304	Illumina_bin_97	2664356	146688	55.0557	35638	0.0101226	224	0.0118896	1.17456	1.0504	0.0113191	1.1182
Illumina_virus_87098	15243	102	6.6916	6.6916	Illumina_bin_56	3577338	23546	6.58199	2401	0.000376204	21	0.000385114	1.02368	1.01665	0.000378806	1.00692
Illumina_virus_87415	14584	129	8.84531	8.47676	Illumina_bin_99	2650536	23750	8.96045	4759	0.00136531	46	0.00119659	0.876421	0.946019	0.00126486	0.926431
Illumina_virus_87515	15721	1238	78.7482	78.3929	Illumina_bin_202	206988	18321	88.5124	5265	0.256072	662	0.22016	0.859757	0.885672	0.248579	0.97074
Illumina_virus_87529	14579	118	8.09383	6.51455	Illumina_bin_39	4153047	121237	29.1923	12749	0.00148256	33	0.000546949	0.368922	0.22316	0.00245093	1.65318
Illumina_virus_87533	15217	2177	143.064	142.398	Illumina_bin_10	6529394	1047655	160.452	307210	0.014442	1283	0.0129431	0.89621	0.887478	0.0145841	1.00984
Illumina_virus_87556	40358	1625	40.2646	39.3039	Illumina_bin_11	5940475	205514	34.5956	62755	0.00357528	900	0.00377966	1.05716	1.1361	0.00332688	0.930523
Illumina_virus_87660	17761	243	13.6817	13.6817	Illumina_bin_89	2831331	64768	22.8755	5225	0.00131481	7	0.0001392	0.105871	0.598093	0.00023274	0.177014
Illumina_virus_87941	5222	195	37.342	35.1079	Illumina_bin_3	9502436	781380	82.2294	221840	0.00492072	110	0.00221799	0.450745	0.42695	0.00519496	1.05573
Illumina_virus_87953	6621	317	47.878	44.2953	Illumina_bin_3	9502436	781380	82.2294	221840	0.00492072	136	0.00216162	0.439291	0.538679	0.00401283	0.815497
Illumina_virus_88241	7053	88	12.477	10.7909	Illumina_bin_63	3470510	54427	15.6827	6909	0.00115258	32	0.00130999	1.13657	0.688075	0.00190384	1.65181
Illumina_virus_88744	7806	1605	205.611	204.775	Illumina_bin_10	6529394	1047655	160.452	307210	0.014442	980	0.0192506	1.33296	1.27624	0.0150838	1.04444
Illumina_virus_88811	11068	48	4.33683	4.33683	Illumina_bin_20	4893292	29681	6.06565	2173	0.00018182	7	0.000129249	0.710862	0.714981	0.000180773	0.994239
Illumina_virus_88927	5349	371	69.3588	69.0362	Illumina_bin_202	206988	18321	88.5124	5265	0.256072	214	0.198411	0.774827	0.779961	0.254386	0.993418
Illumina_virus_89375	8373	151	18.0342	17.4616	Illumina_bin_98	2650894	52735	19.8933	9513	0.00271446	61	0.00275696	1.01566	0.877766	0.00314088	1.15709
Illumina_virus_89455	15134	357	23.5893	21.3008	Illumina_bin_16	5180528	105153	20.2977	20273	0.00151355	121	0.00154333	1.01967	1.04942	0.00147065	0.971657
Illumina_virus_89728	7519	240	31.9191	7.25435	Illumina_bin_26	4541522	34747	7.65096	1542	0.000149825	10	0.000292845	1.95459	0.948162	0.000308856	2.06145
Illumina_virus_89728	7519	240	31.9191	21.0376	Illumina_bin_89	2831331	64768	22.8755	5225	0.00131481	29	0.00136222	1.03606	0.919659	0.00148122	1.12657
Illumina_virus_89828	34949	1377	39.4003	38.2852	Illumina_bin_77	3114081	128417	41.2375	38965	0.00807236	824	0.0076571	0.948558	0.928406	0.00824757	1.02171
Illumina_virus_90301	38451	1287	33.4712	32.7462	Illumina_bin_51	3655282	106550	29.1496	25494	0.00383432	542	0.0038973	1.01643	1.12338	0.00346925	0.90479
Illumina_virus_90416	7299	264	36.1693	32.9645	Illumina_bin_73	3214902	80545	25.0536	13191	0.00264164	72	0.00307531	1.16416	1.31576	0.00233729	0.884788
Illumina_virus_90456	6547	48	7.3316	5.23686	Illumina_bin_72	3234146	25216	7.7968	2825	0.000541005	5	0.000236618	0.437368	0.671667	0.000352285	0.651168
Illumina_virus_90469	6416	172	26.808	21.8294	Illumina_bin_2	9656825	260944	27.0217	31494	0.000675832	57	0.000920587	1.36215	0.807845	0.00113956	1.68616
Illumina_virus_90611	9377	29	3.09267	3.09267	Illumina_bin_176	539870	5708	10.5729	287	0.00198494	3	0.000592609	0.298552	0.292509	0.00202595	1.02066
Illumina_virus_90680	6531	107	16.3834	11.4187	Illumina_bin_111	2296335	12700	5.53055	872	0.000332511	23	0.0015336	4.61218	2.06466	0.000742785	2.23386
Illumina_virus_90680	6531	107	16.3834	1.98587	Illumina_bin_79	3082989	20013	6.49143	719	0.000151584	4	0.000198659	1.31055	0.305921	0.000649379	4.28395
Illumina_virus_90687	8282	35	4.22603	2.53562	Illumina_bin_129	1455156	7702	5.2929	486	0.000460862	3	0.00024893	0.540139	0.47906	0.000519621	1.1275
Illumina_virus_91056	11825	47	3.97463	2.64975	Illumina_bin_13	5813526	31516	5.42115	1069	6.43e-05	2	2.91e-05	0.452808	0.488781	5.95e-05	0.926402
Illumina_virus_91079	5337	480	89.9382	72.3279	Illumina_bin_69	3332152	303588	91.1087	40752	0.0073656	115	0.00647697	0.879354	0.793864	0.00815879	1.10769
Illumina_virus_91095	5948	107	17.9892	15.8477	Illumina_bin_16	5180528	105153	20.2977	20273	0.00151355	37	0.00120214	0.794252	0.78076	0.00153971	1.01728
Illumina_virus_91132	10544	177	16.7868	3.6493	Illumina_bin_206	187589	3237	17.2558	63	0.00366336	5	0.00252789	0.690045	0.211483	0.0119532	3.26289
Illumina_virus_91132	10544	177	16.7868	8.75833	Illumina_bin_186	329232	6014	18.2668	213	0.00399033	12	0.00357117	0.894956	0.479468	0.00744818	1.86656
Illumina_virus_91472	5756	42	7.29673	3.64837	Illumina_bin_33	4372699	43977	10.0572	734	7.69e-05	4	0.000158924	2.06562	0.362763	0.000438094	5.69413
Illumina_virus_91540	12596	111	8.81232	2.93744	Illumina_bin_95	2675548	38820	14.5092	4623	0.00130092	4	0.00011869	0.0912355	0.202454	0.000586257	0.450648
Illumina_virus_91540	12596	111	8.81232	2.20308	Illumina_bin_161	700322	5067	7.23524	335	0.00143198	3	0.000340088	0.237494	0.304493	0.0011169	0.779965
Illumina_virus_91759	7109	84	11.816	5.064	Illumina_bin_36	4244459	39848	9.38824	6233	0.000699101	6	0.000198848	0.284434	0.539399	0.000368647	0.527316
Illumina_virus_91873	8477	67	7.90374	7.46464	Illumina_bin_161	700322	5067	7.23524	335	0.00143198	17	0.00286358	1.99973	1.03171	0.00277558	1.93827
Illumina_virus_91874	6372	265	41.5882	41.1702	Illumina_bin_121	2108324	112798	53.5013	37498	0.0177811	197	0.0147085	0.827199	0.769519	0.0191139	1.07496
Illumina_virus_91892	7793	128	16.425	14.9318	Illumina_bin_58	3535913	57313	16.2088	1982	0.000317927	10	0.000363707	1.144	0.921215	0.000394813	1.24184
Illumina_virus_91903	5948	35	5.88433	5.88433	Illumina_bin_213	167899	1181	7.03399	32	0.00236132	6	0.00600803	2.54435	0.836557	0.00718186	3.04145
Illumina_virus_92002	5003	1118	223.466	5.32062	Illumina_bin_38	4163512	67454	16.2012	7844	0.000907608	2	9.6e-05	0.105789	0.328408	0.000292365	0.322127
Illumina_virus_92002	5003	1118	223.466	178.241	Illumina_bin_101	2626427	61346	23.3572	9373	0.00273293	67	0.00509893	1.86573	7.63108	0.000668179	0.244492
Illumina_virus_92002	5003	1118	223.466	7.98093	Illumina_bin_50	3717029	24421	6.57003	2495	0.000363024	3	0.000161322	0.444386	1.21475	0.000132803	0.365826
Illumina_virus_92147	7793	196	25.1508	25.1508	Illumina_bin_17	5166647	627218	121.397	156748	0.0117833	107	0.0026615	0.22587	0.207177	0.0128465	1.09023
Illumina_virus_92670	19832	404	20.3711	9.59338	Illumina_bin_119	2116905	30686	14.4957	3867	0.00174942	81	0.00194762	1.1133	0.661809	0.00294288	1.6822
Illumina_virus_92670	19832	404	20.3711	9.83025	Illumina_bin_110	2343311	27775	11.8529	2667	0.000974866	83	0.001786	1.83205	0.829355	0.00215348	2.209
Illumina_virus_92749	21559	71	3.29329	3.05805	Illumina_bin_45	4041737	58877	14.5673	2907	0.000357393	13	0.000149192	0.417446	0.209927	0.000710688	1.98853
Illumina_virus_92823	5408	279	51.5902	29.3668	Illumina_bin_55	3613978	59717	16.5239	6211	0.00095239	37	0.00189313	1.98776	1.77723	0.00106521	1.11846
Illumina_virus_92823	5408	279	51.5902	20.6361	Illumina_bin_188	318231	13163	41.363	573	0.0118458	26	0.0153687	1.2974	0.498902	0.0308051	2.60051
Illumina_virus_93266	6459	174	26.9392	22.6289	Illumina_bin_62	3499969	139244	39.7844	40552	0.0072453	42	0.00186132	0.256901	0.568789	0.00327244	0.451663
Illumina_virus_93284	6446	9	1.39621	1.39621	Illumina_bin_34	4328827	25428	5.87411	5685	0.000616053	6	0.000215026	0.349038	0.23769	0.00090465	1.46846
Illumina_virus_93493	7265	201	27.6669	27.1297	Illumina_bin_96	2669555	82021	30.7246	17269	0.00486677	101	0.00522192	1.07297	0.882995	0.00591387	1.21515
Illumina_virus_93498	9488	180	18.9713	16.7394	Illumina_bin_53	3630317	196885	54.2336	65203	0.010066	30	0.000870968	0.086526	0.308654	0.00282182	0.280333
Illumina_virus_93511	15349	707	46.0616	45.717	Illumina_bin_41	4102097	190264	46.3821	50422	0.00602206	398	0.0063449	1.05361	0.98566	0.00643721	1.06894
Illumina_virus_93829	6523	41	6.28545	4.71409	Illumina_bin_13	5813526	31516	5.42115	1069	6.43e-05	3	7.91e-05	1.23129	0.869573	9.1e-05	1.41596
Illumina_virus_93896	6099	30	4.91884	4.47167	Illumina_bin_82	3014802	77883	25.8335	10768	0.00239071	10	0.000543854	0.227486	0.173096	0.00314193	1.31422
Illumina_virus_94162	28544	354	12.4019	12.12	Illumina_bin_139	1096055	16230	14.8077	4480	0.00771358	215	0.00705588	0.914735	0.818499	0.00862052	1.11758
Illumina_virus_94201	7222	76	10.5234	10.2895	Illumina_bin_1	10111700	242935	24.0251	76646	0.00152479	44	0.000602519	0.39515	0.428283	0.00140683	0.92264
Illumina_virus_94250	12669	1008	79.5643	78.8871	Illumina_bin_17	5166647	627218	121.397	156748	0.0117833	466	0.00713676	0.605668	0.649825	0.0109826	0.932047
Illumina_virus_94346	5074	101	19.9054	14.4767	Illumina_bin_63	3470510	54427	15.6827	6909	0.00115258	16	0.000909938	0.789481	0.923097	0.000985745	0.855253
Illumina_virus_94709	18061	206	11.4058	8.93967	Illumina_bin_31	4413977	80957	18.3411	18247	0.00188886	87	0.00109579	0.580136	0.487413	0.00224818	1.19023
Illumina_virus_94709	18061	206	11.4058	2.15785	Illumina_bin_125	1614579	15864	9.82547	655	0.000505315	21	0.000720142	1.42513	0.219618	0.00327906	6.48914
Illumina_virus_94855	6716	251	37.3734	22.8817	Illumina_bin_74	3203625	108320	33.8117	5956	0.00116294	30	0.00139727	1.2015	0.676739	0.00206471	1.77542
Illumina_virus_95056	8309	33	3.9716	3.53031	Illumina_bin_94	2683814	11087	4.13106	1377	0.000393343	8	0.000358747	0.912047	0.854577	0.000419796	1.06725
Illumina_virus_95296	9679	29	2.99618	2.99618	Illumina_bin_13	5813526	31516	5.42115	1069	6.43e-05	3	5.33e-05	0.829804	0.552683	9.65e-05	1.50141
Illumina_virus_95440	7633	94	12.3149	8.79639	Illumina_bin_108	2373718	23840	10.0433	807	0.000287406	5	0.00027685	0.963271	0.875845	0.000316095	1.09982
Illumina_virus_95465	14029	120	8.55371	8.55371	Illumina_bin_145	980549	8395	8.56153	1825	0.00390398	57	0.00420375	1.07679	0.999087	0.0042076	1.07777
Illumina_virus_95657	11938	3554	297.705	297.564	Illumina_bin_44	4044649	587524	145.26	168817	0.0209644	2106	0.043616	2.08048	2.04849	0.0212917	1.01561
Illumina_virus_95781	17983	145	8.06317	7.69666	Illumina_bin_95	2675548	38820	14.5092	4623	0.00130092	42	0.00087292	0.671002	0.530469	0.00164556	1.26492
Illumina_virus_95961	5299	36	6.79373	5.43499	Illumina_bin_129	1455156	7702	5.2929	486	0.000460862	4	0.000520644	1.12972	1.02684	0.000507033	1.10018
Illumina_virus_96240	8590	1518	176.717	176.141	Illumina_bin_10	6529394	1047655	160.452	307210	0.014442	917	0.016371	1.13357	1.09778	0.0149128	1.0326
Illumina_virus_96314	22759	118	5.18476	4.53667	Illumina_bin_18	5130315	120473	23.4826	25200	0.00191905	7	6e-05	0.0312402	0.193193	0.00031032	0.161705
Illumina_virus_96545	5998	80	13.3378	12.1609	Illumina_bin_18	5130315	120473	23.4826	25200	0.00191905	31	0.00100742	0.524958	0.51787	0.00194532	1.01369
Illumina_virus_96595	6482	21	3.23974	3.23974	Illumina_bin_20	4893292	29681	6.06565	2173	0.00018182	3	9.46e-05	0.520198	0.534113	0.000177084	0.973948
Illumina_virus_96839	6882	445	64.6614	64.6614	Illumina_bin_17	5166647	627218	121.397	156748	0.0117833	235	0.00660913	0.56089	0.532642	0.0124082	1.05303
Illumina_virus_97086	5431	194	35.7209	35.4582	Illumina_bin_91	2748592	181413	66.0022	57246	0.0154029	135	0.00906155	0.588303	0.537228	0.0168672	1.09507
Illumina_virus_97169	9712	209	21.5198	2.53174	Illumina_bin_26	4541522	34747	7.65096	1542	0.000149825	6	0.000136032	0.907942	0.330905	0.000411091	2.74382
Illumina_virus_97169	9712	209	21.5198	18.5661	Illumina_bin_89	2831331	64768	22.8755	5225	0.00131481	44	0.00160563	1.22119	0.811615	0.00197832	1.50464
Illumina_virus_97328	16223	442	27.2453	18.9891	Illumina_bin_90	2824687	113548	40.1984	5935	0.0014911	46	0.00100382	0.673209	0.472385	0.00212501	1.42513
Illumina_virus_97329	33461	1221	36.4902	14.6624	Illumina_bin_19	5119750	78593	15.3509	23160	0.00182942	221	0.00129004	0.705165	0.955149	0.00135062	0.738277
Illumina_virus_97329	33461	1221	36.4902	19.7711	Illumina_bin_216	158524	5891	37.1616	229	0.0594731	298	0.0561801	0.944629	0.53203	0.105596	1.77552
Illumina_virus_97361	6114	107	17.5008	15.4815	Illumina_bin_70	3329499	89767	26.9611	11172	0.00202489	23	0.00112986	0.557986	0.574216	0.00196765	0.971736
Illumina_virus_97584	5019	265	52.7994	17.5998	Illumina_bin_155	835306	48080	57.5597	1377	0.00400213	10	0.00238527	0.595999	0.305766	0.00780097	1.9492
Illumina_virus_97584	5019	265	52.7994	28.1597	Illumina_bin_90	2824687	113548	40.1984	5935	0.0014911	16	0.00112858	0.756878	0.700516	0.00161107	1.08046
Illumina_virus_97607	9896	59	5.962	4.58616	Illumina_bin_54	3616682	34157	9.44429	7223	0.0011079	20	0.000560338	0.505766	0.485601	0.00115391	1.04153
Illumina_virus_97645	6708	82	12.2242	12.2242	Illumina_bin_42	4092689	55844	13.6448	6860	0.000820622	14	0.000510786	0.622437	0.895887	0.000570145	0.694773
Illumina_virus_97709	14504	257	17.7192	17.0464	Illumina_bin_12	5847641	123868	21.1826	30297	0.00178076	76	0.000898305	0.50445	0.804736	0.00111627	0.626851
Illumina_virus_98095	15771	581	36.8398	14.9208	Illumina_bin_19	5119750	78593	15.3509	23160	0.00182942	113	0.00139949	0.764991	0.971977	0.00143984	0.787047
Illumina_virus_98095	15771	581	36.8398	19.2782	Illumina_bin_216	158524	5891	37.1616	229	0.0594731	146	0.0583981	0.981924	0.518766	0.112571	1.89281
Illumina_virus_98300	5363	41	7.64497	5.73373	Illumina_bin_101	2626427	61346	23.3572	9373	0.00273293	3	0.000212985	0.0779326	0.24548	0.000867624	0.31747
Illumina_virus_98421	10441	165	15.8031	13.1692	Illumina_bin_81	3030250	177516	58.5813	21465	0.00469854	35	0.00110623	0.235443	0.224803	0.00492092	1.04733
Illumina_virus_98597	7150	359	50.2098	44.8596	Illumina_bin_69	3332152	303588	91.1087	40752	0.0073656	109	0.00458489	0.622473	0.492374	0.00931179	1.26423
Illumina_virus_98660	5381	54	10.0353	7.16808	Illumina_bin_68	3353615	101288	30.2026	5198	0.000926109	5	0.000277073	0.299179	0.237333	0.00116744	1.26059
Illumina_virus_98957	5766	237	41.103	25.1185	Illumina_bin_74	3203625	108320	33.8117	5956	0.00116294	11	0.000595493	0.512057	0.742894	0.000801585	0.689274
Illumina_virus_98957	5766	237	41.103	9.134	Illumina_bin_183	380839	20208	53.0618	261	0.00365218	4	0.00182156	0.49876	0.172139	0.0105819	2.89742
Illumina_virus_98979	5873	55	9.36489	7.02367	Illumina_bin_65	3428235	41633	12.1441	3555	0.000608858	12	0.000596006	0.978891	0.578358	0.00103051	1.69254
Illumina_virus_99052	9441	239	25.3151	24.8548	Illumina_bin_1	10111700	242935	24.0251	76646	0.00152479	162	0.00169696	1.11292	1.03453	0.00164032	1.07577
Illumina_virus_99135	5669	238	41.9827	41.9827	Illumina_bin_68	3353615	101288	30.2026	5198	0.000926109	16	0.000843015	0.910276	1.39003	0.00060647	0.654858
Illumina_virus_99180	5441	93	17.0924	15.8716	Illumina_bin_98	2650894	52735	19.8933	9513	0.00271446	39	0.00270948	0.998166	0.797835	0.00339604	1.25109
Illumina_virus_99302	6035	480	79.536	78.248	Illumina_bin_17	5166647	627218	121.397	156748	0.0117833	243	0.00780239	0.662157	0.64456	0.012105	1.0273
Illumina_virus_99343	9380	74	7.88913	5.58813	Illumina_bin_47	3944479	69609	17.6472	9720	0.00127281	17	0.000459469	0.360989	0.316658	0.00145099	1.14
Illumina_virus_99427	6333	113	17.843	16.7935	Illumina_bin_48	3938447	53462	13.5744	6098	0.000788041	32	0.00128503	1.63067	1.23714	0.00103871	1.31809
Illumina_virus_99615	7018	52	7.40952	7.40952	Illumina_bin_6	8386263	78624	9.37533	12606	0.000359545	13	0.000221068	0.614854	0.790321	0.000279719	0.777981
Illumina_virus_99637	9047	327	36.1446	36.1446	Illumina_bin_86	2879752	110398	38.3359	32515	0.00787087	160	0.00616065	0.782716	0.942838	0.00653416	0.83017
Illumina_virus_99704	5555	20	3.60036	3.60036	Illumina_bin_20	4893292	29681	6.06565	2173	0.00018182	2	7.36e-05	0.404671	0.593565	0.000123958	0.681764
Illumina_virus_99819	7832	47	6.00102	4.61617	Illumina_bin_129	1455156	7702	5.2929	486	0.000460862	10	0.000877441	1.90391	0.872143	0.00100607	2.18303
Illumina_virus_100665	5031	42	8.34824	3.3393	Illumina_bin_142	1057059	10114	9.56806	18	3.26e-05	4	0.000752153	23.0802	0.349005	0.00215514	66.1316
Illumina_virus_100902	10114	274	27.0912	26.0288	Illumina_bin_44	4044649	587524	145.26	168817	0.0209644	49	0.00119782	0.057136	0.179188	0.00668472	0.318861
Illumina_virus_100964	5709	12	2.10194	1.4013	Illumina_bin_50	3717029	24421	6.57003	2495	0.000363024	2	9.42e-05	0.259621	0.213286	0.000441887	1.21724
Illumina_virus_101035	36151	3055	84.5067	83.0864	Illumina_bin_88	2839602	11317	3.98542	1856	0.000467203	702	0.00683848	14.6371	20.8476	0.000328022	0.702099
Illumina_virus_101560	5285	345	65.2791	64.502	Illumina_bin_10	6529394	1047655	160.452	307210	0.014442	166	0.0048144	0.33336	0.402001	0.0119761	0.829251
Illumina_virus_102006	19670	278	14.1332	2.82664	Illumina_bin_33	4372699	43977	10.0572	734	7.69e-05	2	2.33e-05	0.302229	0.281057	8.27e-05	1.07533
Illumina_virus_102198	10059	160	15.9062	15.482	Illumina_bin_100	2628229	47100	17.9208	9779	0.00287136	73	0.00277185	0.965343	0.863911	0.00320849	1.11741
Illumina_virus_102617	5015	226	45.0648	41.6313	Illumina_bin_3	9502436	781380	82.2294	221840	0.00492072	97	0.00203655	0.413873	0.506282	0.00402256	0.817474
Illumina_virus_102714	5235	33	6.30372	6.30372	Illumina_bin_9	6602881	85726	12.9831	11558	0.000530826	10	0.00028953	0.545434	0.485532	0.000596316	1.12337
Illumina_virus_102733	7519	32	4.25589	4.25589	Illumina_bin_20	4893292	29681	6.06565	2173	0.00018182	5	0.000136106	0.748573	0.701637	0.000193983	1.0669
Illumina_virus_102952	19305	1932	100.078	99.2304	Illumina_bin_202	206988	18321	88.5124	5265	0.256072	1054	0.290901	1.13601	1.12109	0.259481	1.01331
Illumina_virus_103026	12465	72	5.77617	4.56014	Illumina_bin_78	3110585	73638	23.6734	9672	0.00200665	15	0.000386863	0.19279	0.192627	0.00200835	1.00084
Illumina_virus_103110	5669	91	16.0522	14.559	Illumina_bin_16	5180528	105153	20.2977	20273	0.00151355	39	0.00132941	0.87834	0.717271	0.00185343	1.22456
Illumina_virus_103145	5269	212	40.2353	2.29916	Illumina_bin_33	4372699	43977	10.0572	734	7.69e-05	2	8.68e-05	1.12827	0.228609	0.000379716	4.93536
Illumina_virus_103145	5269	212	40.2353	26.4404	Illumina_bin_90	2824687	113548	40.1984	5935	0.0014911	23	0.00154825	1.03833	0.657746	0.00235387	1.57861
Illumina_virus_103241	10977	58	5.28378	4.69669	Illumina_bin_56	3577338	23546	6.58199	2401	0.000376204	8	0.000203726	0.541531	0.713567	0.000285504	0.758907
Illumina_virus_103620	7379	197	26.6974	7.91872	Illumina_bin_37	4195187	135059	32.1938	14841	0.00168945	35	0.00113063	0.669228	0.24597	0.0045966	2.72077
Illumina_virus_103620	7379	197	26.6974	17.4212	Illumina_bin_27	4532183	159501	35.193	28248	0.00275731	77	0.00230618	0.836388	0.495019	0.00465878	1.68961
Illumina_virus_103764	8279	87	10.5085	10.5085	Illumina_bin_42	4092689	55844	13.6448	6860	0.000820622	30	0.000887185	1.08111	0.770147	0.00115197	1.40378
Illumina_virus_103908	5530	134	24.2315	19.039	Illumina_bin_2	9656825	260944	27.0217	31494	0.000675832	22	0.000411968	0.609571	0.704582	0.000584698	0.865153
Illumina_virus_104112	7388	106	14.3476	13.8848	Illumina_bin_4	8922494	127429	14.2818	35568	0.000895096	60	0.000910957	1.01772	0.972202	0.000937004	1.04682
Illumina_virus_104233	8315	330	39.6873	25.5133	Illumina_bin_57	3539418	137825	38.94	1848	0.000296669	9	0.000306528	1.03323	0.655194	0.000467843	1.57699
Illumina_virus_104949	11236	94	8.36597	8.12694	Illumina_bin_145	980549	8395	8.56153	1825	0.00390398	34	0.00312179	0.799641	0.949239	0.00328873	0.842403
Illumina_virus_105170	6581	398	60.4771	59.2302	Illumina_bin_53	3630317	196885	54.2336	65203	0.010066	285	0.0119508	1.18725	1.09213	0.0109426	1.08709
Illumina_virus_105265	8574	364	42.4539	40.767	Illumina_bin_87	2839715	78171	27.5278	13140	0.00326774	145	0.00597342	1.828	1.48094	0.00403353	1.23435
Illumina_virus_106056	12859	61	4.74376	4.06608	Illumina_bin_111	2296335	12700	5.53055	872	0.000332511	6	0.000203193	0.611086	0.735203	0.000276377	0.83118
Illumina_virus_106893	6195	153	24.6973	22.7056	Illumina_bin_87	2839715	78171	27.5278	13140	0.00326774	57	0.00324719	0.99371	0.824826	0.00393681	1.20475
Illumina_virus_106945	5726	114	19.9092	13.2728	Illumina_bin_57	3539418	137825	38.94	1848	0.000296669	2	9.87e-05	0.33264	0.340852	0.000289521	0.975907
Illumina_virus_106965	8795	71	8.07277	6.45821	Illumina_bin_240	103563	1020	9.84908	22	0.00524487	4	0.00439157	0.837307	0.655718	0.00669734	1.27693
Illumina_virus_107055	11056	56	5.06512	5.06512	Illumina_bin_103	2563142	13952	5.44332	1215	0.000370665	14	0.000496175	1.33861	0.930521	0.000533223	1.43856
Illumina_virus_107231	6322	211	33.3755	33.095	Illumina_bin_86	2879752	110398	38.3359	32515	0.00787087	118	0.00649571	0.825285	0.86329	0.00752437	0.955977
Illumina_virus_107558	5003	31	6.19628	5.16357	Illumina_bin_158	792570	5219	6.58491	432	0.00140526	5	0.00126096	0.897318	0.784152	0.00160806	1.14432
Illumina_virus_108077	37348	199	5.32826	4.9184	Illumina_bin_68	3353615	101288	30.2026	5198	0.000926109	12	9.58e-05	0.103452	0.162847	0.000588331	0.635272
Illumina_virus_108079	6672	72	10.7914	10.2518	Illumina_bin_99	2650536	23750	8.96045	4759	0.00136531	19	0.00107439	0.786925	1.14412	0.000939061	0.687801
Illumina_virus_108352	9038	101	11.175	10.9422	Illumina_bin_54	3616682	34157	9.44429	7223	0.0011079	47	0.00144146	1.30107	1.15861	0.00124413	1.12296
Illumina_virus_108562	7175	182	25.3659	2.23816	Illumina_bin_26	4541522	34747	7.65096	1542	0.000149825	3	9.21e-05	0.61449	0.292534	0.000314718	2.10058
Illumina_virus_108562	7175	182	25.3659	23.1277	Illumina_bin_89	2831331	64768	22.8755	5225	0.00131481	31	0.00152598	1.16061	1.01103	0.00150934	1.14795
Illumina_virus_108884	16350	127	7.76758	5.29608	Illumina_bin_157	813053	6732	8.2799	324	0.00103186	15	0.00112838	1.09354	0.639631	0.00176411	1.70965
Illumina_virus_108974	6336	91	14.3624	14.0964	Illumina_bin_21	4855537	72986	15.0315	18952	0.00161166	53	0.00172501	1.07033	0.937791	0.00183943	1.14133
Illumina_virus_109278	5665	14	2.47132	2.47132	Illumina_bin_106	2440999	19026	7.79435	3412	0.00115674	4	0.000289263	0.250066	0.317065	0.000912314	0.788691
Illumina_virus_109346	21864	68	3.11014	3.11014	Illumina_bin_94	2683814	11087	4.13106	1377	0.000393343	15	0.000255628	0.649887	0.752866	0.00033954	0.863217
Illumina_virus_109354	5005	153	30.5694	28.6882	Illumina_bin_87	2839715	78171	27.5278	13140	0.00326774	61	0.00429949	1.31574	1.04216	0.00412557	1.26251
Illumina_virus_109578	15263	214	14.0208	11.8638	Illumina_bin_68	3353615	101288	30.2026	5198	0.000926109	22	0.000429803	0.464096	0.392806	0.00109419	1.18149
Illumina_virus_109774	6231	29	4.65415	3.49061	Illumina_bin_95	2675548	38820	14.5092	4623	0.00130092	6	0.000359899	0.276649	0.24058	0.00149597	1.14993
Illumina_virus_109855	9000	29	3.22222	3.22222	Illumina_bin_50	3717029	24421	6.57003	2495	0.000363024	10	0.000298925	0.82343	0.490442	0.0006095	1.67895
Illumina_virus_110064	18580	108	5.8127	0.968784	Illumina_bin_179	492033	2336	4.74765	78	0.000704514	2	0.000218771	0.310528	0.204055	0.00107212	1.52178
Illumina_virus_110064	18580	108	5.8127	3.87513	Illumina_bin_50	3717029	24421	6.57003	2495	0.000363024	8	0.000115837	0.31909	0.58982	0.000196394	0.540996
Illumina_virus_110277	6542	968	147.967	147.18	Illumina_bin_10	6529394	1047655	160.452	307210	0.014442	561	0.0131466	0.910304	0.917283	0.0143322	0.992392
Illumina_virus_110536	23414	209	8.92628	8.02072	Illumina_bin_19	5119750	78593	15.3509	23160	0.00182942	124	0.00103442	0.565436	0.52249	0.00197979	1.08219
Illumina_virus_110691	9619	210	21.8318	21.3057	Illumina_bin_100	2628229	47100	17.9208	9779	0.00287136	81	0.00321577	1.11994	1.18888	0.00270487	0.942014
Illumina_virus_111013	5310	139	26.177	25.768	Illumina_bin_3	9502436	781380	82.2294	221840	0.00492072	63	0.00124926	0.253878	0.313367	0.00398658	0.810162
Illumina_virus_111228	11796	50	4.23872	1.8166	Illumina_bin_172	564717	2474	4.38096	118	0.000818809	3	0.000450356	0.550013	0.414658	0.00108609	1.32643
Illumina_virus_111332	11223	45	4.00962	4.00962	Illumina_bin_79	3082989	20013	6.49143	719	0.000151584	3	8.67e-05	0.571987	0.61768	0.000140371	0.926025
Illumina_virus_111411	5232	69	13.1881	4.39602	Illumina_bin_26	4541522	34747	7.65096	1542	0.000149825	6	0.000252512	1.68538	0.574572	0.000439479	2.93329
Illumina_virus_111411	5232	69	13.1881	8.79205	Illumina_bin_89	2831331	64768	22.8755	5225	0.00131481	12	0.000810071	0.616111	0.384344	0.00210767	1.60302
Illumina_virus_111468	7875	109	13.8413	12.8526	Illumina_bin_58	3535913	57313	16.2088	1982	0.000317927	13	0.000466865	1.46847	0.792939	0.000588778	1.85193
Illumina_virus_111471	10887	124	11.3897	9.11178	Illumina_bin_78	3110585	73638	23.6734	9672	0.00200665	36	0.00106305	0.52976	0.384896	0.0027619	1.37637
Illumina_virus_111601	8068	1492	184.928	184.512	Illumina_bin_10	6529394	1047655	160.452	307210	0.014442	887	0.0168586	1.16733	1.14995	0.0146603	1.01511
Illumina_virus_111674	8490	248	29.2108	24.8292	Illumina_bin_87	2839715	78171	27.5278	13140	0.00326774	17	0.000705126	0.215784	0.90197	0.000781762	0.239236
Illumina_virus_111810	9199	120	13.0449	12.7104	Illumina_bin_9	6602881	85726	12.9831	11558	0.000530826	38	0.000626491	1.18022	0.978995	0.000639933	1.20554
Illumina_virus_112222	6148	27	4.39167	4.39167	Illumina_bin_126	1609194	8857	5.504	1387	0.00111016	10	0.00101078	0.91048	0.797906	0.00126679	1.14109
Illumina_virus_112505	14079	179	12.714	12.5661	Illumina_bin_141	1068462	31671	29.6417	7227	0.0133936	85	0.00572597	0.427515	0.423935	0.0135067	1.00844
Illumina_virus_112589	7846	51	6.50013	3.90008	Illumina_bin_172	564717	2474	4.38096	118	0.000818809	3	0.000677083	0.826913	0.890234	0.000760568	0.928871
Illumina_virus_112862	7982	40	5.01128	3.50789	Illumina_bin_191	294067	1636	5.56336	120	0.00304616	7	0.00298222	0.979011	0.630535	0.00472967	1.55267
Illumina_virus_112862	7982	40	5.01128	1.50338	Illumina_bin_231	120209	751	6.24745	26	0.00386569	3	0.0031266	0.808809	0.240639	0.0129929	3.36108
Illumina_virus_113207	8734	40	4.5798	3.92555	Illumina_bin_103	2563142	13952	5.44332	1215	0.000370665	6	0.000268935	0.725549	0.721168	0.000372916	1.00608
Illumina_virus_113242	8689	29	3.33755	2.00253	Illumina_bin_103	2563142	13952	5.44332	1215	0.000370665	3	0.000134703	0.363411	0.367888	0.000366153	0.987829
Illumina_virus_113358	7568	67	8.85307	7.37755	Illumina_bin_78	3110585	73638	23.6734	9672	0.00200665	10	0.000424792	0.211692	0.31164	0.00136309	0.679284
Illumina_virus_113420	7663	63	8.22132	7.58891	Illumina_bin_76	3147340	29131	9.25575	3248	0.000658882	12	0.000498767	0.756989	0.819913	0.000608316	0.923255
Illumina_virus_113476	6240	225	36.0577	33.8041	Illumina_bin_41	4102097	190264	46.3821	50422	0.00602206	75	0.00293449	0.48729	0.728817	0.00402637	0.668603
Illumina_virus_113697	5797	28	4.83008	3.62256	Illumina_bin_45	4041737	58877	14.5673	2907	0.000357393	6	0.000256082	0.716528	0.248679	0.00102977	2.88134
Illumina_virus_113839	24764	297	11.9932	11.8231	Illumina_bin_174	558405	6605	11.8283	1425	0.00944609	139	0.0105183	1.11351	0.999558	0.0105229	1.114
Illumina_virus_113842	6256	29	4.63555	4.63555	Illumina_bin_108	2373718	23840	10.0433	807	0.000287406	5	0.000336701	1.17152	0.461556	0.000729491	2.53819
Illumina_virus_113933	12363	93	7.52245	5.33851	Illumina_bin_65	3428235	41633	12.1441	3555	0.000608858	22	0.000519073	0.852535	0.439595	0.0011808	1.93936
Illumina_virus_113994	10066	79	7.8482	6.16644	Illumina_bin_161	700322	5067	7.23524	335	0.00143198	11	0.00156041	1.08968	0.852279	0.00183087	1.27855
Illumina_virus_114497	5789	39	6.73691	5.8948	Illumina_bin_38	4163512	67454	16.2012	7844	0.000907608	7	0.000290425	0.31999	0.363849	0.000798203	0.879458
Illumina_virus_114549	10047	125	12.4415	6.91196	Illumina_bin_36	4244459	39848	9.38824	6233	0.000699101	15	0.000351749	0.503145	0.736236	0.000477766	0.683402
Illumina_virus_114580	8600	354	41.1628	41.1628	Illumina_bin_57	3539418	137825	38.94	1848	0.000296669	8	0.000263461	0.888063	1.05708	0.000249234	0.840108
Illumina_virus_114829	5308	72	13.5644	4.52148	Illumina_bin_206	187589	3237	17.2558	63	0.00366336	4	0.00401718	1.09658	0.262026	0.0153312	4.18501
Illumina_virus_114829	5308	72	13.5644	6.78222	Illumina_bin_186	329232	6014	18.2668	213	0.00399033	6	0.00343335	0.860419	0.371287	0.00924715	2.31739
Illumina_virus_115319	7131	116	16.267	13.3701	Illumina_bin_3	9502436	781380	82.2294	221840	0.00492072	60	0.000885454	0.179944	0.162596	0.00544574	1.1067
Illumina_virus_115601	6353	142	22.3516	22.3516	Illumina_bin_68	3353615	101288	30.2026	5198	0.000926109	15	0.000704043	0.760216	0.740056	0.000951337	1.02724
Illumina_virus_115695	11009	51	4.63257	4.34304	Illumina_bin_170	611075	3625	5.93217	533	0.00292643	15	0.00222971	0.761923	0.732116	0.00304557	1.04071
Illumina_virus_116157	8200	185	22.561	4.5122	Illumina_bin_26	4541522	34747	7.65096	1542	0.000149825	2	5.37e-05	0.358452	0.589755	9.11e-05	0.607798
Illumina_virus_116178	7189	289	40.2003	8.57933	Illumina_bin_37	4195187	135059	32.1938	14841	0.00168945	35	0.00116051	0.686915	0.26649	0.00435479	2.57764
Illumina_virus_116178	7189	289	40.2003	30.3954	Illumina_bin_27	4532183	159501	35.193	28248	0.00275731	124	0.00381184	1.38245	0.863677	0.00441351	1.60066
Illumina_virus_116183	8386	63	7.51252	4.13189	Illumina_bin_118	2124114	18528	8.7227	2289	0.00103334	11	0.000617533	0.597611	0.473694	0.00130365	1.2616
Illumina_virus_116183	8386	63	7.51252	3.38063	Illumina_bin_125	1614579	15864	9.82547	655	0.000505315	9	0.000668175	1.32229	0.344068	0.00194198	3.84311
Illumina_virus_116372	7198	42	5.83495	4.77405	Illumina_bin_48	3938447	53462	13.5744	6098	0.000788041	9	0.000317472	0.402863	0.351696	0.00090269	1.14549
Illumina_virus_116757	7125	63	8.84211	8.35088	Illumina_bin_76	3147340	29131	9.25575	3248	0.000658882	17	0.000759809	1.15318	0.902236	0.00084214	1.27813
Illumina_virus_116837	8158	404	49.5219	48.9527	Illumina_bin_91	2748592	181413	66.0022	57246	0.0154029	258	0.0115403	0.74923	0.741684	0.0155596	1.01017
Illumina_virus_116882	5565	87	15.6334	13.8964	Illumina_bin_68	3353615	101288	30.2026	5198	0.000926109	8	0.000428659	0.46286	0.460105	0.000931654	1.00599
Illumina_virus_116931	9050	77	8.50829	5.67219	Illumina_bin_30	4452667	41469	9.31329	4564	0.000462022	12	0.000298398	0.645853	0.609042	0.000489946	1.06044
Illumina_virus_117396	17682	621	35.1205	34.9157	Illumina_bin_52	3637253	107482	29.5503	27076	0.00416929	341	0.00532802	1.27792	1.18157	0.00450929	1.08155
Illumina_virus_117744	8181	203	24.8136	23.0155	Illumina_bin_67	3365483	55134	16.3822	8918	0.00157786	64	0.00233015	1.47677	1.40491	0.00165857	1.05115
Illumina_virus_117772	5629	39	6.92841	6.06236	Illumina_bin_59	3531851	86832	24.5854	12516	0.00202766	7	0.000352099	0.173648	0.246583	0.00142791	0.704215
Illumina_virus_118965	11074	99	8.93986	8.27765	Illumina_bin_99	2650536	23750	8.96045	4759	0.00136531	25	0.000855303	0.626454	0.923798	0.000925855	0.678129
Illumina_virus_119317	6581	126	19.146	16.5932	Illumina_bin_78	3110585	73638	23.6734	9672	0.00200665	26	0.0012701	0.632946	0.700924	0.00181204	0.903017
Illumina_virus_119386	7726	168	21.7448	21.301	Illumina_bin_82	3014802	77883	25.8335	10768	0.00239071	48	0.00206606	0.8642	0.824548	0.00250568	1.04809
Illumina_virus_119414	7212	203	28.1475	27.6311	Illumina_bin_17	5166647	627218	121.397	156748	0.0117833	107	0.00287157	0.243698	0.227608	0.0126163	1.07069
Illumina_virus_119470	17724	98	5.52923	5.52923	Illumina_bin_126	1609194	8857	5.504	1387	0.00111016	32	0.00113446	1.02189	1.00458	0.00112929	1.01722
Illumina_virus_119544	5498	61	11.0949	3.58954	Illumina_bin_128	1502733	15428	10.2666	1300	0.0011653	11	0.00133139	1.14253	0.349632	0.00380798	3.2678
Illumina_virus_119756	5117	17	3.32226	3.32226	Illumina_bin_108	2373718	23840	10.0433	807	0.000287406	2	0.000164659	0.572914	0.330793	0.00049777	1.73194
Illumina_virus_119826	9239	430	46.5418	45.0283	Illumina_bin_77	3114081	128417	41.2375	38965	0.00807236	238	0.00829684	1.02781	1.09192	0.00759836	0.941281
Illumina_virus_119887	6180	152	24.5955	24.0365	Illumina_bin_59	3531851	86832	24.5854	12516	0.00202766	43	0.0019735	0.973292	0.977673	0.00201857	0.995519
Illumina_virus_119948	5887	29	4.92611	4.92611	Illumina_bin_100	2628229	47100	17.9208	9779	0.00287136	12	0.000775575	0.270107	0.274882	0.00282148	0.982629
Illumina_virus_120137	7944	267	33.6103	33.4041	Illumina_bin_86	2879752	110398	38.3359	32515	0.00787087	162	0.00710101	0.902189	0.871351	0.00814943	1.03539
Illumina_virus_120441	25490	152	5.96312	5.50442	Illumina_bin_161	700322	5067	7.23524	335	0.00143198	24	0.00134445	0.93887	0.760779	0.0017672	1.23409
Illumina_virus_120966	10753	338	31.4331	19.9224	Illumina_bin_74	3203625	108320	33.8117	5956	0.00116294	45	0.00131069	1.12705	0.589216	0.00222447	1.9128
Illumina_virus_121044	8407	61	7.25586	7.25586	Illumina_bin_20	4893292	29681	6.06565	2173	0.00018182	8	0.000194803	1.0714	1.19622	0.000162848	0.895655
Illumina_virus_121097	5179	274	52.906	52.2724	Illumina_bin_11	5940475	205514	34.5956	62755	0.00357528	165	0.00536779	1.50136	1.51096	0.00355258	0.99365
Illumina_virus_121314	8761	40	4.56569	4.23957	Illumina_bin_100	2628229	47100	17.9208	9779	0.00287136	13	0.000564581	0.196625	0.236572	0.00238651	0.83114
Illumina_virus_121556	5757	94	16.3279	15.1185	Illumina_bin_48	3938447	53462	13.5744	6098	0.000788041	25	0.00110422	1.40122	1.11375	0.00099144	1.25811
Illumina_virus_121751	9910	179	18.0626	17.1119	Illumina_bin_18	5130315	120473	23.4826	25200	0.00191905	90	0.00177021	0.92244	0.728706	0.00242925	1.26586
Illumina_virus_122413	5292	38	7.18065	7.18065	Illumina_bin_68	3353615	101288	30.2026	5198	0.000926109	2	0.000112693	0.121684	0.237749	0.000474	0.511818
Illumina_virus_122850	13607	314	23.0764	19.3043	Illumina_bin_39	4153047	121237	29.1923	12749	0.00148256	87	0.00153954	1.03843	0.661279	0.00232812	1.57034
Illumina_virus_123077	6711	59	8.79154	8.79154	Illumina_bin_36	4244459	39848	9.38824	6233	0.000699101	25	0.000877668	1.25543	0.936441	0.000937238	1.34063
Illumina_virus_123350	9326	242	25.949	23.2175	Illumina_bin_68	3353615	101288	30.2026	5198	0.000926109	17	0.000543551	0.586919	0.768724	0.000707082	0.763498
Illumina_virus_123350	9326	242	25.949	2.73147	Illumina_bin_20	4893292	29681	6.06565	2173	0.00018182	2	4.38e-05	0.241041	0.450318	9.73e-05	0.535269
Illumina_virus_123360	5887	337	57.2448	50.8447	Illumina_bin_3	9502436	781380	82.2294	221840	0.00492072	143	0.00255786	0.519814	0.618328	0.00413673	0.840677
Illumina_virus_123446	5532	82	14.8228	11.8583	Illumina_bin_33	4372699	43977	10.0572	734	7.69e-05	4	0.000165359	2.14926	1.17909	0.000140243	1.82282
Illumina_virus_123575	19377	531	27.4036	26.8766	Illumina_bin_32	4396911	134606	30.6138	41163	0.00427951	306	0.00360749	0.842968	0.877926	0.00410911	0.960181
Illumina_virus_124320	9685	71	7.33092	7.33092	Illumina_bin_92	2730055	26713	9.78478	2160	0.000581218	9	0.000340386	0.585642	0.749217	0.000454322	0.781672
Illumina_virus_124342	20841	501	24.0392	23.7675	Illumina_bin_87	2839715	78171	27.5278	13140	0.00326774	175	0.00297882	0.911583	0.863402	0.00345009	1.0558
Illumina_virus_124498	6019	131	21.7644	20.2098	Illumina_bin_98	2650894	52735	19.8933	9513	0.00271446	52	0.00326643	1.20335	1.01591	0.00321528	1.1845
Illumina_virus_124515	7359	69	9.37627	9.37627	Illumina_bin_76	3147340	29131	9.25575	3248	0.000658882	20	0.000865534	1.31364	1.01302	0.000854409	1.29675
Illumina_virus_124663	7760	18	2.31959	2.31959	Illumina_bin_153	893774	5478	6.12907	37	9.56e-05	2	0.000288364	3.0161	0.378457	0.000761946	7.96947
Illumina_virus_124733	6774	54	7.97166	5.97874	Illumina_bin_50	3717029	24421	6.57003	2495	0.000363024	3	0.000119146	0.328205	0.910002	0.00013093	0.360664
Illumina_virus_124850	7743	2594	335.012	335.012	Illumina_bin_44	4044649	587524	145.26	168817	0.0209644	1558	0.0497482	2.37299	2.3063	0.0215706	1.02891
Illumina_virus_124851	8186	226	27.6081	26.645	Illumina_bin_87	2839715	78171	27.5278	13140	0.00326774	83	0.00358084	1.09582	0.967933	0.00369947	1.13212
Illumina_virus_124909	7697	30	3.89762	3.89762	Illumina_bin_129	1455156	7702	5.2929	486	0.000460862	6	0.000538547	1.16856	0.736386	0.000731337	1.58689
Illumina_virus_124953	5824	32	5.49451	2.74725	Illumina_bin_123	1913275	16079	8.40391	2052	0.00114915	2	0.000179486	0.15619	0.326902	0.000549053	0.47779
Illumina_virus_124953	5824	32	5.49451	2.74725	Illumina_bin_133	1412576	10232	7.2435	368	0.000371763	2	0.000243107	0.65393	0.379271	0.000640984	1.72417
Illumina_virus_125303	12645	383	30.2887	28.0991	Illumina_bin_24	4717926	139505	29.5691	34633	0.0031325	231	0.00388246	1.23941	0.950285	0.00408558	1.30426
Illumina_virus_125487	13684	2509	183.353	181.945	Illumina_bin_10	6529394	1047655	160.452	307210	0.014442	1551	0.0173955	1.20451	1.13395	0.0153406	1.06222
Illumina_virus_125579	9150	120	13.1148	13.1148	Illumina_bin_89	2831331	64768	22.8755	5225	0.00131481	23	0.00089068	0.67742	0.573311	0.00155357	1.18159
Illumina_virus_125588	5349	155	28.9774	25.1771	Illumina_bin_98	2650894	52735	19.8933	9513	0.00271446	53	0.00374531	1.37976	1.26561	0.0029593	1.0902
Illumina_virus_125612	7224	230	31.8383	29.5642	Illumina_bin_38	4163512	67454	16.2012	7844	0.000907608	52	0.00172888	1.90488	1.82481	0.000947432	1.04388
Illumina_virus_125647	7854	37	4.71098	4.03798	Illumina_bin_111	2296335	12700	5.53055	872	0.000332511	6	0.000333821	1.00394	0.730122	0.000457212	1.37503
Illumina_virus_125992	5897	168	28.4891	22.4914	Illumina_bin_81	3030250	177516	58.5813	21465	0.00469854	30	0.00167885	0.357313	0.383934	0.00437275	0.930663
Illumina_virus_126096	8255	444	53.7856	52.2139	Illumina_bin_1	10111700	242935	24.0251	76646	0.00152479	299	0.00358204	2.34921	2.1733	0.0016482	1.08094
Illumina_virus_126263	6884	43	6.24637	3.74782	Illumina_bin_192	278756	1995	7.1568	17	0.000487701	3	0.00160293	3.28671	0.523673	0.00306095	6.27627
Illumina_virus_127025	5617	169	30.0872	21.5843	Illumina_bin_14	5637789	183633	32.5718	33629	0.00212059	66	0.00208416	0.98282	0.662669	0.0031451	1.48312
Illumina_virus_127025	5617	169	30.0872	7.52181	Illumina_bin_2	9656825	260944	27.0217	31494	0.000675832	23	0.000424269	0.627773	0.278362	0.00152417	2.25524
Illumina_virus_127067	12207	114	9.3389	7.47112	Illumina_bin_68	3353615	101288	30.2026	5198	0.000926109	8	0.000195419	0.211011	0.247367	0.000789999	0.853031
Illumina_virus_127067	12207	114	9.3389	1.86778	Illumina_bin_20	4893292	29681	6.06565	2173	0.00018182	2	3.35e-05	0.184152	0.307928	0.000108736	0.598038
Illumina_virus_127120	11391	240	21.0693	20.5336	Illumina_bin_134	1218559	30595	25.1075	7241	0.0102571	115	0.00836312	0.815347	0.817827	0.010226	0.996968
Illumina_virus_127165	7274	117	16.0847	15.0357	Illumina_bin_48	3938447	53462	13.5744	6098	0.000788041	43	0.00150374	1.9082	1.10765	0.00135759	1.72275
Illumina_virus_127202	5597	131	23.4054	23.4054	Illumina_bin_82	3014802	77883	25.8335	10768	0.00239071	36	0.00213745	0.894062	0.906008	0.00235919	0.986814
Illumina_virus_127273	5729	116	20.2479	17.6352	Illumina_bin_55	3613978	59717	16.5239	6211	0.00095239	27	0.00130614	1.37143	1.06726	0.00122383	1.28501
Illumina_virus_127361	6034	63	10.4408	10.4408	Illumina_bin_92	2730055	26713	9.78478	2160	0.000581218	11	0.000669232	1.15143	1.06705	0.000627181	1.07908
Illumina_virus_127733	6772	261	38.5411	37.0921	Illumina_bin_96	2669555	82021	30.7246	17269	0.00486677	128	0.00709835	1.45853	1.20725	0.00587979	1.20815
Illumina_virus_127974	7143	308	43.1191	41.8509	Illumina_bin_35	4262635	194672	45.6694	55334	0.00611614	165	0.00542817	0.887515	0.916389	0.00592344	0.968492
Illumina_virus_128398	6287	156	24.8131	1.58382	Illumina_bin_33	4372699	43977	10.0572	734	7.69e-05	3	0.000109126	1.41837	0.157481	0.000692946	9.00658
Illumina_virus_128398	6287	156	24.8131	21.1175	Illumina_bin_78	3110585	73638	23.6734	9672	0.00200665	40	0.00204538	1.0193	0.892038	0.00229293	1.14266
Illumina_virus_128404	14117	25	1.77091	1.77091	Illumina_bin_36	4244459	39848	9.38824	6233	0.000699101	2	3.34e-05	0.0477447	0.188631	0.000176951	0.253112
Illumina_virus_128974	5118	201	39.2732	38.9431	Illumina_bin_77	3114081	128417	41.2375	38965	0.00807236	118	0.00741594	0.918683	0.944361	0.00785286	0.972809
Illumina_virus_129037	5433	501	92.2142	91.6734	Illumina_bin_10	6529394	1047655	160.452	307210	0.014442	339	0.0095642	0.662248	0.571344	0.0167398	1.1591
Illumina_virus_129406	5548	24	4.32588	4.32588	Illumina_bin_135	1191274	7435	6.24122	439	0.000621884	3	0.000453914	0.729901	0.693115	0.000654889	1.05307
Illumina_virus_129564	5132	61	11.8862	7.31459	Illumina_bin_59	3531851	86832	24.5854	12516	0.00202766	8	0.000441368	0.217674	0.297517	0.0014835	0.731633
Illumina_virus_129564	5132	61	11.8862	4.57162	Illumina_bin_93	2727734	15264	5.59585	863	0.000232463	5	0.000357175	1.53648	0.816965	0.000437198	1.88072
Illumina_virus_129716	12498	78	6.241	6.241	Illumina_bin_6	8386263	78624	9.37533	12606	0.000359545	26	0.000248435	0.69097	0.665683	0.000373203	1.03799
Illumina_virus_129724	5639	64	11.3495	11.0585	Illumina_bin_139	1096055	16230	14.8077	4480	0.00771358	38	0.00618001	0.801186	0.746811	0.0082752	1.07281
Illumina_virus_129887	5438	22	4.04561	4.04561	Illumina_bin_20	4893292	29681	6.06565	2173	0.00018182	4	0.000150321	0.826756	0.66697	0.000225379	1.23957
Illumina_virus_130187	7442	203	27.2776	27.2776	Illumina_bin_52	3637253	107482	29.5503	27076	0.00416929	112	0.00414614	0.99445	0.92309	0.00449159	1.0773
Illumina_virus_131121	5685	35	6.15655	2.46262	Illumina_bin_48	3938447	53462	13.5744	6098	0.000788041	2	8.93e-05	0.113351	0.181417	0.000492376	0.624811
Illumina_virus_131159	8721	91	10.4346	4.17383	Illumina_bin_33	4372699	43977	10.0572	734	7.69e-05	2	5.24e-05	0.681671	0.41501	0.000126373	1.64254
Illumina_virus_131159	8721	91	10.4346	4.17383	Illumina_bin_142	1057059	10114	9.56806	18	3.26e-05	2	0.000216952	6.6573	0.436226	0.00049734	15.2611
Illumina_virus_131489	5961	58	9.72991	9.03492	Illumina_bin_8	7183168	77622	10.8061	17302	0.000672047	26	0.000607713	0.904271	0.836095	0.000726848	1.08154
Illumina_virus_131620	8014	120	14.9738	11.5183	Illumina_bin_58	3535913	57313	16.2088	1982	0.000317927	10	0.000352898	1.11	0.710619	0.000496606	1.56201
Illumina_virus_131625	5713	40	7.00158	2.80063	Illumina_bin_161	700322	5067	7.23524	335	0.00143198	2	0.000499883	0.349084	0.387082	0.00129141	0.901835
Illumina_virus_131833	6412	45	7.01809	7.01809	Illumina_bin_132	1438163	11210	7.79467	976	0.000948195	6	0.000653567	0.689275	0.900371	0.000725887	0.765545
Illumina_virus_131839	5090	92	18.0747	18.0747	Illumina_bin_91	2748592	181413	66.0022	57246	0.0154029	23	0.00164399	0.106733	0.273849	0.00600327	0.38975
Illumina_virus_132210	7661	53	6.91816	6.91816	Illumina_bin_126	1609194	8857	5.504	1387	0.00111016	12	0.000978047	0.880993	1.25693	0.000778122	0.700907
Illumina_virus_132252	8025	156	19.4393	18.6617	Illumina_bin_89	2831331	64768	22.8755	5225	0.00131481	24	0.00105627	0.803363	0.815795	0.00129478	0.984761
Illumina_virus_132347	5454	363	66.5567	62.8332	Illumina_bin_41	4102097	190264	46.3821	50422	0.00602206	135	0.00604214	1.00333	1.35469	0.00446018	0.74064
Illumina_virus_132428	7143	53	7.41985	7.41985	Illumina_bin_157	813053	6732	8.2799	324	0.00103186	6	0.00103312	1.00123	0.896128	0.00115287	1.11728
Illumina_virus_132477	13216	188	14.2252	13.992	Illumina_bin_1	10111700	242935	24.0251	76646	0.00152479	120	0.000899135	0.58968	0.582389	0.00154387	1.01252
Illumina_virus_132616	10327	77	7.45618	7.45618	Illumina_bin_126	1609194	8857	5.504	1387	0.00111016	22	0.00133241	1.20019	1.35468	0.000983553	0.885952
Illumina_virus_132621	7510	35	4.66045	4.66045	Illumina_bin_48	3938447	53462	13.5744	6098	0.000788041	2	6.76e-05	0.0858057	0.343327	0.000196951	0.249924
Illumina_virus_132914	6740	78	11.5727	11.2682	Illumina_bin_4	8922494	127429	14.2818	35568	0.000895096	37	0.000615721	0.687882	0.788989	0.000780392	0.871853
Illumina_virus_133042	13130	298	22.6961	22.0477	Illumina_bin_68	3353615	101288	30.2026	5198	0.000926109	34	0.000772149	0.833756	0.729991	0.00105775	1.14215
Illumina_virus_133053	16264	394	24.2253	23.8841	Illumina_bin_84	2953596	42979	14.5514	3915	0.000898853	140	0.00293054	3.26031	1.64136	0.00178544	1.98635
Illumina_virus_133089	5826	41	7.03742	6.0991	Illumina_bin_38	4163512	67454	16.2012	7844	0.000907608	13	0.000535936	0.590493	0.376459	0.00142362	1.56854
Illumina_virus_133168	10101	147	14.553	13.0977	Illumina_bin_3	9502436	781380	82.2294	221840	0.00492072	27	0.000281297	0.0571658	0.159283	0.00176602	0.358895
Illumina_virus_133426	7336	36	4.90731	4.29389	Illumina_bin_20	4893292	29681	6.06565	2173	0.00018182	7	0.000195294	1.07411	0.707903	0.000275877	1.51731
Illumina_virus_133445	34228	287	8.38495	4.89122	Illumina_bin_142	1057059	10114	9.56806	18	3.26e-05	7	0.000193472	5.93678	0.511203	0.000378463	11.6133
Illumina_virus_133462	7384	53	7.17768	6.33325	Illumina_bin_26	4541522	34747	7.65096	1542	0.000149825	15	0.000447299	2.98549	0.827772	0.000540365	3.60665
Illumina_virus_133483	5954	66	11.085	10.8588	Illumina_bin_21	4855537	72986	15.0315	18952	0.00161166	48	0.00166237	1.03146	0.7224	0.00230118	1.42783
Illumina_virus_133590	8665	315	36.3531	20.7414	Illumina_bin_37	4195187	135059	32.1938	14841	0.00168945	93	0.00256366	1.51745	0.644266	0.0039792	2.35532
Illumina_virus_133590	8665	315	36.3531	12.2664	Illumina_bin_27	4532183	159501	35.193	28248	0.00275731	55	0.00140051	0.507927	0.348547	0.00401814	1.45727
Illumina_virus_133639	16139	241	14.9328	14.3414	Illumina_bin_12	5847641	123868	21.1826	30297	0.00178076	97	0.00102781	0.577177	0.677037	0.00151811	0.852504
Illumina_virus_133708	6169	38	6.15983	6.15983	Illumina_bin_1	10111700	242935	24.0251	76646	0.00152479	26	0.000416806	0.273354	0.256391	0.00162567	1.06616
Illumina_virus_133789	6529	17	2.60377	2.60377	Illumina_bin_146	977012	4016	4.11049	120	0.000252621	2	0.000313533	1.24112	0.633444	0.000494966	1.95932
Illumina_virus_133968	12156	177	14.5607	13.7862	Illumina_bin_4	8922494	127429	14.2818	35568	0.000895096	89	0.000821685	0.917985	0.965301	0.000851221	0.950983
Illumina_virus_134120	14835	31	2.08965	1.3931	Illumina_bin_167	633836	1546	2.43912	74	0.000420404	2	0.000212699	0.505939	0.57115	0.000372405	0.885826
Illumina_virus_134389	10313	165	15.9992	15.6624	Illumina_bin_49	3727422	218435	58.6022	64999	0.0094116	93	0.0024193	0.257055	0.267267	0.009052	0.961793
Illumina_virus_134661	12449	209	16.7885	15.771	Illumina_bin_113	2257492	35574	15.7582	4938	0.00194321	62	0.00220613	1.1353	1.00081	0.00220434	1.13438
Illumina_virus_135202	11376	338	29.7117	29.3047	Illumina_bin_11	5940475	205514	34.5956	62755	0.00357528	216	0.0032024	0.895706	0.847065	0.00378058	1.05742
Illumina_virus_135716	6496	31	4.77217	2.8633	Illumina_bin_133	1412576	10232	7.2435	368	0.000371763	3	0.000326937	0.879423	0.395292	0.000827076	2.22474
Illumina_virus_136224	8613	315	36.5726	7.59054	Illumina_bin_26	4541522	34747	7.65096	1542	0.000149825	11	0.000281214	1.87695	0.992104	0.000283452	1.89189
Illumina_virus_136224	8613	315	36.5726	28.292	Illumina_bin_89	2831331	64768	22.8755	5225	0.00131481	41	0.0016864	1.28262	1.23679	0.00136354	1.03706
Illumina_virus_136292	7184	238	33.1292	25.0231	Illumina_bin_61	3514679	261934	74.5257	33788	0.00548923	71	0.00281194	0.512265	0.335765	0.00837474	1.52567
Illumina_virus_136394	5868	19	3.2379	3.2379	Illumina_bin_34	4328827	25428	5.87411	5685	0.000616053	6	0.000236206	0.383418	0.551216	0.000428518	0.695587
Illumina_virus_136439	11561	1385	119.799	117.935	Illumina_bin_202	206988	18321	88.5124	5265	0.256072	759	0.33594	1.3119	1.33241	0.25213	0.984605
Illumina_virus_136537	5056	120	23.7342	15.0084	Illumina_bin_14	5637789	183633	32.5718	33629	0.00212059	43	0.00150852	0.711371	0.460778	0.00327386	1.54385
Illumina_virus_136537	5056	120	23.7342	6.98064	Illumina_bin_2	9656825	260944	27.0217	31494	0.000675832	20	0.000409842	0.606425	0.258334	0.00158648	2.34744
Illumina_virus_136613	9181	288	31.3691	22.56	Illumina_bin_14	5637789	183633	32.5718	33629	0.00212059	105	0.00203188	0.958168	0.692623	0.0029336	1.38339
Illumina_virus_136613	9181	288	31.3691	8.37943	Illumina_bin_2	9656825	260944	27.0217	31494	0.000675832	39	0.000439886	0.65088	0.3101	0.00141853	2.09894
Illumina_virus_137268	12101	22	1.81803	1.81803	Illumina_bin_156	831474	4778	5.74642	192	0.000563647	2	0.000198774	0.352657	0.316376	0.000628284	1.11468
Illumina_virus_137508	8151	204	25.0276	22.4206	Illumina_bin_9	6602881	85726	12.9831	11558	0.000530826	43	0.000799946	1.50698	1.7269	0.000463226	0.872651
Illumina_virus_137577	16754	75	4.47654	1.91852	Illumina_bin_33	4372699	43977	10.0572	734	7.69e-05	3	4.09e-05	0.532247	0.190761	0.000214666	2.79012
Illumina_virus_137577	16754	75	4.47654	1.27901	Illumina_bin_211	170668	999	5.85347	12	0.000857184	2	0.000699454	0.815991	0.218505	0.00320109	3.73443
Illumina_virus_137719	7636	56	7.33368	2.93347	Illumina_bin_95	2675548	38820	14.5092	4623	0.00130092	2	9.79e-05	0.0752489	0.202181	0.000484186	0.372187
Illumina_virus_138016	5703	83	14.5537	13.2307	Illumina_bin_42	4092689	55844	13.6448	6860	0.000820622	20	0.000858071	1.04564	0.969648	0.000884931	1.07837
Illumina_virus_138043	5617	50	8.90155	4.45077	Illumina_bin_58	3535913	57313	16.2088	1982	0.000317927	2	0.000100699	0.316736	0.27459	0.000366725	1.15349
Illumina_virus_138048	6342	82	12.9297	6.46484	Illumina_bin_114	2214601	13585	6.13429	1707	0.000698466	2	0.000142399	0.203875	1.05389	0.000135118	0.19345
Illumina_virus_138343	8923	87	9.75008	7.31256	Illumina_bin_240	103563	1020	9.84908	22	0.00524487	3	0.00324643	0.618972	0.742462	0.00437252	0.833675
Illumina_virus_138459	8059	184	22.8316	21.3295	Illumina_bin_98	2650894	52735	19.8933	9513	0.00271446	71	0.00333355	1.22807	1.0722	0.00310908	1.14538
Illumina_virus_138876	7211	50	6.93385	6.54864	Illumina_bin_76	3147340	29131	9.25575	3248	0.000658882	17	0.000750768	1.13946	0.707521	0.00106113	1.61049
Illumina_virus_139076	6089	116	19.0507	17.69	Illumina_bin_98	2650894	52735	19.8933	9513	0.00271446	39	0.00242173	0.892158	0.889244	0.00272335	1.00328
Illumina_virus_139089	11291	115	10.1851	2.91003	Illumina_bin_226	135891	1906	14.0259	29	0.00379997	2	0.00130349	0.343026	0.207475	0.00628263	1.65334
Illumina_virus_139089	11291	115	10.1851	5.82006	Illumina_bin_33	4372699	43977	10.0572	734	7.69e-05	4	8.1e-05	1.05302	0.578697	0.00014	1.81965
Illumina_virus_139163	16153	58	3.59066	2.39378	Illumina_bin_193	271391	1383	5.09597	16	0.000445724	2	0.000456227	1.02357	0.469739	0.000971236	2.17901
Illumina_virus_139181	9570	308	32.1839	21.2609	Illumina_bin_14	5637789	183633	32.5718	33629	0.00212059	109	0.00202369	0.954304	0.652739	0.0031003	1.462
Illumina_virus_139181	9570	308	32.1839	9.16754	Illumina_bin_2	9656825	260944	27.0217	31494	0.000675832	47	0.000508571	0.75251	0.339266	0.00149903	2.21806
Illumina_virus_139416	6094	115	18.871	9.43551	Illumina_bin_206	187589	3237	17.2558	63	0.00366336	5	0.00452067	1.23402	0.546802	0.00826747	2.2568
Illumina_virus_139416	6094	115	18.871	9.43551	Illumina_bin_186	329232	6014	18.2668	213	0.00399033	5	0.0024921	0.624535	0.51654	0.0048246	1.20907
Illumina_virus_139453	10331	113	10.938	10.6949	Illumina_bin_8	7183168	77622	10.8061	17302	0.000672047	44	0.000593772	0.883526	0.989709	0.000599946	0.892713
Illumina_virus_139481	6284	68	10.8211	10.8211	Illumina_bin_12	5847641	123868	21.1826	30297	0.00178076	31	0.000843616	0.473739	0.510851	0.00165139	0.927352
Illumina_virus_139537	7913	720	90.9895	90.6562	Illumina_bin_83	2981511	285217	95.6619	46922	0.0105823	272	0.0115597	1.09236	0.947673	0.012198	1.15267
Illumina_virus_139568	10495	147	14.0067	14.0067	Illumina_bin_89	2831331	64768	22.8755	5225	0.00131481	26	0.000874984	0.665482	0.612301	0.00142901	1.08685
Illumina_virus_139711	9854	895	90.8261	89.6377	Illumina_bin_3	9502436	781380	82.2294	221840	0.00492072	528	0.00564465	1.14712	1.09009	0.00517814	1.05231
Illumina_virus_139765	5617	30	5.34093	4.0057	Illumina_bin_152	902199	4866	5.39349	184	0.000457684	3	0.000595699	1.30155	0.742691	0.000802081	1.75248
Illumina_virus_139775	14057	303	21.5551	2.85935	Illumina_bin_33	4372699	43977	10.0572	734	7.69e-05	13	0.000211495	2.74892	0.284309	0.000743892	9.66875
Illumina_virus_139775	14057	303	21.5551	16.9361	Illumina_bin_78	3110585	73638	23.6734	9672	0.00200665	77	0.00176099	0.877573	0.71541	0.00246151	1.22667
Illumina_virus_140026	5480	202	36.8613	36.5408	Illumina_bin_86	2879752	110398	38.3359	32515	0.00787087	114	0.00723763	0.919547	0.953173	0.0075932	0.964722
Illumina_virus_140069	12073	310	25.6771	24.5798	Illumina_bin_87	2839715	78171	27.5278	13140	0.00326774	112	0.00328079	1.00399	0.89291	0.00367427	1.12441
Illumina_virus_140211	7685	207	26.9356	26.7201	Illumina_bin_11	5940475	205514	34.5956	62755	0.00357528	124	0.00271969	0.760692	0.772357	0.00352128	0.984897
Illumina_virus_140528	5562	166	29.8454	19.5653	Illumina_bin_14	5637789	183633	32.5718	33629	0.00212059	59	0.00188153	0.88727	0.600682	0.00313233	1.4771
Illumina_virus_140528	5562	166	29.8454	9.61684	Illumina_bin_2	9656825	260944	27.0217	31494	0.000675832	29	0.000540235	0.799363	0.355893	0.00151797	2.24607
Illumina_virus_140548	5515	765	138.713	128.317	Illumina_bin_3	9502436	781380	82.2294	221840	0.00492072	395	0.00754169	1.53264	1.56048	0.00483294	0.982161
Illumina_virus_140548	5515	765	138.713	7.14679	Illumina_bin_37	4195187	135059	32.1938	14841	0.00168945	22	0.00095088	0.562834	0.221993	0.00428339	2.53537
Illumina_virus_140705	7046	26	3.69004	3.69004	Illumina_bin_34	4328827	25428	5.87411	5685	0.000616053	2	6.56e-05	0.106439	0.628187	0.000104383	0.169438
Illumina_virus_141501	6237	78	12.506	11.1165	Illumina_bin_2	9656825	260944	27.0217	31494	0.000675832	24	0.000398733	0.589987	0.41139	0.000969233	1.43413
Illumina_virus_141532	14718	69	4.68814	4.68814	Illumina_bin_147	972902	10030	10.3094	1672	0.00407494	34	0.00237444	0.582693	0.454746	0.00522147	1.28136
Illumina_virus_141829	8624	104	12.0594	5.1683	Illumina_bin_73	3214902	80545	25.0536	13191	0.00264164	3	0.000108204	0.040961	0.206289	0.000524527	0.198561
Illumina_virus_141829	8624	104	12.0594	3.44553	Illumina_bin_142	1057059	10114	9.56806	18	3.26e-05	2	0.000221197	6.78755	0.360108	0.000614252	18.8487
Illumina_virus_141868	19957	283	14.1805	12.9144	Illumina_bin_89	2831331	64768	22.8755	5225	0.00131481	51	0.000902577	0.686468	0.564551	0.00159875	1.21595
Illumina_virus_141973	8500	43	5.05882	5.05882	Illumina_bin_126	1609194	8857	5.504	1387	0.00111016	11	0.000804202	0.724399	0.919118	0.000874972	0.788146
Illumina_virus_141974	16090	610	37.9117	35.2205	Illumina_bin_7	8385055	266264	31.7546	61776	0.00176065	301	0.00223531	1.26959	1.10915	0.00201535	1.14466
Illumina_virus_142260	8671	62	7.15027	5.3627	Illumina_bin_128	1502733	15428	10.2666	1300	0.0011653	9	0.000690703	0.592724	0.522343	0.00132232	1.13474
Illumina_virus_142277	6542	80	12.2287	9.51119	Illumina_bin_172	564717	2474	4.38096	118	0.000818809	7	0.00189477	2.31406	2.17103	0.000872751	1.06588
Illumina_virus_142519	10890	182	16.7126	16.4002	Illumina_bin_4	8922494	127429	14.2818	35568	0.000895096	105	0.00108195	1.20875	1.14833	0.00094219	1.05261
Illumina_virus_142606	14482	1527	105.441	101.243	Illumina_bin_3	9502436	781380	82.2294	221840	0.00492072	820	0.00595868	1.21094	1.23123	0.00483962	0.983519
Illumina_virus_142877	6963	62	8.90421	8.16219	Illumina_bin_120	2116809	23006	10.8682	2135	0.000955051	11	0.000746302	0.781427	0.751013	0.000993728	1.0405
Illumina_virus_142913	6035	270	44.739	44.4804	Illumina_bin_77	3114081	128417	41.2375	38965	0.00807236	172	0.00916988	1.13596	1.07864	0.00850134	1.05314
Illumina_virus_143065	5084	531	104.445	4.92667	Illumina_bin_33	4372699	43977	10.0572	734	7.69e-05	5	0.000224913	2.92331	0.489866	0.000459132	5.96758
Illumina_virus_143065	5084	531	104.445	6.89733	Illumina_bin_111	2296335	12700	5.53055	872	0.000332511	7	0.000599594	1.80323	1.24713	0.000480778	1.4459
Illumina_virus_143065	5084	531	104.445	43.3547	Illumina_bin_155	835306	48080	57.5597	1377	0.00400213	44	0.0104244	2.60472	0.753211	0.01384	3.45816
Illumina_virus_143065	5084	531	104.445	46.3107	Illumina_bin_90	2824687	113548	40.1984	5935	0.0014911	47	0.00327282	2.1949	1.15205	0.00284086	1.90521
Illumina_virus_143740	10912	325	29.7837	20.8931	Illumina_bin_90	2824687	113548	40.1984	5935	0.0014911	47	0.00152484	1.02263	0.519748	0.0029338	1.96754
Illumina_virus_143762	6486	308	47.4869	34.9676	Illumina_bin_14	5637789	183633	32.5718	33629	0.00212059	81	0.00221513	1.04458	1.07355	0.00206336	0.973013
Illumina_virus_143762	6486	308	47.4869	11.2242	Illumina_bin_2	9656825	260944	27.0217	31494	0.000675832	26	0.000415109	0.614219	0.415376	0.000999357	1.4787
Illumina_virus_144016	7285	28	3.84351	3.0199	Illumina_bin_47	3944479	69609	17.6472	9720	0.00127281	11	0.000382801	0.300754	0.171127	0.00223695	1.75749
Illumina_virus_144201	28148	210	7.46057	7.31428	Illumina_bin_95	2675548	38820	14.5092	4623	0.00130092	50	0.00067097	0.515765	0.504114	0.00133099	1.02311
Illumina_virus_144211	5933	66	11.1242	8.65217	Illumina_bin_63	3470510	54427	15.6827	6909	0.00115258	21	0.00102163	0.88639	0.551701	0.00185179	1.60665
Illumina_virus_145432	8478	50	5.89762	4.03521	Illumina_bin_78	3110585	73638	23.6734	9672	0.00200665	13	0.000492956	0.24566	0.170454	0.00289202	1.44121
Illumina_virus_145467	7590	536	70.6192	69.6826	Illumina_bin_91	2748592	181413	66.0022	57246	0.0154029	372	0.017881	1.16089	1.05576	0.0169366	1.09957
Illumina_virus_145755	5759	18	3.12554	2.86508	Illumina_bin_100	2628229	47100	17.9208	9779	0.00287136	11	0.000726746	0.253101	0.159874	0.00454573	1.58312
Illumina_virus_145786	9961	119	11.9466	11.6403	Illumina_bin_9	6602881	85726	12.9831	11558	0.000530826	38	0.000578633	1.09006	0.896569	0.000645385	1.21581
Illumina_virus_146031	7784	76	9.76362	9.76362	Illumina_bin_56	3577338	23546	6.58199	2401	0.000376204	6	0.000215471	0.572751	1.48338	0.000145256	0.386111
Illumina_virus_146258	5137	363	70.6638	70.103	Illumina_bin_91	2748592	181413	66.0022	57246	0.0154029	250	0.0177391	1.15168	1.06213	0.0167015	1.08431
Illumina_virus_146526	6006	47	7.82551	7.49944	Illumina_bin_47	3944479	69609	17.6472	9720	0.00127281	23	0.000970852	0.762765	0.424965	0.00228454	1.79489
Illumina_virus_146646	6655	195	29.3013	16.2785	Illumina_bin_87	2839715	78171	27.5278	13140	0.00326774	10	0.000529148	0.161931	0.591348	0.000894817	0.273833
Illumina_virus_147235	6743	90	13.3472	13.3472	Illumina_bin_4	8922494	127429	14.2818	35568	0.000895096	35	0.00058218	0.65041	0.93456	0.000622945	0.695953
Illumina_virus_147276	6317	63	9.97309	9.97309	Illumina_bin_42	4092689	55844	13.6448	6860	0.000820622	20	0.000774785	0.944144	0.730907	0.00106003	1.29174
Illumina_virus_147560	8126	288	35.4418	34.9874	Illumina_bin_17	5166647	627218	121.397	156748	0.0117833	154	0.00367383	0.311783	0.288205	0.0127473	1.08181
Illumina_virus_147776	6541	189	28.8947	24.4493	Illumina_bin_90	2824687	113548	40.1984	5935	0.0014911	22	0.00119348	0.800403	0.608216	0.00196226	1.31598
Illumina_virus_147853	5209	5	0.959877	0.959877	Illumina_bin_138	1108649	1038	0.936275	65	0.000118297	2	0.000346323	2.92758	1.02521	0.000337807	2.85559
Illumina_virus_149215	6289	98	15.5828	15.5828	Illumina_bin_8	7183168	77622	10.8061	17302	0.000672047	40	0.000886223	1.31869	1.44203	0.000614564	0.914465
Illumina_virus_149505	13576	432	31.8209	30.2226	Illumina_bin_7	8385055	266264	31.7546	61776	0.00176065	208	0.00183016	1.03948	0.951754	0.00192293	1.09217
Illumina_virus_150158	12008	145	12.0753	11.7771	Illumina_bin_139	1096055	16230	14.8077	4480	0.00771358	79	0.00606888	0.786778	0.795341	0.00763054	0.989234
Illumina_virus_150355	5718	223	38.9997	38.4504	Illumina_bin_77	3114081	128417	41.2375	38965	0.00807236	140	0.00787684	0.97578	0.932412	0.00844781	1.04651
Illumina_virus_150471	8312	145	17.4447	15.9371	Illumina_bin_31	4413977	80957	18.3411	18247	0.00188886	74	0.00202076	1.06983	0.86893	0.00232557	1.23121
Illumina_virus_150530	5052	262	51.8606	29.6347	Illumina_bin_104	2523080	131116	51.9666	10534	0.00331495	52	0.0040877	1.23311	0.570263	0.0071681	2.16236
Illumina_virus_150530	5052	262	51.8606	19.3765	Illumina_bin_61	3514679	261934	74.5257	33788	0.00548923	34	0.00191483	0.348834	0.259998	0.0073648	1.34168
Illumina_virus_150578	7422	129	17.3808	9.35887	Illumina_bin_90	2824687	113548	40.1984	5935	0.0014911	14	0.000667785	0.447848	0.232817	0.00286829	1.92361
Illumina_virus_150804	8726	1392	159.523	159.523	Illumina_bin_44	4044649	587524	145.26	168817	0.0209644	847	0.0239987	1.14474	1.09819	0.0218529	1.04238
Illumina_virus_151000	10775	61	5.66125	5.30742	Illumina_bin_88	2839602	11317	3.98542	1856	0.000467203	15	0.000492116	1.05332	1.33171	0.000369537	0.790956
Illumina_virus_151783	6089	136	22.3354	20.7011	Illumina_bin_84	2953596	42979	14.5514	3915	0.000898853	38	0.0021173	2.35556	1.42262	0.00148832	1.65579
Illumina_virus_151938	8907	230	25.8224	25.4804	Illumina_bin_32	4396911	134606	30.6138	41163	0.00427951	149	0.00381231	0.890828	0.832317	0.00458035	1.0703
Illumina_virus_152354	6096	59	9.67848	9.67848	Illumina_bin_170	611075	3625	5.93217	533	0.00292643	17	0.0046096	1.57517	1.63152	0.00282534	0.965456
Illumina_virus_152482	5376	240	44.6429	44.0631	Illumina_bin_3	9502436	781380	82.2294	221840	0.00492072	152	0.00297711	0.605016	0.535855	0.00555581	1.12907
Illumina_virus_153278	9258	580	62.6485	60.0298	Illumina_bin_97	2664356	146688	55.0557	35638	0.0101226	298	0.0121232	1.19764	1.09035	0.0111187	1.0984
Illumina_virus_153454	6094	53	8.69708	8.69708	Illumina_bin_240	103563	1020	9.84908	22	0.00524487	2	0.003169	0.60421	0.883035	0.00358876	0.684243
Illumina_virus_153895	12772	256	20.0438	17.4851	Illumina_bin_98	2650894	52735	19.8933	9513	0.00271446	82	0.00243366	0.896555	0.878943	0.00276885	1.02004
Illumina_virus_154007	7010	55	7.84593	1.38458	Illumina_bin_26	4541522	34747	7.65096	1542	0.000149825	3	9.44e-05	0.629926	0.180968	0.000521521	3.48087
Illumina_virus_154124	7871	53	6.73358	3.06072	Illumina_bin_191	294067	1636	5.56336	120	0.00304616	5	0.0021602	0.709156	0.550157	0.00392652	1.28901
Illumina_virus_154124	7871	53	6.73358	3.67286	Illumina_bin_231	120209	751	6.24745	26	0.00386569	6	0.0067857	1.75537	0.587897	0.0115423	2.98584
Illumina_virus_154547	17347	82	4.72704	4.72704	Illumina_bin_5	8525789	162036	19.0054	48693	0.00134789	11	7.44e-05	0.0551796	0.248721	0.000299034	0.221853
Illumina_virus_155266	15288	514	33.6211	7.23323	Illumina_bin_37	4195187	135059	32.1938	14841	0.00168945	54	0.000841961	0.498364	0.224678	0.00374741	2.21813
Illumina_virus_155266	15288	514	33.6211	21.03	Illumina_bin_27	4532183	159501	35.193	28248	0.00275731	157	0.00227357	0.824562	0.597561	0.00380475	1.37988
Illumina_virus_155473	5654	57	10.0814	1.68023	Illumina_bin_76	3147340	29131	9.25575	3248	0.000658882	2	0.000112391	0.170578	0.181533	0.000619119	0.939651
Illumina_virus_155473	5654	57	10.0814	7.56102	Illumina_bin_75	3202201	23377	7.30029	1446	0.000283271	9	0.000497094	1.75483	1.03571	0.000479952	1.69432
Illumina_virus_155777	14099	348	24.6826	24.1437	Illumina_bin_28	4512023	137684	30.5149	42385	0.00419581	224	0.00353222	0.841845	0.791209	0.00446433	1.064
Illumina_virus_155893	7455	164	21.9987	19.4357	Illumina_bin_17	5166647	627218	121.397	156748	0.0117833	91	0.00236599	0.200792	0.1601	0.0147782	1.25417
Illumina_virus_155922	19891	98	4.92685	4.49843	Illumina_bin_95	2675548	38820	14.5092	4623	0.00130092	21	0.000394594	0.303319	0.31004	0.00127272	0.97832
Illumina_virus_155968	9519	66	6.9335	6.9335	Illumina_bin_52	3637253	107482	29.5503	27076	0.00416929	22	0.000635416	0.152404	0.234634	0.00270812	0.64954
Illumina_virus_156096	8272	233	28.1673	17.3337	Illumina_bin_37	4195187	135059	32.1938	14841	0.00168945	80	0.00230986	1.36723	0.538418	0.00429008	2.53934
Illumina_virus_156096	8272	233	28.1673	9.75022	Illumina_bin_27	4532183	159501	35.193	28248	0.00275731	45	0.00120031	0.43532	0.27705	0.00433247	1.57127
Illumina_virus_156401	11419	57	4.99168	1.10926	Illumina_bin_103	2563142	13952	5.44332	1215	0.000370665	2	6.83e-05	0.184352	0.203784	0.000335319	0.904644
Illumina_virus_156610	5447	74	13.5855	13.5855	Illumina_bin_148	968001	24947	25.7717	7543	0.0164193	52	0.00991793	0.60404	0.527147	0.0188143	1.14587
Illumina_virus_157044	9682	189	19.5208	19.5208	Illumina_bin_108	2373718	23840	10.0433	807	0.000287406	10	0.000435117	1.51394	1.94366	0.000223865	0.778915
Illumina_virus_157192	5475	78	14.2466	14.2466	Illumina_bin_8	7183168	77622	10.8061	17302	0.000672047	32	0.000814294	1.21166	1.31838	0.000617646	0.91905
Illumina_virus_157338	7692	229	29.7712	23.5036	Illumina_bin_62	3499969	139244	39.7844	40552	0.0072453	105	0.00390878	0.539492	0.590774	0.00661637	0.913194
Illumina_virus_157601	6655	36	5.40947	5.40947	Illumina_bin_26	4541522	34747	7.65096	1542	0.000149825	6	0.00019881	1.32695	0.707031	0.00028119	1.8768
Illumina_virus_157714	53645	495	9.22733	8.74168	Illumina_bin_95	2675548	38820	14.5092	4623	0.00130092	72	0.000501638	0.385602	0.602493	0.000832604	0.640011
Illumina_virus_158279	7411	83	11.1996	10.6905	Illumina_bin_100	2628229	47100	17.9208	9779	0.00287136	21	0.0010812	0.376545	0.596541	0.00181245	0.631215
Illumina_virus_158311	9821	182	18.5317	1.79339	Illumina_bin_26	4541522	34747	7.65096	1542	0.000149825	3	6.73e-05	0.448932	0.234401	0.000286949	1.91523
Illumina_virus_158311	9821	182	18.5317	16.7383	Illumina_bin_89	2831331	64768	22.8755	5225	0.00131481	28	0.00100696	0.765858	0.731715	0.00137616	1.04666
Illumina_virus_158377	5871	34	5.79118	5.21206	Illumina_bin_101	2626427	61346	23.3572	9373	0.00273293	9	0.000583667	0.213568	0.223146	0.00261563	0.957079
Illumina_virus_158945	6381	338	52.9698	48.3482	Illumina_bin_18	5130315	120473	23.4826	25200	0.00191905	136	0.00415955	2.16751	2.0589	0.00202028	1.05275
Illumina_virus_159620	12177	191	15.6853	8.10701	Illumina_bin_119	2116905	30686	14.4957	3867	0.00174942	46	0.00179482	1.02595	0.559271	0.00320922	1.83445
Illumina_virus_159620	12177	191	15.6853	7.22582	Illumina_bin_110	2343311	27775	11.8529	2667	0.000974866	41	0.00143686	1.4739	0.609625	0.00235695	2.41772
Illumina_virus_159675	16715	139	8.31588	8.20501	Illumina_bin_145	980549	8395	8.56153	1825	0.00390398	74	0.00459328	1.17656	0.958357	0.00479287	1.22769
Illumina_virus_159848	7802	102	13.0736	13.0736	Illumina_bin_12	5847641	123868	21.1826	30297	0.00178076	36	0.000790125	0.443701	0.617186	0.00128021	0.718909
Illumina_virus_159966	7997	29	3.62636	3.22343	Illumina_bin_26	4541522	34747	7.65096	1542	0.000149825	8	0.000220273	1.47021	0.421311	0.000522828	3.4896
Illumina_virus_160336	8764	177	20.1963	19.1864	Illumina_bin_89	2831331	64768	22.8755	5225	0.00131481	19	0.000765703	0.582367	0.838735	0.000912927	0.69434
Illumina_virus_160711	5703	57	9.99474	5.45168	Illumina_bin_128	1502733	15428	10.2666	1300	0.0011653	6	0.000702777	0.603084	0.531009	0.00132347	1.13573
Illumina_virus_160836	5791	21	3.62632	3.62632	Illumina_bin_88	2839602	11317	3.98542	1856	0.000467203	9	0.000548426	1.17385	0.909896	0.000602735	1.29009
Illumina_virus_160907	5399	74	13.7062	9.42304	Illumina_bin_55	3613978	59717	16.5239	6211	0.00095239	11	0.000564603	0.592828	0.570267	0.000990067	1.03956
Illumina_virus_161033	8444	1839	217.788	216.441	Illumina_bin_10	6529394	1047655	160.452	307210	0.014442	1125	0.0204312	1.4147	1.34894	0.015146	1.04875
Illumina_virus_161254	7873	90	11.4315	11.0373	Illumina_bin_43	4071932	49921	12.2598	11291	0.00136767	56	0.00174682	1.27722	0.900284	0.0019403	1.41869
Illumina_virus_161264	6561	24	3.65798	3.65798	Illumina_bin_103	2563142	13952	5.44332	1215	0.000370665	3	0.000178393	0.481279	0.672013	0.000265461	0.716176
Illumina_virus_161409	5462	111	20.3222	18.3396	Illumina_bin_69	3332152	303588	91.1087	40752	0.0073656	37	0.00203294	0.276005	0.201293	0.0100994	1.37116
Illumina_virus_161419	7117	63	8.85204	8.85204	Illumina_bin_79	3082989	20013	6.49143	719	0.000151584	2	9.12e-05	0.601322	1.36365	6.68e-05	0.440964
Illumina_virus_161510	23959	710	29.634	28.8592	Illumina_bin_44	4044649	587524	145.26	168817	0.0209644	149	0.00153758	0.0733423	0.198673	0.00773922	0.36916
Illumina_virus_161572	5813	41	7.05316	7.05316	Illumina_bin_82	3014802	77883	25.8335	10768	0.00239071	21	0.00119829	0.501224	0.273023	0.00438895	1.83583
Illumina_virus_161676	5378	136	25.2882	24.4725	Illumina_bin_87	2839715	78171	27.5278	13140	0.00326774	60	0.00393622	1.20457	0.88901	0.00442764	1.35495
Illumina_virus_162153	8086	8	0.989364	0.989364	Illumina_bin_20	4893292	29681	6.06565	2173	0.00018182	3	7.58e-05	0.417008	0.163109	0.000464844	2.55661
Illumina_virus_162425	5462	16	2.92933	2.92933	Illumina_bin_150	925262	3420	3.69625	55	0.000129545	2	0.000398093	3.073	0.792514	0.000502317	3.87754
Illumina_virus_162749	15467	91	5.88349	5.63835	Illumina_bin_95	2675548	38820	14.5092	4623	0.00130092	23	0.000555788	0.427226	0.388606	0.00143021	1.09938
Illumina_virus_162855	6821	211	30.9339	29.3227	Illumina_bin_7	8385055	266264	31.7546	61776	0.00176065	91	0.00159236	0.904414	0.923417	0.00172442	0.979421
Illumina_virus_163720	5697	30	5.26593	5.26593	Illumina_bin_38	4163512	67454	16.2012	7844	0.000907608	13	0.000548823	0.604691	0.325033	0.00168852	1.8604
Illumina_virus_163859	7503	110	14.6608	13.0318	Illumina_bin_58	3535913	57313	16.2088	1982	0.000317927	8	0.000301546	0.948476	0.803996	0.000375059	1.1797
Illumina_virus_164313	6334	164	25.892	25.892	Illumina_bin_134	1218559	30595	25.1075	7241	0.0102571	74	0.00963763	0.939604	1.03125	0.00934563	0.911135
Illumina_virus_164441	9155	88	9.61223	8.65101	Illumina_bin_63	3470510	54427	15.6827	6909	0.00115258	18	0.000566527	0.491531	0.551627	0.00102701	0.891056
Illumina_virus_164640	5939	54	9.09244	0.909244	Illumina_bin_137	1117758	2111	1.8886	117	0.000208614	2	0.000301279	1.4442	0.481438	0.00062579	2.99976
Illumina_virus_164648	14558	511	35.101	14.6734	Illumina_bin_19	5119750	78593	15.3509	23160	0.00182942	102	0.00136852	0.748059	0.95586	0.00143171	0.782603
Illumina_virus_164648	14558	511	35.101	17.6943	Illumina_bin_216	158524	5891	37.1616	229	0.0594731	123	0.0586872	0.986785	0.476146	0.123255	2.07244
Illumina_virus_164969	8342	102	12.2273	5.75402	Illumina_bin_59	3531851	86832	24.5854	12516	0.00202766	8	0.00027153	0.133913	0.234042	0.00116018	0.572175
Illumina_virus_164969	8342	102	12.2273	4.31551	Illumina_bin_93	2727734	15264	5.59585	863	0.000232463	6	0.000263681	1.13429	0.771198	0.000341911	1.47082
Illumina_virus_165729	25534	187	7.32357	5.52269	Illumina_bin_63	3470510	54427	15.6827	6909	0.00115258	46	0.000519094	0.450376	0.352152	0.00147406	1.27893
Illumina_virus_165976	5995	26	4.33695	2.8913	Illumina_bin_111	2296335	12700	5.53055	872	0.000332511	2	0.00014528	0.436917	0.522787	0.000277895	0.835747
Illumina_virus_166055	12472	2103	168.618	168.095	Illumina_bin_10	6529394	1047655	160.452	307210	0.014442	1286	0.015822	1.09555	1.04763	0.0151027	1.04574
Illumina_virus_166852	12074	75	6.21169	6.21169	Illumina_bin_131	1447044	8470	5.85331	365	0.000353101	2	0.000114471	0.324189	1.06123	0.000107867	0.305485
Illumina_virus_167130	6991	198	28.3221	27.5669	Illumina_bin_105	2476253	66892	27.0134	12697	0.00415361	73	0.00422879	1.0181	1.02049	0.00414389	0.99766
Illumina_virus_167777	7664	238	31.0543	30.6779	Illumina_bin_32	4396911	134606	30.6138	41163	0.00427951	163	0.00484554	1.13226	1.00209	0.00483542	1.1299
Illumina_virus_168133	14488	37	2.55384	2.55384	Illumina_bin_145	980549	8395	8.56153	1825	0.00390398	2	0.000140784	0.0360615	0.298292	0.000471966	0.120893
Illumina_virus_168237	8429	72	8.54194	6.83355	Illumina_bin_78	3110585	73638	23.6734	9672	0.00200665	12	0.000457681	0.228082	0.28866	0.00158554	0.79014
Illumina_virus_168383	6141	33	5.37372	5.37372	Illumina_bin_26	4541522	34747	7.65096	1542	0.000149825	7	0.000250991	1.67523	0.702359	0.000357354	2.38515
Illumina_virus_168677	14221	256	18.0015	17.7693	Illumina_bin_71	3277398	76751	23.4183	20793	0.00389258	153	0.00329701	0.847	0.758778	0.00434516	1.11627
Illumina_virus_169281	5720	26	4.54545	4.54545	Illumina_bin_8	7183168	77622	10.8061	17302	0.000672047	12	0.000292058	0.434579	0.420638	0.000694322	1.03314
Illumina_virus_169557	5432	423	77.8719	75.5646	Illumina_bin_3	9502436	781380	82.2294	221840	0.00492072	262	0.00507873	1.03211	0.918948	0.00552668	1.12314
Illumina_virus_169678	11726	374	31.8949	31.2977	Illumina_bin_11	5940475	205514	34.5956	62755	0.00357528	262	0.00376867	1.05409	0.904673	0.00416578	1.16516
Illumina_virus_169749	5193	10	1.92567	1.92567	Illumina_bin_34	4328827	25428	5.87411	5685	0.000616053	8	0.000355878	0.577675	0.327823	0.00108558	1.76215
Illumina_virus_169824	6265	63	10.0559	5.48502	Illumina_bin_132	1438163	11210	7.79467	976	0.000948195	6	0.00066592	0.702303	0.703689	0.000946328	0.99803
Illumina_virus_169824	6265	63	10.0559	1.82834	Illumina_bin_54	3616682	34157	9.44429	7223	0.0011079	2	8.83e-05	0.0796707	0.193592	0.000455944	0.411539
Illumina_virus_169824	6265	63	10.0559	1.82834	Illumina_bin_75	3202201	23377	7.30029	1446	0.000283271	2	9.97e-05	0.351932	0.250447	0.000398056	1.40521
Illumina_virus_169923	11234	179	15.9338	7.96689	Illumina_bin_74	3203625	108320	33.8117	5956	0.00116294	3	8.34e-05	0.0716783	0.235625	0.000353772	0.304205
Illumina_virus_169989	6366	45	7.0688	4.71254	Illumina_bin_133	1412576	10232	7.2435	368	0.000371763	2	0.000222409	0.598254	0.650588	0.000341858	0.91956
Illumina_virus_170054	5330	24	4.50281	2.25141	Illumina_bin_128	1502733	15428	10.2666	1300	0.0011653	2	0.000249701	0.21428	0.219294	0.00113866	0.977137
Illumina_virus_170616	6429	72	11.1993	10.0793	Illumina_bin_59	3531851	86832	24.5854	12516	0.00202766	18	0.000792733	0.390959	0.409972	0.00193363	0.953624
Illumina_virus_170812	8294	32	3.85821	3.37593	Illumina_bin_109	2349738	10753	4.57625	783	0.000286792	7	0.000360454	1.25685	0.737707	0.000488615	1.70373
Illumina_virus_170845	10985	58	5.27993	4.39994	Illumina_bin_108	2373718	23840	10.0433	807	0.000287406	5	0.000192644	0.670285	0.438096	0.00043973	1.52999
Illumina_virus_170924	11284	192	17.0152	16.5382	Illumina_bin_21	4855537	72986	15.0315	18952	0.00161166	104	0.00190258	1.18051	1.10023	0.00172925	1.07296
Illumina_virus_171226	7043	787	111.742	95.779	Illumina_bin_57	3539418	137825	38.94	1848	0.000296669	18	0.000722076	2.43395	2.45965	0.000293568	0.989548
Illumina_virus_171233	5823	105	18.0319	18.0319	Illumina_bin_139	1096055	16230	14.8077	4480	0.00771358	59	0.00929365	1.20484	1.21774	0.00763185	0.989404
Illumina_virus_171262	7749	237	30.5846	29.7867	Illumina_bin_96	2669555	82021	30.7246	17269	0.00486677	112	0.00542995	1.11572	0.969475	0.00560092	1.15085
Illumina_virus_171619	5492	275	50.0728	49.3506	Illumina_bin_115	2212245	452462	204.526	143494	0.0608683	205	0.0169149	0.277893	0.241292	0.0701013	1.15169
Illumina_virus_172195	7764	76	9.78877	8.39037	Illumina_bin_68	3353615	101288	30.2026	5198	0.000926109	6	0.000230437	0.248823	0.277803	0.000829499	0.895682
Illumina_virus_172198	19952	97	4.86167	4.32148	Illumina_bin_103	2563142	13952	5.44332	1215	0.000370665	8	0.000156434	0.422036	0.793906	0.000197043	0.531595
Illumina_virus_172538	9054	91	10.0508	8.04065	Illumina_bin_161	700322	5067	7.23524	335	0.00143198	12	0.00189253	1.32161	1.11132	0.00170296	1.18923
Illumina_virus_172598	5273	157	29.7743	13.5926	Illumina_bin_61	3514679	261934	74.5257	33788	0.00548923	21	0.00113312	0.206426	0.182388	0.00621268	1.13179
Illumina_virus_172598	5273	157	29.7743	9.70902	Illumina_bin_80	3075030	126881	41.2617	29696	0.00630491	15	0.000926679	0.146977	0.235303	0.00393823	0.62463
Illumina_virus_172679	7175	274	38.1882	37.9712	Illumina_bin_91	2748592	181413	66.0022	57246	0.0154029	175	0.00889695	0.577617	0.575302	0.0154648	1.00402
Illumina_virus_172952	7489	98	13.0859	13.0859	Illumina_bin_139	1096055	16230	14.8077	4480	0.00771358	52	0.00637859	0.82693	0.883723	0.00721786	0.935734
Illumina_virus_173355	6130	219	35.7259	26.5063	Illumina_bin_90	2824687	113548	40.1984	5935	0.0014911	23	0.0013283	0.890821	0.659387	0.00201445	1.35098
Illumina_virus_173765	8934	49	5.48467	4.1135	Illumina_bin_43	4071932	49921	12.2598	11291	0.00136767	3	8.25e-05	0.0602967	0.335528	0.00024578	0.179707
Illumina_virus_173904	5459	85	15.5706	13.8405	Illumina_bin_2	9656825	260944	27.0217	31494	0.000675832	32	0.000607363	0.898688	0.512201	0.00118579	1.75456
Illumina_virus_174485	5678	244	42.9729	34.1935	Illumina_bin_14	5637789	183633	32.5718	33629	0.00212059	74	0.00231401	1.09121	1.04979	0.00220426	1.03946
Illumina_virus_174485	5678	244	42.9729	7.39318	Illumina_bin_2	9656825	260944	27.0217	31494	0.000675832	16	0.000291803	0.431769	0.273602	0.00106653	1.57809
Illumina_virus_174647	9780	126	12.8834	12.7244	Illumina_bin_4	8922494	127429	14.2818	35568	0.000895096	80	0.000917785	1.02535	0.890953	0.00103012	1.15085
Illumina_virus_175446	6500	30	4.61538	3.69231	Illumina_bin_146	977012	4016	4.11049	120	0.000252621	4	0.000629864	2.49331	0.898264	0.000701201	2.7757
Illumina_virus_176218	6224	211	33.901	22.3439	Illumina_bin_74	3203625	108320	33.8117	5956	0.00116294	29	0.00145724	1.25306	0.660832	0.00220516	1.89619
Illumina_virus_176270	5983	28	4.67993	4.67993	Illumina_bin_9	6602881	85726	12.9831	11558	0.000530826	2	5.07e-05	0.0954594	0.360462	0.000140576	0.264825
Illumina_virus_176275	7881	43	5.45616	5.45616	Illumina_bin_56	3577338	23546	6.58199	2401	0.000376204	4	0.000142192	0.377967	0.828953	0.000171533	0.455957
Illumina_virus_176289	12803	161	12.5752	12.5752	Illumina_bin_48	3938447	53462	13.5744	6098	0.000788041	9	0.000179069	0.227233	0.92639	0.000193297	0.245288
Illumina_virus_176495	6615	33	4.98866	3.32577	Illumina_bin_160	754153	8158	10.8174	335	0.00118526	2	0.000400904	0.338243	0.307446	0.00130398	1.10017
Illumina_virus_176746	11936	45	3.77011	2.5134	Illumina_bin_131	1447044	8470	5.85331	365	0.000353101	2	0.000115795	0.327937	0.429399	0.000269668	0.763712
Illumina_virus_176921	20072	623	31.0383	30.735	Illumina_bin_71	3277398	76751	23.4183	20793	0.00389258	304	0.00464966	1.1945	1.31243	0.00354278	0.910137
Illumina_virus_176960	5479	52	9.49078	9.49078	Illumina_bin_76	3147340	29131	9.25575	3248	0.000658882	11	0.000639005	0.969832	1.02539	0.000623181	0.945815
Illumina_virus_177122	10548	431	40.8608	40.0899	Illumina_bin_86	2879752	110398	38.3359	32515	0.00787087	260	0.00859096	1.09149	1.04575	0.00821511	1.04374
Illumina_virus_177261	14829	109	7.35046	5.19911	Illumina_bin_63	3470510	54427	15.6827	6909	0.00115258	29	0.000563499	0.488903	0.331518	0.00169975	1.47474
Illumina_virus_177571	6609	167	25.2686	24.7529	Illumina_bin_32	4396911	134606	30.6138	41163	0.00427951	96	0.00330858	0.77312	0.808554	0.00409197	0.956176
Illumina_virus_177644	5405	35	6.47549	3.70028	Illumina_bin_33	4372699	43977	10.0572	734	7.69e-05	4	0.000169454	2.20248	0.367924	0.000460568	5.98624
Illumina_virus_178087	9583	296	30.888	25.08	Illumina_bin_98	2650894	52735	19.8933	9513	0.00271446	95	0.00375321	1.38267	1.26073	0.00297702	1.09673
Illumina_virus_178184	12846	332	25.8446	24.8271	Illumina_bin_1	10111700	242935	24.0251	76646	0.00152479	122	0.000939221	0.615969	1.03338	0.000908882	0.596072
Illumina_virus_178305	5408	172	31.8047	31.2468	Illumina_bin_86	2879752	110398	38.3359	32515	0.00787087	112	0.00720514	0.915419	0.815077	0.00883983	1.12311
Illumina_virus_178628	20665	242	11.7106	11.5015	Illumina_bin_25	4550525	64526	14.1799	6282	0.000615582	55	0.000587547	0.954457	0.811113	0.000724371	1.17673
Illumina_virus_178678	5854	215	36.727	26.7672	Illumina_bin_14	5637789	183633	32.5718	33629	0.00212059	86	0.00260848	1.23007	0.821789	0.00317415	1.49683
Illumina_virus_178678	5854	215	36.727	8.0924	Illumina_bin_2	9656825	260944	27.0217	31494	0.000675832	26	0.000459924	0.68053	0.299477	0.00153576	2.27239
Illumina_virus_178681	6019	167	27.7455	25.1443	Illumina_bin_2	9656825	260944	27.0217	31494	0.000675832	58	0.000998482	1.47741	0.930523	0.00107303	1.58772
Illumina_virus_178768	5248	292	55.6402	54.9699	Illumina_bin_83	2981511	285217	95.6619	46922	0.0105823	82	0.00524987	0.496098	0.574627	0.00913614	0.863339
Illumina_virus_179343	5397	33	6.11451	5.35019	Illumina_bin_114	2214601	13585	6.13429	1707	0.000698466	7	0.000585666	0.838504	0.872179	0.000671498	0.96139
Illumina_virus_180204	9600	264	27.5	26.875	Illumina_bin_105	2476253	66892	27.0134	12697	0.00415361	86	0.0036177	0.870977	0.994877	0.00363633	0.875462
Illumina_virus_180807	11570	694	59.9827	59.1955	Illumina_bin_41	4102097	190264	46.3821	50422	0.00602206	376	0.00794466	1.31926	1.27626	0.00622496	1.03369
Illumina_virus_180994	5370	468	87.1508	84.8872	Illumina_bin_83	2981511	285217	95.6619	46922	0.0105823	150	0.00938563	0.886915	0.887367	0.0105769	0.999491
Illumina_virus_181140	8694	53	6.09616	6.09616	Illumina_bin_26	4541522	34747	7.65096	1542	0.000149825	12	0.000304504	2.0324	0.796784	0.000382166	2.55076
Illumina_virus_181474	7713	97	12.5762	11.1788	Illumina_bin_68	3353615	101288	30.2026	5198	0.000926109	8	0.000309281	0.333958	0.370127	0.000835608	0.902278
Illumina_virus_182164	5624	71	12.6245	8.03375	Illumina_bin_55	3613978	59717	16.5239	6211	0.00095239	7	0.00034494	0.362184	0.48619	0.000709476	0.744943
Illumina_virus_182203	8738	120	13.7331	12.2072	Illumina_bin_92	2730055	26713	9.78478	2160	0.000581218	16	0.000670713	1.15398	1.24757	0.000537615	0.924979
Illumina_virus_182306	6801	51	7.4989	5.99912	Illumina_bin_170	611075	3625	5.93217	533	0.00292643	12	0.00288745	0.98668	1.01129	0.00285522	0.975669
Illumina_virus_182306	6801	51	7.4989	0.999853	Illumina_bin_191	294067	1636	5.56336	120	0.00304616	2	0.00100003	0.328291	0.179721	0.00556432	1.82667
Illumina_virus_182409	8361	181	21.6481	16.2361	Illumina_bin_57	3539418	137825	38.94	1848	0.000296669	3	0.000101375	0.341711	0.416951	0.000243134	0.819546
Illumina_virus_183326	5360	49	9.14179	7.61816	Illumina_bin_30	4452667	41469	9.31329	4564	0.000462022	5	0.000209753	0.453989	0.817988	0.000256426	0.555008
Illumina_virus_183463	5708	62	10.8619	8.59904	Illumina_bin_63	3470510	54427	15.6827	6909	0.00115258	19	0.000960708	0.83353	0.548314	0.00175211	1.52017
Illumina_virus_183864	5278	78	14.7783	14.7783	Illumina_bin_139	1096055	16230	14.8077	4480	0.00771358	49	0.0085112	1.1034	0.99802	0.00852809	1.10559
Illumina_virus_184170	5087	13	2.55553	2.55553	Illumina_bin_43	4071932	49921	12.2598	11291	0.00136767	2	9.66e-05	0.070597	0.208449	0.0004632	0.338678
Illumina_virus_184291	7339	120	16.351	13.5839	Illumina_bin_31	4413977	80957	18.3411	18247	0.00188886	54	0.00166974	0.883997	0.740629	0.00225449	1.19358
Illumina_virus_184291	7339	120	16.351	2.76709	Illumina_bin_125	1614579	15864	9.82547	655	0.000505315	11	0.000928317	1.83711	0.281624	0.0032963	6.52325
Illumina_virus_184744	12614	228	18.0752	16.4736	Illumina_bin_67	3365483	55134	16.3822	8918	0.00157786	72	0.00170241	1.07893	1.00558	0.00169296	1.07295
Illumina_virus_185104	9495	407	42.8647	42.6545	Illumina_bin_41	4102097	190264	46.3821	50422	0.00602206	203	0.00521189	0.865467	0.919633	0.00566736	0.9411
Illumina_virus_185150	7875	347	44.0635	26.4381	Illumina_bin_210	172913	8531	49.3369	41	0.00338781	3	0.00220315	0.650316	0.535868	0.00411136	1.21358
Illumina_virus_185325	5231	73	13.9553	11.862	Illumina_bin_113	2257492	35574	15.7582	4938	0.00194321	17	0.00144293	0.742548	0.75275	0.00191688	0.986448
Illumina_virus_185467	5953	109	18.3101	17.3711	Illumina_bin_98	2650894	52735	19.8933	9513	0.00271446	37	0.0023499	0.865699	0.873215	0.00269109	0.991393
Illumina_virus_185486	5770	160	27.7296	27.7296	Illumina_bin_57	3539418	137825	38.94	1848	0.000296669	9	0.000440692	1.48547	0.712112	0.000618852	2.086
Illumina_virus_185687	6717	39	5.80616	3.59429	Illumina_bin_123	1913275	16079	8.40391	2052	0.00114915	13	0.00101156	0.880265	0.427693	0.00236515	2.05817
Illumina_virus_185687	6717	39	5.80616	1.93539	Illumina_bin_133	1412576	10232	7.2435	368	0.000371763	7	0.000737753	1.98447	0.267189	0.00276116	7.42721
Illumina_virus_185783	21217	324	15.2708	14.5971	Illumina_bin_42	4092689	55844	13.6448	6860	0.000820622	65	0.00075245	0.916928	1.06979	0.000703364	0.857111
Illumina_virus_185822	6246	102	16.3305	5.10327	Illumina_bin_187	321146	4581	14.2645	114	0.00227313	5	0.00249267	1.09658	0.357759	0.00696747	3.06515
Illumina_virus_185968	7558	46	6.08627	4.42638	Illumina_bin_132	1438163	11210	7.79467	976	0.000948195	8	0.000739884	0.780307	0.567872	0.00130291	1.37409
Illumina_virus_186063	7704	42	5.45171	3.7925	Illumina_bin_118	2124114	18528	8.7227	2289	0.00103334	16	0.000977746	0.946203	0.434785	0.0022488	2.17625
Illumina_virus_186063	7704	42	5.45171	1.65922	Illumina_bin_125	1614579	15864	9.82547	655	0.000505315	7	0.000565457	1.11902	0.168869	0.0033485	6.62655
Illumina_virus_186204	5328	130	24.3994	24.3994	Illumina_bin_148	968001	24947	25.7717	7543	0.0164193	90	0.0175469	1.06867	0.946753	0.0185337	1.12878
Illumina_virus_186449	5815	56	9.63027	8.25451	Illumina_bin_128	1502733	15428	10.2666	1300	0.0011653	12	0.00137859	1.18303	0.804014	0.00171463	1.4714
Illumina_virus_186469	10205	143	14.0127	13.4207	Illumina_bin_21	4855537	72986	15.0315	18952	0.00161166	68	0.00137522	0.853292	0.892835	0.00154028	0.95571
Illumina_virus_186821	6217	153	24.6099	24.6099	Illumina_bin_56	3577338	23546	6.58199	2401	0.000376204	6	0.00026978	0.717113	3.73898	7.22e-05	0.191794
Illumina_virus_187187	6411	76	11.8546	9.0653	Illumina_bin_120	2116809	23006	10.8682	2135	0.000955051	13	0.000957935	1.00302	0.834109	0.00114845	1.2025
Illumina_virus_187191	7169	102	14.2279	13.391	Illumina_bin_25	4550525	64526	14.1799	6282	0.000615582	32	0.000982459	1.59598	0.944364	0.00104034	1.69001
Illumina_virus_187881	6058	303	50.0165	29.3803	Illumina_bin_37	4195187	135059	32.1938	14841	0.00168945	84	0.00330999	1.95921	0.912608	0.00362695	2.14683
Illumina_virus_187881	6058	303	50.0165	16.0892	Illumina_bin_27	4532183	159501	35.193	28248	0.00275731	46	0.00167541	0.607625	0.457172	0.00366473	1.3291
Illumina_virus_187889	5535	28	5.05872	3.37248	Illumina_bin_172	564717	2474	4.38096	118	0.000818809	2	0.000639855	0.781446	0.769804	0.000831192	1.01512
Illumina_virus_188345	7220	60	8.31025	8.02369	Illumina_bin_15	5461750	60362	11.0518	14151	0.000950222	28	0.00071099	0.748236	0.726009	0.000979312	1.03061
Illumina_virus_188837	6248	44	7.04225	6.76056	Illumina_bin_1	10111700	242935	24.0251	76646	0.00152479	24	0.00037988	0.249137	0.281395	0.00134998	0.885361
Illumina_virus_189313	5165	52	10.0678	7.55082	Illumina_bin_118	2124114	18528	8.7227	2289	0.00103334	12	0.00109379	1.0585	0.865652	0.00126354	1.22278
Illumina_virus_189313	5165	52	10.0678	1.88771	Illumina_bin_125	1614579	15864	9.82547	655	0.000505315	3	0.000360897	0.714201	0.192124	0.00187846	3.7174
Illumina_virus_189453	6171	32	5.18555	5.18555	Illumina_bin_56	3577338	23546	6.58199	2401	0.000376204	7	0.00031709	0.842868	0.787839	0.000402481	1.06985
Illumina_virus_189889	7440	122	16.3978	11.7127	Illumina_bin_187	321146	4581	14.2645	114	0.00227313	5	0.00209264	0.9206	0.82111	0.00254855	1.12117
Illumina_virus_190267	5282	54	10.2234	10.2234	Illumina_bin_99	2650536	23750	8.96045	4759	0.00136531	24	0.00171427	1.25559	1.14095	0.0015025	1.10048
Illumina_virus_190584	6981	78	11.1732	11.1732	Illumina_bin_21	4855537	72986	15.0315	18952	0.00161166	47	0.00138857	0.861575	0.743318	0.00186807	1.15909
Illumina_virus_190843	6054	158	26.0984	21.9378	Illumina_bin_2	9656825	260944	27.0217	31494	0.000675832	58	0.000992713	1.46887	0.811859	0.00122277	1.80927
Illumina_virus_190948	13442	42	3.12454	3.12454	Illumina_bin_146	977012	4016	4.11049	120	0.000252621	4	0.000304576	1.20566	0.760137	0.000400686	1.58612
Illumina_virus_192146	7293	37	5.07336	5.07336	Illumina_bin_68	3353615	101288	30.2026	5198	0.000926109	3	0.00012266	0.132446	0.167977	0.000730216	0.788477
Illumina_virus_192405	8567	99	11.556	9.24478	Illumina_bin_179	492033	2336	4.74765	78	0.000704514	4	0.000948936	1.34694	1.94723	0.000487326	0.691718
Illumina_virus_192757	5196	43	8.2756	8.2756	Illumina_bin_56	3577338	23546	6.58199	2401	0.000376204	4	0.000215507	0.572848	1.25731	0.000171404	0.455614
Illumina_virus_193471	10965	44	4.01277	1.00319	Illumina_bin_180	480787	2024	4.20976	36	0.000358061	2	0.000379375	1.05953	0.238301	0.001592	4.44617
Illumina_virus_193471	10965	44	4.01277	3.00958	Illumina_bin_109	2349738	10753	4.57625	783	0.000286792	6	0.000232875	0.812001	0.65765	0.000354102	1.2347
Illumina_virus_194051	10580	27	2.55198	2.55198	Illumina_bin_193	271391	1383	5.09597	16	0.000445724	5	0.00174136	3.90682	0.500785	0.00347726	7.80139
Illumina_virus_194480	16265	202	12.4193	11.7216	Illumina_bin_99	2650536	23750	8.96045	4759	0.00136531	84	0.00196049	1.43593	1.30815	0.00149868	1.09768
Illumina_virus_194585	7846	109	13.8924	13.3367	Illumina_bin_4	8922494	127429	14.2818	35568	0.000895096	72	0.00102939	1.15003	0.933829	0.00110233	1.23152
Illumina_virus_194924	9443	211	22.3446	6.42086	Illumina_bin_136	1190837	36145	30.3526	3530	0.00502199	25	0.0022232	0.442692	0.211542	0.0105095	2.09269
Illumina_virus_194924	9443	211	22.3446	14.8964	Illumina_bin_2	9656825	260944	27.0217	31494	0.000675832	58	0.000636661	0.94204	0.551275	0.00115489	1.70884
Illumina_virus_195177	9646	155	16.0688	16.0688	Illumina_bin_21	4855537	72986	15.0315	18952	0.00161166	84	0.00179704	1.11502	1.06901	0.00168103	1.04304
Illumina_virus_195472	6889	187	27.1447	22.4396	Illumina_bin_2	9656825	260944	27.0217	31494	0.000675832	62	0.000932634	1.37998	0.83043	0.00112307	1.66176
Illumina_virus_195498	5424	11	2.02802	2.02802	Illumina_bin_111	2296335	12700	5.53055	872	0.000332511	4	0.000321148	0.965825	0.366695	0.000875791	2.63387
Illumina_virus_195587	5352	490	91.5546	90.9963	Illumina_bin_83	2981511	285217	95.6619	46922	0.0105823	163	0.0102333	0.967017	0.951228	0.010758	1.0166
Illumina_virus_195800	12548	207	16.4967	16.2047	Illumina_bin_21	4855537	72986	15.0315	18952	0.00161166	111	0.00182656	1.13334	1.07805	0.00169433	1.05129
Illumina_virus_195952	7070	183	25.884	24.1584	Illumina_bin_1	10111700	242935	24.0251	76646	0.00152479	70	0.000979162	0.642164	1.00555	0.00097376	0.638621
Illumina_virus_196237	8656	68	7.85582	7.85582	Illumina_bin_54	3616682	34157	9.44429	7223	0.0011079	33	0.00105664	0.953733	0.831806	0.0012703	1.14658
Illumina_virus_196780	7269	39	5.36525	5.36525	Illumina_bin_82	3014802	77883	25.8335	10768	0.00239071	18	0.00082137	0.343567	0.207685	0.00395488	1.65427
Illumina_virus_196950	18388	263	14.3028	3.5757	Illumina_bin_119	2116905	30686	14.4957	3867	0.00174942	14	0.00035966	0.205588	0.246673	0.00145804	0.833442
Illumina_virus_196950	18388	263	14.3028	10.4717	Illumina_bin_110	2343311	27775	11.8529	2667	0.000974866	41	0.000951523	0.976055	0.883472	0.00107703	1.10479
Illumina_virus_197061	5260	79	15.019	13.5886	Illumina_bin_42	4092689	55844	13.6448	6860	0.000820622	19	0.000883726	1.0769	0.995882	0.00088738	1.08135
Illumina_virus_197225	7125	73	10.2456	9.64293	Illumina_bin_47	3944479	69609	17.6472	9720	0.00127281	16	0.000569306	0.447284	0.546428	0.00104187	0.818559
Illumina_virus_197455	16340	3670	224.602	223.862	Illumina_bin_10	6529394	1047655	160.452	307210	0.014442	2118	0.0199017	1.37804	1.3952	0.0142644	0.987701
Illumina_virus_197720	19589	497	25.3714	24.9687	Illumina_bin_1	10111700	242935	24.0251	76646	0.00152479	310	0.00156808	1.02839	1.03927	0.00150882	0.989531
Illumina_virus_197953	5961	22	3.69066	1.84533	Illumina_bin_158	792570	5219	6.58491	432	0.00140526	2	0.000423324	0.301244	0.280236	0.0015106	1.07496
Illumina_virus_197953	5961	22	3.69066	1.84533	Illumina_bin_163	680524	3994	5.86901	260	0.00120266	2	0.000493023	0.409945	0.314419	0.00156804	1.30382
Illumina_virus_198700	6637	1017	153.232	151.444	Illumina_bin_10	6529394	1047655	160.452	307210	0.014442	593	0.0136978	0.94847	0.943859	0.0145126	1.00488
Illumina_virus_198909	5557	72	12.9566	1.43963	Illumina_bin_132	1438163	11210	7.79467	976	0.000948195	2	0.000250254	0.263927	0.184694	0.00135497	1.429
Illumina_virus_198909	5557	72	12.9566	10.7972	Illumina_bin_30	4452667	41469	9.31329	4564	0.000462022	15	0.000606978	1.31374	1.15933	0.000523559	1.13319
Illumina_virus_199068	6249	91	14.5623	14.5623	Illumina_bin_139	1096055	16230	14.8077	4480	0.00771358	45	0.00660774	0.856637	0.983433	0.00671905	0.871068
Illumina_virus_199377	7131	91	12.7612	12.7612	Illumina_bin_92	2730055	26713	9.78478	2160	0.000581218	16	0.000824013	1.41773	1.30419	0.000631821	1.08706
Illumina_virus_199391	6913	28	4.05034	1.01258	Illumina_bin_109	2349738	10753	4.57625	783	0.000286792	2	0.000123124	0.429317	0.221269	0.000556446	1.94024
Illumina_virus_199444	5364	125	23.3035	20.7842	Illumina_bin_16	5180528	105153	20.2977	20273	0.00151355	33	0.00118878	0.785423	1.02397	0.00116095	0.76704
Illumina_virus_199494	13359	61	4.56621	4.56621	Illumina_bin_108	2373718	23840	10.0433	807	0.000287406	5	0.000157676	0.548619	0.454652	0.000346807	1.20668
Illumina_virus_199580	5488	24	4.37318	2.62391	Illumina_bin_111	2296335	12700	5.53055	872	0.000332511	3	0.000238052	0.715921	0.474438	0.000501755	1.50899
Illumina_virus_199814	6020	266	44.186	12.3721	Illumina_bin_155	835306	48080	57.5597	1377	0.00400213	7	0.00139205	0.347828	0.214944	0.00647637	1.61823
Illumina_virus_199814	6020	266	44.186	28.2791	Illumina_bin_90	2824687	113548	40.1984	5935	0.0014911	16	0.000940921	0.631025	0.703487	0.00133751	0.896996
Illumina_virus_200125	6452	60	9.29944	9.29944	Illumina_bin_15	5461750	60362	11.0518	14151	0.000950222	29	0.00082392	0.867082	0.841444	0.000979174	1.03047
Illumina_virus_200287	7925	35	4.4164	4.4164	Illumina_bin_100	2628229	47100	17.9208	9779	0.00287136	18	0.000864192	0.300969	0.24644	0.0035067	1.22127
Illumina_virus_200503	7458	27	3.62027	3.62027	Illumina_bin_103	2563142	13952	5.44332	1215	0.000370665	4	0.00020925	0.564526	0.665086	0.000314621	0.848802
Illumina_virus_200888	15099	209	13.842	13.6113	Illumina_bin_139	1096055	16230	14.8077	4480	0.00771358	118	0.00722979	0.937281	0.919206	0.00786526	1.01966
Illumina_virus_201450	5702	114	19.993	19.993	Illumina_bin_71	3277398	76751	23.4183	20793	0.00389258	69	0.00369226	0.94854	0.853734	0.00432484	1.11105
Illumina_virus_201796	7965	654	82.1092	81.6453	Illumina_bin_83	2981511	285217	95.6619	46922	0.0105823	176	0.00743108	0.702216	0.853478	0.00870683	0.82277
Illumina_virus_202253	7380	100	13.5501	13.029	Illumina_bin_21	4855537	72986	15.0315	18952	0.00161166	50	0.00139745	0.867086	0.866778	0.00161224	1.00035
Illumina_virus_202879	5197	38	7.31191	5.48393	Illumina_bin_48	3938447	53462	13.5744	6098	0.000788041	3	0.000146763	0.186238	0.403991	0.000363283	0.460995
Illumina_virus_203469	5029	72	14.317	14.317	Illumina_bin_4	8922494	127429	14.2818	35568	0.000895096	48	0.00107033	1.19577	1.00246	0.0010677	1.19283
Illumina_virus_203957	5727	62	10.8259	10.1698	Illumina_bin_54	3616682	34157	9.44429	7223	0.0011079	31	0.00149904	1.35305	1.07682	0.0013921	1.25652
Illumina_virus_204122	5945	37	6.22372	6.22372	Illumina_bin_34	4328827	25428	5.87411	5685	0.000616053	2	7.77e-05	0.126151	1.05952	7.33e-05	0.119064
Illumina_virus_204205	9286	367	39.5219	36.2071	Illumina_bin_7	8385055	266264	31.7546	61776	0.00176065	142	0.00182572	1.03696	1.14022	0.00160121	0.90944
Illumina_virus_204276	11062	184	16.6335	16.6335	Illumina_bin_21	4855537	72986	15.0315	18952	0.00161166	98	0.00182871	1.13467	1.10658	0.00165259	1.02539
Illumina_virus_204636	9486	318	33.5231	33.3259	Illumina_bin_71	3277398	76751	23.4183	20793	0.00389258	169	0.00545172	1.40054	1.42307	0.00383095	0.984168
Illumina_virus_205020	7369	135	18.32	13.9581	Illumina_bin_55	3613978	59717	16.5239	6211	0.00095239	32	0.00120404	1.26423	0.844721	0.00142537	1.49663
Illumina_virus_205088	14808	505	34.1032	22.3435	Illumina_bin_90	2824687	113548	40.1984	5935	0.0014911	38	0.000908483	0.609271	0.555829	0.00163446	1.09615
Illumina_virus_205530	5028	57	11.3365	11.3365	Illumina_bin_79	3082989	20013	6.49143	719	0.000151584	2	0.000129022	0.851155	1.74638	7.39e-05	0.487382
Illumina_virus_205910	8895	427	48.0045	13.3346	Illumina_bin_155	835306	48080	57.5597	1377	0.00400213	20	0.00269177	0.672585	0.231665	0.0116192	2.90326
Illumina_virus_205910	8895	427	48.0045	33.3365	Illumina_bin_90	2824687	113548	40.1984	5935	0.0014911	50	0.00199629	1.3388	0.829297	0.00240721	1.61438
Illumina_virus_207223	6844	54	7.89012	3.94506	Illumina_bin_119	2116905	30686	14.4957	3867	0.00174942	17	0.00117338	0.670723	0.272154	0.00431144	2.4645
Illumina_virus_207223	6844	54	7.89012	3.713	Illumina_bin_110	2343311	27775	11.8529	2667	0.000974866	16	0.00100058	1.02637	0.313257	0.00319411	3.27646
Illumina_virus_207318	6034	78	12.9267	12.2804	Illumina_bin_42	4092689	55844	13.6448	6860	0.000820622	19	0.000770514	0.938939	0.900005	0.000856121	1.04326
Illumina_virus_207354	8941	230	25.7242	24.4217	Illumina_bin_87	2839715	78171	27.5278	13140	0.00326774	75	0.00295393	0.903967	0.887166	0.00332963	1.01894
Illumina_virus_207414	19214	40	2.08182	0.780681	Illumina_bin_137	1117758	2111	1.8886	117	0.000208614	3	0.000139687	0.669596	0.413364	0.000337927	1.61987
Illumina_virus_207704	7101	149	20.983	17.4858	Illumina_bin_31	4413977	80957	18.3411	18247	0.00188886	65	0.00207378	1.09791	0.953369	0.00217522	1.15161
Illumina_virus_207704	7101	149	20.983	2.69012	Illumina_bin_125	1614579	15864	9.82547	655	0.000505315	10	0.000876063	1.7337	0.273791	0.00319975	6.33219
Illumina_virus_207957	9089	81	8.91187	8.91187	Illumina_bin_6	8386263	78624	9.37533	12606	0.000359545	31	0.000406703	1.13116	0.950566	0.000427853	1.18999
Illumina_virus_208177	10414	516	49.5487	28.2046	Illumina_bin_37	4195187	135059	32.1938	14841	0.00168945	148	0.00338761	2.00515	0.876089	0.00386674	2.28876
Illumina_virus_208177	10414	516	49.5487	17.5326	Illumina_bin_27	4532183	159501	35.193	28248	0.00275731	92	0.00194923	0.706931	0.498185	0.00391266	1.41901
Illumina_virus_208747	7165	57	7.95534	7.23213	Illumina_bin_63	3470510	54427	15.6827	6909	0.00115258	10	0.000402152	0.348916	0.461153	0.000872059	0.756616
Illumina_virus_209643	5387	6	1.11379	1.11379	Illumina_bin_50	3717029	24421	6.57003	2495	0.000363024	4	0.000199764	0.550278	0.169526	0.00117837	3.24598
Illumina_virus_210859	8590	180	20.9546	20.4991	Illumina_bin_116	2167736	40576	18.7181	8876	0.00386864	90	0.00485252	1.25432	1.09514	0.00443094	1.14535
Illumina_virus_210886	8788	262	29.8134	28.2646	Illumina_bin_2	9656825	260944	27.0217	31494	0.000675832	73	0.000860982	1.27396	1.046	0.000823121	1.21794
Illumina_virus_210971	6904	13	1.88297	1.88297	Illumina_bin_156	831474	4778	5.74642	192	0.000563647	2	0.000348402	0.61812	0.327676	0.00106325	1.88637
Illumina_virus_211542	6030	56	9.2869	8.77096	Illumina_bin_54	3616682	34157	9.44429	7223	0.0011079	34	0.00156162	1.40954	0.928705	0.00168151	1.51774
Illumina_virus_211763	5952	37	6.2164	6.2164	Illumina_bin_103	2563142	13952	5.44332	1215	0.000370665	8	0.00052439	1.41473	1.14202	0.000459176	1.23879
Illumina_virus_211770	5671	29	5.11374	2.78931	Illumina_bin_158	792570	5219	6.58491	432	0.00140526	6	0.00133492	0.949945	0.423592	0.00315142	2.2426
Illumina_virus_211770	5671	29	5.11374	2.32443	Illumina_bin_163	680524	3994	5.86901	260	0.00120266	5	0.00129559	1.07727	0.396051	0.00327127	2.72003
Illumina_virus_211892	6025	71	11.7842	11.5102	Illumina_bin_1	10111700	242935	24.0251	76646	0.00152479	42	0.000689806	0.452396	0.479089	0.00143983	0.944283
Illumina_virus_212312	7346	113	15.3825	13.2461	Illumina_bin_98	2650894	52735	19.8933	9513	0.00271446	31	0.00159633	0.588086	0.665856	0.00239742	0.883203
Illumina_virus_212513	10429	171	16.3966	3.27932	Illumina_bin_33	4372699	43977	10.0572	734	7.69e-05	3	6.58e-05	0.855046	0.326067	0.000201754	2.6223
Illumina_virus_212513	10429	171	16.3966	7.65174	Illumina_bin_187	321146	4581	14.2645	114	0.00227313	7	0.00216018	0.950313	0.536417	0.00402706	1.77159
Illumina_virus_212515	5938	46	7.74672	6.4556	Illumina_bin_152	902199	4866	5.39349	184	0.000457684	5	0.000939497	2.05272	1.19692	0.000784926	1.715
Illumina_virus_212582	5422	35	6.45518	4.30346	Illumina_bin_213	167899	1181	7.03399	32	0.00236132	2	0.00227028	0.961442	0.611808	0.00371076	1.57148
Illumina_virus_212692	6089	106	17.4084	15.7891	Illumina_bin_67	3365483	55134	16.3822	8918	0.00157786	39	0.00190659	1.20834	0.963793	0.00197822	1.25373
Illumina_virus_212713	5013	18	3.59066	2.693	Illumina_bin_179	492033	2336	4.74765	78	0.000704514	3	0.00121627	1.72639	0.567228	0.00214423	3.04356
Illumina_virus_212866	7037	204	28.9896	6.05753	Illumina_bin_14	5637789	183633	32.5718	33629	0.00212059	14	0.000352884	0.166408	0.185975	0.00189748	0.89479
Illumina_virus_212866	7037	204	28.9896	22.0667	Illumina_bin_2	9656825	260944	27.0217	31494	0.000675832	51	0.000751043	1.11129	0.816629	0.000919687	1.36082
Illumina_virus_213066	6060	776	128.053	128.053	Illumina_bin_10	6529394	1047655	160.452	307210	0.014442	495	0.0125217	0.867031	0.798075	0.0156899	1.0864
Illumina_virus_213109	5216	14	2.68405	2.68405	Illumina_bin_34	4328827	25428	5.87411	5685	0.000616053	6	0.000265732	0.431346	0.456929	0.000581561	0.944011
Illumina_virus_213137	8956	122	13.6222	13.6222	Illumina_bin_84	2953596	42979	14.5514	3915	0.000898853	15	0.000568781	0.632785	0.936139	0.000607581	0.675952
Illumina_virus_213150	5177	79	15.2598	11.9898	Illumina_bin_55	3613978	59717	16.5239	6211	0.00095239	22	0.00117756	1.23642	0.725606	0.00162286	1.70399
Illumina_virus_213563	7098	683	96.2243	92.7125	Illumina_bin_3	9502436	781380	82.2294	221840	0.00492072	396	0.00587555	1.19404	1.12748	0.0052112	1.05903
Illumina_virus_213616	8563	55	6.42298	4.58784	Illumina_bin_103	2563142	13952	5.44332	1215	0.000370665	5	0.000227809	0.614597	0.84284	0.000270288	0.729198
Illumina_virus_214031	17124	558	32.5858	8.92763	Illumina_bin_155	835306	48080	57.5597	1377	0.00400213	20	0.00139823	0.349372	0.155102	0.00901492	2.25253
Illumina_virus_214031	17124	558	32.5858	23.2118	Illumina_bin_90	2824687	113548	40.1984	5935	0.0014911	52	0.00108161	0.725374	0.577431	0.00187313	1.25621
Illumina_virus_214396	7257	70	9.64586	9.31324	Illumina_bin_100	2628229	47100	17.9208	9779	0.00287136	28	0.00146804	0.511269	0.519689	0.00282484	0.983798
Illumina_virus_215786	5182	57	10.9996	10.9996	Illumina_bin_48	3938447	53462	13.5744	6098	0.000788041	8	0.0003925	0.49807	0.810321	0.000484375	0.614658
Illumina_virus_215816	6726	31	4.60898	4.60898	Illumina_bin_133	1412576	10232	7.2435	368	0.000371763	2	0.000210504	0.566234	0.636292	0.00033083	0.889897
Illumina_virus_216064	6083	8	1.31514	0.87676	Illumina_bin_146	977012	4016	4.11049	120	0.000252621	2	0.000336521	1.33212	0.213298	0.0015777	6.24533
Illumina_virus_216938	5525	61	11.0407	2.76018	Illumina_bin_119	2116905	30686	14.4957	3867	0.00174942	5	0.0004275	0.244367	0.190414	0.00224511	1.28334
Illumina_virus_216938	5525	61	11.0407	6.62443	Illumina_bin_110	2343311	27775	11.8529	2667	0.000974866	12	0.000929061	0.953014	0.558888	0.00166234	1.7052
Illumina_virus_217254	10584	124	11.7158	11.5484	Illumina_bin_4	8922494	127429	14.2818	35568	0.000895096	69	0.000731524	0.817258	0.808613	0.000904665	1.01069
Illumina_virus_217514	7363	304	41.2875	33.9707	Illumina_bin_2	9656825	260944	27.0217	31494	0.000675832	65	0.000914862	1.35368	1.25716	0.000727718	1.07677
Illumina_virus_217962	5361	57	10.6323	9.3033	Illumina_bin_55	3613978	59717	16.5239	6211	0.00095239	14	0.000723671	0.759848	0.563021	0.00128534	1.34959
Illumina_virus_218005	10248	46	4.48868	3.2062	Illumina_bin_213	167899	1181	7.03399	32	0.00236132	5	0.00290591	1.23063	0.455815	0.0063752	2.69984
Illumina_virus_218127	5403	33	6.10772	5.42908	Illumina_bin_76	3147340	29131	9.25575	3248	0.000658882	8	0.000471257	0.715236	0.586563	0.00080342	1.21937
Illumina_virus_218154	5856	196	33.4699	30.8449	Illumina_bin_3	9502436	781380	82.2294	221840	0.00492072	94	0.00169028	0.343504	0.375107	0.00450613	0.915748
Illumina_virus_218215	6647	21	3.15932	2.84339	Illumina_bin_109	2349738	10753	4.57625	783	0.000286792	9	0.000576232	2.00924	0.621335	0.000927409	3.23374
Illumina_virus_218518	5762	46	7.98334	7.0963	Illumina_bin_72	3234146	25216	7.7968	2825	0.000541005	8	0.000430062	0.794933	0.910155	0.000472516	0.873404
Illumina_virus_218973	6129	77	12.5632	11.3069	Illumina_bin_25	4550525	64526	14.1799	6282	0.000615582	18	0.000646259	1.04983	0.797389	0.000810469	1.31659
Illumina_virus_219555	5902	142	24.0596	13.3665	Illumina_bin_176	539870	5708	10.5729	287	0.00198494	5	0.00156921	0.790558	1.26422	0.00124125	0.625334
Illumina_virus_219995	5431	369	67.9433	66.2587	Illumina_bin_83	2981511	285217	95.6619	46922	0.0105823	118	0.00730058	0.689884	0.692635	0.0105403	0.996029
Illumina_virus_221665	7787	1333	171.183	170.576	Illumina_bin_10	6529394	1047655	160.452	307210	0.014442	844	0.0166195	1.15077	1.0631	0.0156331	1.08247
Illumina_virus_221908	7003	82	11.7093	11.2756	Illumina_bin_67	3365483	55134	16.3822	8918	0.00157786	26	0.00110547	0.700612	0.688283	0.00160612	1.01791
Illumina_virus_222328	8930	60	6.71892	6.71892	Illumina_bin_68	3353615	101288	30.2026	5198	0.000926109	9	0.000300523	0.324501	0.222462	0.0013509	1.45868
Illumina_virus_222748	9177	37	4.03182	4.03182	Illumina_bin_145	980549	8395	8.56153	1825	0.00390398	21	0.00233372	0.59778	0.470923	0.00495564	1.26938
Illumina_virus_222751	5084	87	17.1125	17.1125	Illumina_bin_42	4092689	55844	13.6448	6860	0.000820622	26	0.00124957	1.52271	1.25414	0.000996353	1.21414
Illumina_virus_223122	5254	21	3.99695	3.99695	Illumina_bin_103	2563142	13952	5.44332	1215	0.000370665	3	0.000222771	0.601004	0.734286	0.000303384	0.818487
Illumina_virus_223329	5655	41	7.25022	4.83348	Illumina_bin_132	1438163	11210	7.79467	976	0.000948195	4	0.000493776	0.520754	0.620101	0.000796284	0.839789
Illumina_virus_223554	5539	223	40.26	39.3653	Illumina_bin_11	5940475	205514	34.5956	62755	0.00357528	132	0.00401164	1.12205	1.13787	0.00352556	0.986093
Illumina_virus_223627	5208	50	9.60061	6.21216	Illumina_bin_128	1502733	15428	10.2666	1300	0.0011653	11	0.00140553	1.20615	0.605083	0.00232287	1.99336
Illumina_virus_223671	5423	37	6.82279	6.82279	Illumina_bin_26	4541522	34747	7.65096	1542	0.000149825	7	0.000284561	1.8993	0.891756	0.000319102	2.12984
Illumina_virus_223956	6290	66	10.4928	9.25839	Illumina_bin_9	6602881	85726	12.9831	11558	0.000530826	15	0.000361511	0.681034	0.71311	0.000506949	0.955019
Illumina_virus_224079	24346	811	33.3114	31.0648	Illumina_bin_3	9502436	781380	82.2294	221840	0.00492072	401	0.00173333	0.352252	0.377782	0.00458817	0.93242
Illumina_virus_224632	7018	112	15.959	9.57538	Illumina_bin_187	321146	4581	14.2645	114	0.00227313	3	0.00136082	0.598656	0.671271	0.00202723	0.891824
Illumina_virus_225286	7641	45	5.88928	5.88928	Illumina_bin_132	1438163	11210	7.79467	976	0.000948195	5	0.000455	0.479859	0.755553	0.000602208	0.63511
Illumina_virus_225717	8405	24	2.85544	1.90363	Illumina_bin_161	700322	5067	7.23524	335	0.00143198	2	0.000339777	0.237277	0.263105	0.00129141	0.901835
Illumina_virus_225940	6095	33	5.41427	5.41427	Illumina_bin_68	3353615	101288	30.2026	5198	0.000926109	4	0.000195692	0.211306	0.179265	0.00109164	1.17873
Illumina_virus_226160	6346	65	10.2427	8.77943	Illumina_bin_67	3365483	55134	16.3822	8918	0.00157786	18	0.000842801	0.534141	0.535913	0.00157264	0.996693
Illumina_virus_226896	5136	603	117.407	117.407	Illumina_bin_10	6529394	1047655	160.452	307210	0.014442	376	0.011221	0.776969	0.731723	0.015335	1.06183
Illumina_virus_226929	7404	87	11.7504	11.7504	Illumina_bin_57	3539418	137825	38.94	1848	0.000296669	2	7.63e-05	0.257252	0.301757	0.000252915	0.852517
Illumina_virus_227154	6767	177	26.1563	1.65198	Illumina_bin_173	563531	5939	10.5389	52	0.000334225	6	0.00157339	4.70759	0.156751	0.0100376	30.0323
Illumina_virus_227154	6767	177	26.1563	23.9537	Illumina_bin_47	3944479	69609	17.6472	9720	0.00127281	87	0.00326497	2.56518	1.35737	0.00240537	1.88982
Illumina_virus_227558	6028	83	13.7691	11.9731	Illumina_bin_113	2257492	35574	15.7582	4938	0.00194321	20	0.00147364	0.758352	0.759802	0.00193951	0.998092
Illumina_virus_227817	5229	67	12.8132	12.8132	Illumina_bin_68	3353615	101288	30.2026	5198	0.000926109	5	0.000285127	0.307876	0.42424	0.000672089	0.725713
Illumina_virus_228155	10486	89	8.48751	8.48751	Illumina_bin_240	103563	1020	9.84908	22	0.00524487	2	0.00184169	0.35114	0.861757	0.00213713	0.40747
Illumina_virus_228215	6043	45	7.44663	7.03293	Illumina_bin_59	3531851	86832	24.5854	12516	0.00202766	17	0.000796515	0.392825	0.286061	0.00278442	1.37322
Illumina_virus_228905	7484	126	16.8359	15.4031	Illumina_bin_67	3365483	55134	16.3822	8918	0.00157786	43	0.00171102	1.08439	0.940233	0.00181978	1.15332
Illumina_virus_229544	6063	298	49.1506	48.3786	Illumina_bin_52	3637253	107482	29.5503	27076	0.00416929	188	0.00853928	2.04814	1.63716	0.00521591	1.25103
Illumina_virus_230076	9982	379	37.9683	37.132	Illumina_bin_86	2879752	110398	38.3359	32515	0.00787087	222	0.00774976	0.984613	0.968596	0.00800103	1.01654
Illumina_virus_230286	7838	157	20.0306	20.0306	Illumina_bin_1	10111700	242935	24.0251	76646	0.00152479	85	0.00107331	0.703911	0.833736	0.00128735	0.844285
Illumina_virus_230633	5985	182	30.4094	21.9623	Illumina_bin_14	5637789	183633	32.5718	33629	0.00212059	65	0.00192637	0.908414	0.674274	0.00285696	1.34725
Illumina_virus_230633	5985	182	30.4094	6.41975	Illumina_bin_2	9656825	260944	27.0217	31494	0.000675832	19	0.000328946	0.486727	0.237578	0.00138458	2.04871
Illumina_virus_230646	6914	33	4.77292	4.77292	Illumina_bin_120	2116809	23006	10.8682	2135	0.000955051	3	0.000204979	0.214627	0.439162	0.000466751	0.488718
Illumina_virus_230736	6295	179	28.4353	26.4281	Illumina_bin_105	2476253	66892	27.0134	12697	0.00415361	79	0.00508091	1.22325	0.978332	0.00519344	1.25035
Illumina_virus_231435	7146	106	14.8335	14.5426	Illumina_bin_84	2953596	42979	14.5514	3915	0.000898853	50	0.0023747	2.64192	0.999396	0.00237613	2.64351
Illumina_virus_231646	7780	129	16.581	16.581	Illumina_bin_4	8922494	127429	14.2818	35568	0.000895096	84	0.00121113	1.35308	1.16099	0.00104319	1.16545
Illumina_virus_231724	5422	64	11.8038	10.3283	Illumina_bin_107	2392504	29696	12.4121	4632	0.00162317	14	0.00108169	0.666405	0.832115	0.00129992	0.800857
Illumina_virus_231986	6003	225	37.4813	27.0214	Illumina_bin_14	5637789	183633	32.5718	33629	0.00212059	93	0.00275086	1.29721	0.829594	0.00331591	1.56367
Illumina_virus_231986	6003	225	37.4813	7.84491	Illumina_bin_2	9656825	260944	27.0217	31494	0.000675832	27	0.000465759	0.689163	0.290319	0.0016043	2.37381
Illumina_virus_232079	5821	111	19.0689	17.2812	Illumina_bin_117	2162465	50773	23.4792	6998	0.00300036	29	0.00231005	0.769925	0.73602	0.00313857	1.04606
Illumina_virus_232109	5248	18	3.42988	2.14367	Illumina_bin_79	3082989	20013	6.49143	719	0.000151584	5	0.000309033	2.03868	0.330231	0.000935806	6.1735
Illumina_virus_232186	11643	192	16.4906	16.0678	Illumina_bin_11	5940475	205514	34.5956	62755	0.00357528	114	0.00165147	0.461914	0.464446	0.00355579	0.994548
Illumina_virus_232725	6934	131	18.8924	17.0032	Illumina_bin_16	5180528	105153	20.2977	20273	0.00151355	54	0.00150528	0.994536	0.837688	0.00179695	1.18724
Illumina_virus_232843	13447	72	5.35435	0.892392	Illumina_bin_180	480787	2024	4.20976	36	0.000358061	2	0.000309351	0.863963	0.211982	0.00145933	4.07565
Illumina_virus_232843	13447	72	5.35435	4.46196	Illumina_bin_109	2349738	10753	4.57625	783	0.000286792	10	0.000318308	1.10989	0.975025	0.000326462	1.13832
Illumina_virus_232950	8811	106	12.0304	2.61531	Illumina_bin_26	4541522	34747	7.65096	1542	0.000149825	5	0.000124952	0.833989	0.341827	0.000365541	2.43979
Illumina_virus_232950	8811	106	12.0304	9.41511	Illumina_bin_89	2831331	64768	22.8755	5225	0.00131481	18	0.000721534	0.548773	0.411581	0.00175308	1.33333
Illumina_virus_233035	10434	459	43.9908	29.1462	Illumina_bin_14	5637789	183633	32.5718	33629	0.00212059	161	0.00273695	1.29065	0.894828	0.00305863	1.44235
Illumina_virus_233035	10434	459	43.9908	13.3964	Illumina_bin_2	9656825	260944	27.0217	31494	0.000675832	74	0.000734423	1.08669	0.495763	0.0014814	2.19196
Illumina_virus_233150	11550	37	3.20346	3.20346	Illumina_bin_95	2675548	38820	14.5092	4623	0.00130092	10	0.000323598	0.248745	0.220789	0.00146564	1.12662
Illumina_virus_233542	12279	237	19.3012	19.1672	Illumina_bin_148	968001	24947	25.7717	7543	0.0164193	143	0.0121854	0.74214	0.743732	0.0163842	0.99786
Illumina_virus_233799	5385	525	97.493	94.1522	Illumina_bin_3	9502436	781380	82.2294	221840	0.00492072	310	0.00605816	1.23115	1.14499	0.005291	1.07525
Illumina_virus_233906	8693	109	12.5388	5.01553	Illumina_bin_226	135891	1906	14.0259	29	0.00379997	4	0.0033861	0.891087	0.357589	0.00946924	2.49193
Illumina_virus_233906	8693	109	12.5388	2.50776	Illumina_bin_33	4372699	43977	10.0572	734	7.69e-05	2	5.27e-05	0.685228	0.249351	0.000211429	2.74805
Illumina_virus_234050	8138	67	8.23298	8.23298	Illumina_bin_48	3938447	53462	13.5744	6098	0.000788041	6	0.000187589	0.238044	0.606509	0.000309293	0.392483
Illumina_virus_234083	5408	140	25.8876	25.0786	Illumina_bin_17	5166647	627218	121.397	156748	0.0117833	62	0.00221894	0.188313	0.206582	0.0107412	0.911562
Illumina_virus_234444	5515	188	34.0888	33.2506	Illumina_bin_86	2879752	110398	38.3359	32515	0.00787087	119	0.00750722	0.953798	0.867348	0.00865537	1.09967
Illumina_virus_234533	5247	314	59.8437	54.8567	Illumina_bin_56	3577338	23546	6.58199	2401	0.000376204	33	0.0017581	4.67326	8.33437	0.000210945	0.560721
Illumina_virus_235211	6511	45	6.91138	6.91138	Illumina_bin_128	1502733	15428	10.2666	1300	0.0011653	8	0.000817637	0.701651	0.673189	0.00121457	1.04228
Illumina_virus_235264	8532	163	19.1045	18.5167	Illumina_bin_98	2650894	52735	19.8933	9513	0.00271446	63	0.00279446	1.02947	0.930802	0.0030022	1.106
Illumina_virus_236248	15700	75	4.77707	1.91083	Illumina_bin_160	754153	8158	10.8174	335	0.00118526	2	0.000168916	0.142515	0.176643	0.000956255	0.806792
Illumina_virus_236313	9242	48	5.19368	4.88817	Illumina_bin_132	1438163	11210	7.79467	976	0.000948195	16	0.00120378	1.26954	0.627117	0.00191954	2.02441
Illumina_virus_236777	7306	45	6.15932	4.92746	Illumina_bin_75	3202201	23377	7.30029	1446	0.000283271	8	0.000341949	1.20715	0.674967	0.000506616	1.78845
Illumina_virus_237150	5257	27	5.13601	2.0544	Illumina_bin_43	4071932	49921	12.2598	11291	0.00136767	2	9.34e-05	0.068314	0.167573	0.000557556	0.407668
Illumina_virus_237978	5520	48	8.69565	8.3612	Illumina_bin_54	3616682	34157	9.44429	7223	0.0011079	25	0.00125416	1.13202	0.885318	0.00141662	1.27866
Illumina_virus_238743	9774	463	47.3706	47.0579	Illumina_bin_77	3114081	128417	41.2375	38965	0.00807236	301	0.00992041	1.22894	1.14114	0.0086934	1.07693
Illumina_virus_238829	6144	64	10.4167	9.375	Illumina_bin_75	3202201	23377	7.30029	1446	0.000283271	9	0.000457449	1.61488	1.2842	0.000356215	1.2575
Illumina_virus_238853	6809	145	21.2953	18.9722	Illumina_bin_2	9656825	260944	27.0217	31494	0.000675832	49	0.000745735	1.10343	0.70211	0.00106214	1.57159
Illumina_virus_238907	5789	15	2.59112	1.72741	Illumina_bin_33	4372699	43977	10.0572	734	7.69e-05	2	7.9e-05	1.02692	0.171759	0.000459999	5.97884
Illumina_virus_239784	5865	68	11.5942	11.2721	Illumina_bin_21	4855537	72986	15.0315	18952	0.00161166	35	0.00123052	0.763507	0.749901	0.00164091	1.01814
Illumina_virus_239926	5855	140	23.9112	12.6802	Illumina_bin_37	4195187	135059	32.1938	14841	0.00168945	35	0.00142691	0.8446	0.39387	0.00362279	2.14436
Illumina_virus_239926	5855	140	23.9112	8.69498	Illumina_bin_27	4532183	159501	35.193	28248	0.00275731	24	0.000904434	0.328013	0.247066	0.0036607	1.32764
Illumina_virus_240494	16302	657	40.3018	39.4981	Illumina_bin_41	4102097	190264	46.3821	50422	0.00602206	344	0.00514413	0.854214	0.851579	0.00604069	1.00309
Illumina_virus_240949	8680	41	4.7235	4.29409	Illumina_bin_36	4244459	39848	9.38824	6233	0.000699101	20	0.00054286	0.776512	0.457391	0.00118686	1.6977
Illumina_virus_241193	7048	131	18.5868	16.7281	Illumina_bin_16	5180528	105153	20.2977	20273	0.00151355	54	0.00147895	0.97714	0.824139	0.00179454	1.18565
Illumina_virus_242226	6980	30	4.29799	1.43266	Illumina_bin_114	2214601	13585	6.13429	1707	0.000698466	2	0.000129384	0.18524	0.23355	0.000553986	0.793147
Illumina_virus_242963	6019	59	9.80229	6.53486	Illumina_bin_159	755885	5138	6.79733	324	0.00114106	2	0.000443121	0.388343	0.961387	0.000460918	0.40394
Illumina_virus_243270	5697	45	7.89889	6.77048	Illumina_bin_89	2831331	64768	22.8755	5225	0.00131481	6	0.000371976	0.282912	0.295971	0.0012568	0.955875
Illumina_virus_243337	5158	69	13.3773	13.08	Illumina_bin_1	10111700	242935	24.0251	76646	0.00152479	44	0.000844051	0.553554	0.54443	0.00155034	1.01676
Illumina_virus_243398	10657	61	5.72394	4.29295	Illumina_bin_152	902199	4866	5.39349	184	0.000457684	6	0.000631502	1.37978	0.795951	0.000793393	1.7335
Illumina_virus_244592	5292	33	6.23583	5.345	Illumina_bin_103	2563142	13952	5.44332	1215	0.000370665	6	0.000443258	1.19585	0.981937	0.000451412	1.21784
Illumina_virus_244811	13797	35	2.53678	1.90259	Illumina_bin_156	831474	4778	5.74642	192	0.000563647	3	0.00026151	0.46396	0.331091	0.000789843	1.40131
Illumina_virus_244859	5545	25	4.50857	3.38142	Illumina_bin_79	3082989	20013	6.49143	719	0.000151584	3	0.000175488	1.15769	0.520906	0.00033689	2.22246
Illumina_virus_244901	5810	64	11.0155	11.0155	Illumina_bin_55	3613978	59717	16.5239	6211	0.00095239	17	0.000809631	0.850105	0.66664	0.0012145	1.27521
Illumina_virus_246131	5273	52	9.86156	9.86156	Illumina_bin_26	4541522	34747	7.65096	1542	0.000149825	10	0.000417581	2.78713	1.28893	0.000323975	2.16236
Illumina_virus_247004	7158	75	10.4778	10.4778	Illumina_bin_204	193490	2154	11.1324	106	0.00579821	8	0.00599806	1.03447	0.941201	0.00637277	1.09909
Illumina_virus_247107	6747	34	5.03928	5.03928	Illumina_bin_103	2563142	13952	5.44332	1215	0.000370665	5	0.000289889	0.782078	0.925773	0.000313132	0.844784
Illumina_virus_249139	8427	480	56.9598	26.5599	Illumina_bin_83	2981511	285217	95.6619	46922	0.0105823	83	0.00330346	0.312167	0.277643	0.0118982	1.12435
Illumina_virus_249139	8427	480	56.9598	29.4399	Illumina_bin_41	4102097	190264	46.3821	50422	0.00602206	92	0.00266139	0.441941	0.634725	0.00419299	0.696272
Illumina_virus_249328	11750	127	10.8085	5.92725	Illumina_bin_119	2116905	30686	14.4957	3867	0.00174942	34	0.00136691	0.781349	0.408897	0.00334292	1.91087
Illumina_virus_249328	11750	127	10.8085	4.88126	Illumina_bin_110	2343311	27775	11.8529	2667	0.000974866	28	0.00102205	1.0484	0.411821	0.00248179	2.54578
Illumina_virus_249486	5444	22	4.04115	4.04115	Illumina_bin_75	3202201	23377	7.30029	1446	0.000283271	4	0.000229453	0.810012	0.55356	0.000414504	1.46328
Illumina_virus_249523	9716	131	13.4829	12.2572	Illumina_bin_42	4092689	55844	13.6448	6860	0.000820622	30	0.000756236	0.92154	0.898304	0.000841848	1.02587
Illumina_virus_249636	5094	54	10.6007	9.97714	Illumina_bin_72	3234146	25216	7.7968	2825	0.000541005	16	0.000972716	1.79798	1.27964	0.000760145	1.40506
Illumina_virus_249776	16196	221	13.6453	12.9492	Illumina_bin_174	558405	6605	11.8283	1425	0.00944609	93	0.0105903	1.12113	1.09476	0.00967365	1.02409
Illumina_virus_249873	9387	132	14.062	14.062	Illumina_bin_49	3727422	218435	58.6022	64999	0.0094116	76	0.00217758	0.231372	0.239957	0.00907486	0.964221
Illumina_virus_250753	6006	44	7.32601	6.10501	Illumina_bin_72	3234146	25216	7.7968	2825	0.000541005	5	0.00025741	0.4758	0.783014	0.000328742	0.607651
Illumina_virus_250894	5621	130	23.1276	4.08133	Illumina_bin_206	187589	3237	17.2558	63	0.00366336	3	0.00284512	0.776641	0.236519	0.0120291	3.28362
Illumina_virus_250894	5621	130	23.1276	17.6858	Illumina_bin_186	329232	6014	18.2668	213	0.00399033	13	0.00714671	1.79101	0.968195	0.00738148	1.84984
Illumina_virus_251820	5396	59	10.934	4.10026	Illumina_bin_119	2116905	30686	14.4957	3867	0.00174942	6	0.000525264	0.30025	0.282861	0.00185697	1.06148
Illumina_virus_251820	5396	59	10.934	6.83377	Illumina_bin_110	2343311	27775	11.8529	2667	0.000974866	10	0.000792683	0.813119	0.576549	0.00137488	1.41032
Illumina_virus_253959	6069	36	5.93178	5.93178	Illumina_bin_68	3353615	101288	30.2026	5198	0.000926109	3	0.000147398	0.159158	0.1964	0.000750499	0.810379
Illumina_virus_254025	6483	47	7.24973	7.24973	Illumina_bin_33	4372699	43977	10.0572	734	7.69e-05	4	0.000141102	1.83398	0.720852	0.000195744	2.54419
Illumina_virus_254057	10182	342	33.5887	33.0823	Illumina_bin_41	4102097	190264	46.3821	50422	0.00602206	196	0.00469264	0.779242	0.713256	0.00657918	1.09251
Illumina_virus_254212	6868	106	15.4339	14.8165	Illumina_bin_42	4092689	55844	13.6448	6860	0.000820622	24	0.000855267	1.04222	1.08587	0.000787631	0.959798
Illumina_virus_256151	14115	554	39.249	38.5376	Illumina_bin_86	2879752	110398	38.3359	32515	0.00787087	325	0.00803492	1.02084	1.00526	0.00799288	1.0155
Illumina_virus_256767	5078	631	124.262	123.611	Illumina_bin_10	6529394	1047655	160.452	307210	0.014442	380	0.0114698	0.794196	0.770392	0.0148883	1.0309
Illumina_virus_256831	5605	148	26.405	26.405	Illumina_bin_134	1218559	30595	25.1075	7241	0.0102571	76	0.0111788	1.08985	1.05168	0.0106295	1.0363
Illumina_virus_256879	9830	86	8.74873	8.74873	Illumina_bin_68	3353615	101288	30.2026	5198	0.000926109	4	0.000121337	0.131018	0.289668	0.000418883	0.452305
Illumina_virus_257482	6175	147	23.8057	21.005	Illumina_bin_2	9656825	260944	27.0217	31494	0.000675832	30	0.000503095	0.744408	0.777338	0.000647202	0.957637
Illumina_virus_257738	7589	44	5.79787	5.79787	Illumina_bin_25	4550525	64526	14.1799	6282	0.000615582	11	0.000318527	0.517441	0.408879	0.000779026	1.26551
Illumina_virus_258023	6799	1083	159.288	159.049	Illumina_bin_44	4044649	587524	145.26	168817	0.0209644	665	0.0241822	1.15349	1.09493	0.0220856	1.05348
Illumina_virus_258177	7043	23	3.26565	3.26565	Illumina_bin_34	4328827	25428	5.87411	5685	0.000616053	16	0.000524798	0.851872	0.55594	0.000943982	1.53231
Illumina_virus_258286	6266	86	13.7249	6.23857	Illumina_bin_119	2116905	30686	14.4957	3867	0.00174942	15	0.00113084	0.646405	0.430374	0.00262756	1.50196
Illumina_virus_258286	6266	86	13.7249	7.07038	Illumina_bin_110	2343311	27775	11.8529	2667	0.000974866	17	0.00116089	1.19082	0.596512	0.00194613	1.99631
Illumina_virus_258684	6696	66	9.85663	9.25926	Illumina_bin_54	3616682	34157	9.44429	7223	0.0011079	31	0.00128245	1.15755	0.980408	0.00130808	1.18068
Illumina_virus_259307	6688	47	7.02751	6.52555	Illumina_bin_54	3616682	34157	9.44429	7223	0.0011079	26	0.0010749	0.970212	0.690951	0.00155568	1.40417
Illumina_virus_259412	14778	506	34.2401	25.9562	Illumina_bin_90	2824687	113548	40.1984	5935	0.0014911	47	0.00113185	0.759073	0.645702	0.0017529	1.17558
Illumina_virus_259578	7216	65	9.00776	8.53367	Illumina_bin_4	8922494	127429	14.2818	35568	0.000895096	36	0.000559591	0.625175	0.597522	0.000936521	1.04628
Illumina_virus_260489	10523	488	46.3746	35.4629	Illumina_bin_55	3613978	59717	16.5239	6211	0.00095239	104	0.00274268	2.87978	2.14616	0.00127795	1.34183
Illumina_virus_260489	10523	488	46.3746	9.8887	Illumina_bin_188	318231	13163	41.363	573	0.0118458	29	0.00865996	0.731059	0.239071	0.0362234	3.05791
Illumina_virus_261415	8112	99	12.2041	11.0947	Illumina_bin_107	2392504	29696	12.4121	4632	0.00162317	20	0.00103401	0.637032	0.89386	0.00115679	0.712676
Illumina_virus_261944	8200	115	14.0244	12.5218	Illumina_bin_113	2257492	35574	15.7582	4938	0.00194321	25	0.00135544	0.697525	0.79462	0.00170577	0.877809
Illumina_virus_262423	7392	64	8.65801	8.65801	Illumina_bin_25	4550525	64526	14.1799	6282	0.000615582	15	0.000445931	0.724406	0.610583	0.000730337	1.18642
Illumina_virus_262878	9562	48	5.01987	4.76888	Illumina_bin_170	611075	3625	5.93217	533	0.00292643	19	0.0032517	1.11115	0.803901	0.0040449	1.3822
Illumina_virus_263332	7776	84	10.8025	10.3704	Illumina_bin_48	3938447	53462	13.5744	6098	0.000788041	24	0.000785214	0.996413	0.763966	0.00102781	1.30426
Illumina_virus_264769	5496	78	14.1921	14.1921	Illumina_bin_15	5461750	60362	11.0518	14151	0.000950222	33	0.00110046	1.1581	1.28415	0.000856952	0.901844
Illumina_virus_264954	8818	47	5.33001	4.44167	Illumina_bin_101	2626427	61346	23.3572	9373	0.00273293	10	0.000431782	0.157992	0.190163	0.00227059	0.830826
Illumina_virus_265387	8278	87	10.5098	3.0028	Illumina_bin_226	135891	1906	14.0259	29	0.00379997	2	0.00177793	0.46788	0.214089	0.00830463	2.18545
Illumina_virus_265595	9984	86	8.61378	8.2036	Illumina_bin_174	558405	6605	11.8283	1425	0.00944609	40	0.00730536	0.773373	0.693555	0.0105332	1.11509
Illumina_virus_265868	8349	54	6.46784	6.46784	Illumina_bin_172	564717	2474	4.38096	118	0.000818809	2	0.000424194	0.518063	1.47635	0.000287326	0.350907
Illumina_virus_266273	6485	45	6.93909	6.93909	Illumina_bin_132	1438163	11210	7.79467	976	0.000948195	12	0.00129249	1.3631	0.890236	0.00145185	1.53117
Illumina_virus_266470	8622	305	35.3746	23.417	Illumina_bin_37	4195187	135059	32.1938	14841	0.00168945	94	0.00260413	1.54141	0.727376	0.00358016	2.11913
Illumina_virus_266470	8622	305	35.3746	10.4629	Illumina_bin_27	4532183	159501	35.193	28248	0.00275731	42	0.00107482	0.389806	0.297301	0.00361524	1.31115
Illumina_virus_266723	10909	222	20.3502	19.9217	Illumina_bin_84	2953596	42979	14.5514	3915	0.000898853	93	0.00289704	3.22304	1.36906	0.00211608	2.3542
Illumina_virus_267669	12256	318	25.9465	21.8241	Illumina_bin_98	2650894	52735	19.8933	9513	0.00271446	90	0.002783	1.02525	1.09706	0.00253678	0.934545
Illumina_virus_268265	5737	70	12.2015	11.5236	Illumina_bin_59	3531851	86832	24.5854	12516	0.00202766	17	0.000838999	0.413777	0.468719	0.00178999	0.882784
Illumina_virus_268995	11262	65	5.77162	2.88581	Illumina_bin_38	4163512	67454	16.2012	7844	0.000907608	2	4.27e-05	0.0469955	0.178123	0.000239461	0.263837
Illumina_virus_269407	5783	150	25.9381	10.8468	Illumina_bin_37	4195187	135059	32.1938	14841	0.00168945	23	0.000949341	0.561923	0.336923	0.00281768	1.66781
Illumina_virus_269407	5783	150	25.9381	11.3184	Illumina_bin_27	4532183	159501	35.193	28248	0.00275731	24	0.000915695	0.332097	0.321611	0.00284721	1.03261
Illumina_virus_270072	5470	8	1.46252	1.46252	Illumina_bin_34	4328827	25428	5.87411	5685	0.000616053	3	0.000126696	0.205658	0.248978	0.000508866	0.82601
Illumina_virus_270374	6161	51	8.27788	8.27788	Illumina_bin_54	3616682	34157	9.44429	7223	0.0011079	20	0.000899102	0.811538	0.876495	0.00102579	0.92589
Illumina_virus_271572	5801	6	1.0343	1.0343	Illumina_bin_34	4328827	25428	5.87411	5685	0.000616053	2	7.96e-05	0.129282	0.176079	0.000452325	0.734231
Illumina_virus_271609	5576	54	9.68436	8.47382	Illumina_bin_120	2116809	23006	10.8682	2135	0.000955051	14	0.00118924	1.24521	0.779686	0.00152528	1.59707
Illumina_virus_272042	7279	279	38.3294	28.4652	Illumina_bin_14	5637789	183633	32.5718	33629	0.00212059	101	0.00246435	1.1621	0.873923	0.00281987	1.32976
Illumina_virus_272042	7279	279	38.3294	9.01869	Illumina_bin_2	9656825	260944	27.0217	31494	0.000675832	32	0.000455244	0.673604	0.333757	0.001364	2.01825
Illumina_virus_273746	6109	253	41.4143	41.4143	Illumina_bin_86	2879752	110398	38.3359	32515	0.00787087	128	0.00729134	0.92637	1.0803	0.00674936	0.857512
Illumina_virus_274029	5127	127	24.7708	23.6187	Illumina_bin_91	2748592	181413	66.0022	57246	0.0154029	82	0.00581889	0.37778	0.357847	0.0162608	1.0557
Illumina_virus_274043	5986	253	42.2653	40.8178	Illumina_bin_86	2879752	110398	38.3359	32515	0.00787087	141	0.00819655	1.04138	1.06474	0.00769816	0.978057
Illumina_virus_275149	9186	72	7.83801	7.05421	Illumina_bin_95	2675548	38820	14.5092	4623	0.00130092	18	0.000732375	0.562966	0.48619	0.00150636	1.15791
Illumina_virus_275263	5167	147	28.4498	26.7763	Illumina_bin_2	9656825	260944	27.0217	31494	0.000675832	48	0.0009625	1.42417	0.990916	0.000971323	1.43723
Illumina_virus_275787	5266	180	34.1815	33.0029	Illumina_bin_97	2664356	146688	55.0557	35638	0.0101226	84	0.00598696	0.591443	0.599445	0.0099875	0.986651
Illumina_virus_276308	5121	32	6.24878	4.99902	Illumina_bin_213	167899	1181	7.03399	32	0.00236132	4	0.00465219	1.97016	0.710695	0.00654596	2.77216
Illumina_virus_277008	5570	176	31.5978	24.4772	Illumina_bin_61	3514679	261934	74.5257	33788	0.00548923	55	0.00281391	0.512624	0.32844	0.00856752	1.56079
Illumina_virus_278667	12332	66	5.35193	1.52912	Illumina_bin_20	4893292	29681	6.06565	2173	0.00018182	2	3.31e-05	0.182286	0.252095	0.000131471	0.723083
Illumina_virus_279788	5322	84	15.7835	14.9741	Illumina_bin_16	5180528	105153	20.2977	20273	0.00151355	37	0.00134338	0.887569	0.737724	0.00182098	1.20312
Illumina_virus_280129	5097	57	11.183	8.94644	Illumina_bin_53	3630317	196885	54.2336	65203	0.010066	20	0.00108086	0.107378	0.164961	0.00655222	0.650928
Illumina_virus_280437	5184	43	8.29475	8.29475	Illumina_bin_72	3234146	25216	7.7968	2825	0.000541005	7	0.000417516	0.771742	1.06387	0.000392452	0.725413
Illumina_virus_282594	6128	136	22.1932	8.28547	Illumina_bin_37	4195187	135059	32.1938	14841	0.00168945	28	0.00109074	0.645621	0.257362	0.00423817	2.50861
Illumina_virus_282594	6128	136	22.1932	13.6118	Illumina_bin_27	4532183	159501	35.193	28248	0.00275731	46	0.00165627	0.600684	0.386777	0.00428224	1.55305
Illumina_virus_282957	5729	138	24.088	23.4369	Illumina_bin_84	2953596	42979	14.5514	3915	0.000898853	72	0.0042633	4.74304	1.61063	0.00264698	2.94484
Illumina_virus_285625	7509	105	13.9832	12.9345	Illumina_bin_107	2392504	29696	12.4121	4632	0.00162317	37	0.00206601	1.27283	1.04209	0.00198257	1.22142
Illumina_virus_286084	9086	214	23.5527	12.7377	Illumina_bin_14	5637789	183633	32.5718	33629	0.00212059	53	0.00103465	0.487908	0.391065	0.00264573	1.24764
Illumina_virus_286084	9086	214	23.5527	9.37302	Illumina_bin_2	9656825	260944	27.0217	31494	0.000675832	39	0.000444904	0.658305	0.34687	0.00128262	1.89784
Illumina_virus_286380	8299	189	22.7738	21.3045	Illumina_bin_98	2650894	52735	19.8933	9513	0.00271446	58	0.00264467	0.974291	1.07094	0.00246948	0.909752
Illumina_virus_288099	5098	241	47.2734	45.3975	Illumina_bin_3	9502436	781380	82.2294	221840	0.00492072	121	0.0024991	0.507873	0.552083	0.00452667	0.919921
Illumina_virus_288266	8785	89	10.1309	6.88902	Illumina_bin_132	1438163	11210	7.79467	976	0.000948195	17	0.00135382	1.42778	0.883812	0.00153179	1.61548
Illumina_virus_288492	5938	81	13.641	2.27349	Illumina_bin_213	167899	1181	7.03399	32	0.00236132	2	0.00200605	0.849545	0.323215	0.00620654	2.62842
Illumina_virus_288492	5938	81	13.641	10.2307	Illumina_bin_204	193490	2154	11.1324	106	0.00579821	9	0.00783328	1.35098	0.919007	0.00852364	1.47005
Illumina_virus_288528	6772	52	7.67868	7.1302	Illumina_bin_76	3147340	29131	9.25575	3248	0.000658882	13	0.000611249	0.927706	0.770353	0.000793466	1.20426
Illumina_virus_288817	5038	42	8.33664	7.98928	Illumina_bin_54	3616682	34157	9.44429	7223	0.0011079	23	0.00126229	1.13936	0.845938	0.00149218	1.34686
Illumina_virus_289821	14575	1212	83.1561	83.1561	Illumina_bin_88	2839602	11317	3.98542	1856	0.000467203	241	0.00582306	12.4637	20.8651	0.000279081	0.597345
Illumina_virus_292470	10909	81	7.42506	7.42506	Illumina_bin_20	4893292	29681	6.06565	2173	0.00018182	2	3.75e-05	0.206064	1.22412	3.06e-05	0.168337
Illumina_virus_292982	5444	102	18.7362	16.9933	Illumina_bin_2	9656825	260944	27.0217	31494	0.000675832	39	0.000742262	1.09829	0.628876	0.0011803	1.74644
Illumina_virus_294022	11518	222	19.2742	19.1248	Illumina_bin_49	3727422	218435	58.6022	64999	0.0094116	128	0.00298143	0.316782	0.326349	0.0091357	0.970685
Illumina_virus_294728	7064	89	12.5991	8.09942	Illumina_bin_55	3613978	59717	16.5239	6211	0.00095239	18	0.000705077	0.740324	0.490164	0.00143845	1.51036
Illumina_virus_298328	6742	200	29.6648	28.9906	Illumina_bin_11	5940475	205514	34.5956	62755	0.00357528	129	0.00322458	0.901909	0.837986	0.00384801	1.07628
Illumina_virus_298449	5696	207	36.3413	8.07584	Illumina_bin_104	2523080	131116	51.9666	10534	0.00331495	18	0.00125248	0.377828	0.155404	0.0080595	2.43126
Illumina_virus_298449	5696	207	36.3413	27.3681	Illumina_bin_61	3514679	261934	74.5257	33788	0.00548923	61	0.00304701	0.555089	0.367231	0.00829727	1.51155
Illumina_virus_299492	5360	80	14.9254	4.26439	Illumina_bin_33	4372699	43977	10.0572	734	7.69e-05	2	8.53e-05	1.10911	0.424015	0.000201249	2.61574
Illumina_virus_299492	5360	80	14.9254	10.661	Illumina_bin_187	321146	4581	14.2645	114	0.00227313	5	0.00290471	1.27785	0.747376	0.00388654	1.70978
Illumina_virus_300955	5198	17	3.27049	3.27049	Illumina_bin_156	831474	4778	5.74642	192	0.000563647	2	0.000462749	0.820989	0.569135	0.000813074	1.44252
Illumina_virus_302236	5638	49	8.69103	8.69103	Illumina_bin_15	5461750	60362	11.0518	14151	0.000950222	26	0.000845211	0.889488	0.786392	0.00107479	1.1311
Illumina_virus_302853	9601	161	16.7691	16.5868	Illumina_bin_4	8922494	127429	14.2818	35568	0.000895096	91	0.00106342	1.18806	1.1614	0.000915641	1.02295
Illumina_virus_303425	11224	176	15.6807	11.9546	Illumina_bin_14	5637789	183633	32.5718	33629	0.00212059	77	0.00121927	0.574967	0.367022	0.00332206	1.56657
Illumina_virus_303480	5234	30	5.73175	5.73175	Illumina_bin_26	4541522	34747	7.65096	1542	0.000149825	6	0.000252416	1.68474	0.749155	0.000336934	2.24885
Illumina_virus_303510	6743	230	34.1094	15.0375	Illumina_bin_37	4195187	135059	32.1938	14841	0.00168945	41	0.0014517	0.859276	0.467093	0.00310795	1.83963
Illumina_virus_303510	6743	230	34.1094	16.5046	Illumina_bin_27	4532183	159501	35.193	28248	0.00275731	45	0.00147249	0.534031	0.468973	0.00313981	1.13872
Illumina_virus_304188	5475	286	52.2374	36.0607	Illumina_bin_77	3114081	128417	41.2375	38965	0.00807236	107	0.00627581	0.777444	0.874463	0.00717676	0.889054
Illumina_virus_304188	5475	286	52.2374	15.8397	Illumina_bin_86	2879752	110398	38.3359	32515	0.00787087	47	0.00298098	0.378735	0.413183	0.00721467	0.91663
Illumina_virus_304320	6335	39	6.15627	5.13023	Illumina_bin_132	1438163	11210	7.79467	976	0.000948195	5	0.000548801	0.578785	0.658172	0.000833827	0.879383
Illumina_virus_304771	5311	34	6.40181	5.33484	Illumina_bin_59	3531851	86832	24.5854	12516	0.00202766	10	0.000533116	0.262922	0.216992	0.00245684	1.21166
Illumina_virus_304991	8272	17	2.05513	2.05513	Illumina_bin_9	6602881	85726	12.9831	11558	0.000530826	2	3.66e-05	0.0689817	0.158292	0.000231327	0.435787
Illumina_virus_305012	5094	74	14.5269	13.7198	Illumina_bin_9	6602881	85726	12.9831	11558	0.000530826	17	0.000505815	0.952883	1.05674	0.000478654	0.901715
Illumina_virus_306212	10152	38	3.7431	3.7431	Illumina_bin_43	4071932	49921	12.2598	11291	0.00136767	15	0.00036286	0.265312	0.305316	0.00118848	0.868977
Illumina_virus_306750	5221	28	5.36296	5.36296	Illumina_bin_72	3234146	25216	7.7968	2825	0.000541005	5	0.000296112	0.547338	0.687841	0.000430496	0.795734
Illumina_virus_307946	9124	109	11.9465	2.07765	Illumina_bin_33	4372699	43977	10.0572	734	7.69e-05	4	0.000100469	1.30585	0.206584	0.000486334	6.32114
Illumina_virus_307946	9124	109	11.9465	8.83003	Illumina_bin_78	3110585	73638	23.6734	9672	0.00200665	17	0.000598993	0.298503	0.372994	0.0016059	0.800288
Illumina_virus_309336	5541	111	20.0325	17.1707	Illumina_bin_84	2953596	42979	14.5514	3915	0.000898853	24	0.00146922	1.63455	1.18	0.0012451	1.38521
Illumina_virus_309361	8526	329	38.5878	38.3793	Illumina_bin_86	2879752	110398	38.3359	32515	0.00787087	184	0.00751632	0.954954	1.00113	0.00750783	0.953876
Illumina_virus_310499	6350	49	7.71654	7.71654	Illumina_bin_9	6602881	85726	12.9831	11558	0.000530826	15	0.000358098	0.674605	0.594351	0.000602502	1.13503
Illumina_virus_311080	5010	28	5.58882	5.58882	Illumina_bin_56	3577338	23546	6.58199	2401	0.000376204	2	0.000111592	0.296626	0.849108	0.000131422	0.349338
Illumina_virus_311341	5970	19	3.18258	2.12172	Illumina_bin_20	4893292	29681	6.06565	2173	0.00018182	2	6.85e-05	0.376541	0.349793	0.000195724	1.07647
Illumina_virus_312300	5430	56	10.3131	10.3131	Illumina_bin_101	2626427	61346	23.3572	9373	0.00273293	4	0.000280475	0.102628	0.441537	0.000635225	0.232433
Illumina_virus_312648	6753	48	7.10795	6.09253	Illumina_bin_132	1438163	11210	7.79467	976	0.000948195	6	0.000620712	0.654625	0.781628	0.000794128	0.837515
Illumina_virus_315098	10291	367	35.6622	35.4775	Illumina_bin_71	3277398	76751	23.4183	20793	0.00389258	192	0.00571058	1.46704	1.51495	0.00376949	0.968379
Illumina_virus_315356	7658	61	7.96553	4.55173	Illumina_bin_79	3082989	20013	6.49143	719	0.000151584	4	0.000169423	1.11768	0.701191	0.000241622	1.59398
Illumina_virus_315903	10752	35	3.25521	3.25521	Illumina_bin_25	4550525	64526	14.1799	6282	0.000615582	5	0.000102193	0.16601	0.229565	0.000445157	0.723149
Illumina_virus_317770	7139	66	9.24499	8.70117	Illumina_bin_132	1438163	11210	7.79467	976	0.000948195	16	0.00156616	1.65173	1.1163	0.00140299	1.47965
Illumina_virus_320349	5956	21	3.52586	3.52586	Illumina_bin_126	1609194	8857	5.504	1387	0.00111016	6	0.00062602	0.563898	0.640599	0.000977241	0.880267
Illumina_virus_322392	5556	99	17.8186	13.0027	Illumina_bin_55	3613978	59717	16.5239	6211	0.00095239	27	0.00134467	1.41189	0.786905	0.00170881	1.79423
Illumina_virus_323366	5220	96	18.3908	16.7189	Illumina_bin_168	629142	12433	19.7618	756	0.00384766	10	0.00304495	0.791377	0.84602	0.00359915	0.935412
Illumina_virus_324187	6484	42	6.47748	6.47748	Illumina_bin_108	2373718	23840	10.0433	807	0.000287406	3	0.000194917	0.678193	0.644955	0.000302218	1.05154
Illumina_virus_324936	7803	37	4.74177	4.14905	Illumina_bin_48	3938447	53462	13.5744	6098	0.000788041	7	0.000227778	0.289043	0.305653	0.000745218	0.945659
Illumina_virus_326169	5265	22	4.17854	4.17854	Illumina_bin_132	1438163	11210	7.79467	976	0.000948195	2	0.000264134	0.278564	0.536077	0.000492716	0.519636
Illumina_virus_326756	8561	37	4.32193	4.32193	Illumina_bin_43	4071932	49921	12.2598	11291	0.00136767	2	5.74e-05	0.0419492	0.352529	0.000162746	0.118995
Illumina_virus_327033	8666	167	19.2707	17.8433	Illumina_bin_113	2257492	35574	15.7582	4938	0.00194321	50	0.00256564	1.32031	1.13232	0.00226583	1.16602
Illumina_virus_327335	7684	11	1.43155	1.43155	Illumina_bin_138	1108649	1038	0.936275	65	0.000118297	2	0.000234773	1.98461	1.52898	0.000153549	1.29799
Illumina_virus_327376	7070	57	8.06223	4.19236	Illumina_bin_118	2124114	18528	8.7227	2289	0.00103334	13	0.000865658	0.837731	0.480627	0.0018011	1.743
Illumina_virus_327376	7070	57	8.06223	3.54738	Illumina_bin_125	1614579	15864	9.82547	655	0.000505315	11	0.000967876	1.91539	0.361039	0.0026808	5.30521
Illumina_virus_328400	5810	78	13.4251	12.7185	Illumina_bin_42	4092689	55844	13.6448	6860	0.000820622	18	0.000756986	0.922454	0.932115	0.000812116	0.989635
Illumina_virus_329012	6711	306	45.5968	37.7802	Illumina_bin_69	3332152	303588	91.1087	40752	0.0073656	87	0.00389837	0.529267	0.414672	0.00940109	1.27635
Illumina_virus_329132	7344	138	18.7908	16.007	Illumina_bin_55	3613978	59717	16.5239	6211	0.00095239	23	0.000868347	0.911756	0.968719	0.000896386	0.941197
Illumina_virus_332346	5523	42	7.60456	5.06971	Illumina_bin_109	2349738	10753	4.57625	783	0.000286792	2	0.000154475	0.538631	1.10783	0.000139439	0.486204
Illumina_virus_332815	5239	76	14.5066	13.5707	Illumina_bin_98	2650894	52735	19.8933	9513	0.00271446	29	0.00209226	0.770785	0.682174	0.00306705	1.1299
Illumina_virus_333529	6240	225	36.0577	34.922	Illumina_bin_35	4262635	194672	45.6694	55334	0.00611614	123	0.00463104	0.757183	0.76467	0.00605626	0.990209
Illumina_virus_334641	5415	109	20.1293	18.6196	Illumina_bin_117	2162465	50773	23.4792	6998	0.00300036	37	0.00316769	1.05577	0.793023	0.00399445	1.33132
Illumina_virus_334904	7679	1278	166.428	163.7	Illumina_bin_102	2604261	309384	118.799	79188	0.02341	540	0.0270824	1.15687	1.37795	0.0196541	0.839558
Illumina_virus_335727	5911	71	12.0115	12.0115	Illumina_bin_42	4092689	55844	13.6448	6860	0.000820622	17	0.000703731	0.857559	0.880298	0.000799424	0.974169
Illumina_virus_339208	7742	120	15.4999	14.9654	Illumina_bin_42	4092689	55844	13.6448	6860	0.000820622	28	0.000885357	1.07889	1.09678	0.000807231	0.983683
Illumina_virus_339300	6419	202	31.4691	28.7026	Illumina_bin_2	9656825	260944	27.0217	31494	0.000675832	83	0.00133988	1.98256	1.0622	0.00126141	1.86646
Illumina_virus_339716	6588	20	3.03582	1.51791	Illumina_bin_118	2124114	18528	8.7227	2289	0.00103334	3	0.000214383	0.207467	0.174019	0.00123195	1.19221
Illumina_virus_339716	6588	20	3.03582	1.51791	Illumina_bin_125	1614579	15864	9.82547	655	0.000505315	3	0.000282038	0.558144	0.154487	0.00182564	3.61287
Illumina_virus_341546	5510	53	9.61887	1.74889	Illumina_bin_142	1057059	10114	9.56806	18	3.26e-05	2	0.000343383	10.5369	0.182784	0.00187863	57.6468
Illumina_virus_341914	9330	86	9.21758	9.21758	Illumina_bin_240	103563	1020	9.84908	22	0.00524487	2	0.00206987	0.394647	0.935882	0.00221168	0.421684
Illumina_virus_343086	5808	22	3.78788	3.78788	Illumina_bin_161	700322	5067	7.23524	335	0.00143198	2	0.000491706	0.343374	0.523532	0.00093921	0.65588
Illumina_virus_343545	7597	159	20.9293	20.9293	Illumina_bin_58	3535913	57313	16.2088	1982	0.000317927	4	0.000148907	0.46837	1.29123	0.000115322	0.362732
Illumina_virus_343724	5454	35	6.41731	5.70427	Illumina_bin_176	539870	5708	10.5729	287	0.00198494	8	0.0027447	1.38276	0.539518	0.00508733	2.56296
Illumina_virus_344611	7482	247	33.0126	31.9999	Illumina_bin_11	5940475	205514	34.5956	62755	0.00357528	158	0.00355931	0.995532	0.924972	0.00384802	1.07628
Illumina_virus_345148	7018	92	13.1091	12.3809	Illumina_bin_4	8922494	127429	14.2818	35568	0.000895096	51	0.000815103	0.910632	0.8669	0.00094025	1.05045
Illumina_virus_346963	5478	96	17.5246	16.8756	Illumina_bin_42	4092689	55844	13.6448	6860	0.000820622	26	0.00116125	1.41508	1.23678	0.00093893	1.14417
Illumina_virus_347060	6046	116	19.1862	12.7908	Illumina_bin_14	5637789	183633	32.5718	33629	0.00212059	44	0.00129085	0.608722	0.392696	0.00328715	1.55011
Illumina_virus_347060	6046	116	19.1862	5.23261	Illumina_bin_2	9656825	260944	27.0217	31494	0.000675832	18	0.000308491	0.45646	0.193645	0.00159308	2.35721
Illumina_virus_349156	9290	319	34.338	33.5005	Illumina_bin_77	3114081	128417	41.2375	38965	0.00807236	160	0.00554717	0.687182	0.812379	0.00682831	0.845888
Illumina_virus_350263	5320	35	6.57895	6.57895	Illumina_bin_75	3202201	23377	7.30029	1446	0.000283271	5	0.000293501	1.03611	0.90119	0.000325682	1.14972
Illumina_virus_350366	8373	187	22.3337	12.7621	Illumina_bin_37	4195187	135059	32.1938	14841	0.00168945	36	0.00102487	0.606631	0.396415	0.00258535	1.53029
Illumina_virus_350366	8373	187	22.3337	6.73556	Illumina_bin_27	4532183	159501	35.193	28248	0.00275731	19	0.000500686	0.181585	0.191389	0.00261606	0.948772
Illumina_virus_351048	6778	67	9.88492	5.84109	Illumina_bin_118	2124114	18528	8.7227	2289	0.00103334	13	0.000902951	0.87382	0.669643	0.00134841	1.30491
Illumina_virus_351048	6778	67	9.88492	3.59452	Illumina_bin_125	1614579	15864	9.82547	655	0.000505315	8	0.000734102	1.45276	0.365837	0.00200664	3.97106
Illumina_virus_352590	7397	61	8.24659	7.4969	Illumina_bin_30	4452667	41469	9.31329	4564	0.000462022	10	0.000303616	0.657146	0.804967	0.000377178	0.816363
Illumina_virus_352841	5356	21	3.92084	3.92084	Illumina_bin_114	2214601	13585	6.13429	1707	0.000698466	4	0.000338046	0.483984	0.639167	0.000528885	0.757209
Illumina_virus_353865	6187	531	85.8251	85.2567	Illumina_bin_60	3524450	332846	94.4391	38586	0.00623156	150	0.00689101	1.10582	0.902769	0.00763319	1.22492
Illumina_virus_356673	5463	35	6.40674	6.40674	Illumina_bin_82	3014802	77883	25.8335	10768	0.00239071	9	0.000546453	0.228573	0.248001	0.00220343	0.921662
Illumina_virus_360240	5933	170	28.6533	28.6533	Illumina_bin_71	3277398	76751	23.4183	20793	0.00389258	102	0.00525513	1.35004	1.22354	0.00429501	1.10338
Illumina_virus_360516	7856	82	10.4379	10.4379	Illumina_bin_57	3539418	137825	38.94	1848	0.000296669	4	0.000143856	0.484903	0.26805	0.000536674	1.809
Illumina_virus_361595	9220	165	17.8959	15.6182	Illumina_bin_113	2257492	35574	15.7582	4938	0.00194321	48	0.00231559	1.19163	0.991117	0.00233634	1.20231
Illumina_virus_362367	6639	92	13.8575	12.7635	Illumina_bin_98	2650894	52735	19.8933	9513	0.00271446	35	0.00199371	0.734478	0.641598	0.00310741	1.14476
Illumina_virus_365142	5143	212	41.2211	34.7125	Illumina_bin_176	539870	5708	10.5729	287	0.00198494	16	0.00576254	2.90313	3.28315	0.00175519	0.884251
Illumina_virus_368991	8000	148	18.5	17.9032	Illumina_bin_42	4092689	55844	13.6448	6860	0.000820622	30	0.000918063	1.11874	1.31209	0.000699695	0.85264
Illumina_virus_369550	8176	744	90.998	90.1651	Illumina_bin_202	206988	18321	88.5124	5265	0.256072	433	0.266382	1.04026	1.01867	0.261499	1.02119
Illumina_virus_369876	5238	45	8.59107	8.59107	Illumina_bin_55	3613978	59717	16.5239	6211	0.00095239	12	0.000633914	0.665604	0.519918	0.00121926	1.28021
Illumina_virus_370556	5710	84	14.711	13.413	Illumina_bin_98	2650894	52735	19.8933	9513	0.00271446	31	0.00205244	0.756113	0.674248	0.00304404	1.12142
Illumina_virus_372945	6300	73	11.5873	8.69048	Illumina_bin_55	3613978	59717	16.5239	6211	0.00095239	9	0.000395291	0.415051	0.525934	0.000751598	0.78917
Illumina_virus_375821	5532	59	10.6652	3.55507	Illumina_bin_195	243583	2171	8.91277	35	0.0011965	2	0.00148423	1.24048	0.398874	0.00372105	3.10995
Illumina_virus_375821	5532	59	10.6652	7.11015	Illumina_bin_130	1454118	14387	9.89397	834	0.0007913	4	0.000499153	0.630801	0.718634	0.000694585	0.877777
Illumina_virus_378660	5247	78	14.8656	14.6048	Illumina_bin_49	3727422	218435	58.6022	64999	0.0094116	56	0.00286331	0.304232	0.24922	0.0114891	1.22074
Illumina_virus_380607	5859	117	19.9693	13.3129	Illumina_bin_176	539870	5708	10.5729	287	0.00198494	4	0.00126458	0.637088	1.25915	0.00100432	0.505968
Illumina_virus_381813	5197	56	10.7754	10.7754	Illumina_bin_107	2392504	29696	12.4121	4632	0.00162317	24	0.00193442	1.19176	0.868141	0.00222823	1.37277
Illumina_virus_383078	5465	48	8.78317	8.38393	Illumina_bin_116	2167736	40576	18.7181	8876	0.00386864	21	0.00177265	0.45821	0.447904	0.00395766	1.02301
Illumina_virus_383150	7352	64	8.70511	8.03549	Illumina_bin_132	1438163	11210	7.79467	976	0.000948195	12	0.00114076	1.20308	1.0309	0.00110657	1.16703
Illumina_virus_388429	5069	17	3.35372	3.35372	Illumina_bin_56	3577338	23546	6.58199	2401	0.000376204	3	0.000165439	0.43976	0.50953	0.00032469	0.863071
Illumina_virus_388959	5261	38	7.22296	5.05607	Illumina_bin_119	2116905	30686	14.4957	3867	0.00174942	14	0.00125707	0.718561	0.348798	0.00360399	2.0601
Illumina_virus_389998	6900	37	5.36232	5.36232	Illumina_bin_84	2953596	42979	14.5514	3915	0.000898853	3	0.000147549	0.164153	0.368508	0.000400396	0.445452
Illumina_virus_392061	8183	85	10.3874	9.58836	Illumina_bin_92	2730055	26713	9.78478	2160	0.000581218	12	0.000537152	0.924183	0.979925	0.000548156	0.943116
Illumina_virus_394463	6369	46	7.22248	6.31967	Illumina_bin_132	1438163	11210	7.79467	976	0.000948195	7	0.00076762	0.809559	0.810769	0.00094678	0.998507
Illumina_virus_398544	9342	44	4.70991	3.13994	Illumina_bin_103	2563142	13952	5.44332	1215	0.000370665	2	8.35e-05	0.225339	0.576843	0.000144797	0.390642
Illumina_virus_399320	7379	171	23.1739	21.1761	Illumina_bin_117	2162465	50773	23.4792	6998	0.00300036	53	0.00332146	1.10702	0.901909	0.0036827	1.22742
Illumina_virus_403268	5151	106	20.5785	20.5785	Illumina_bin_79	3082989	20013	6.49143	719	0.000151584	2	0.000125941	0.83083	3.17011	3.97e-05	0.262083
Illumina_virus_403901	6085	50	8.21693	7.50241	Illumina_bin_18	5130315	120473	23.4826	25200	0.00191905	21	0.00067269	0.350532	0.319488	0.00210552	1.09717
Illumina_virus_406022	5234	38	7.26022	2.90409	Illumina_bin_55	3613978	59717	16.5239	6211	0.00095239	2	0.000105733	0.111019	0.175751	0.000601608	0.631682
Illumina_virus_409103	5138	81	15.7649	12.446	Illumina_bin_55	3613978	59717	16.5239	6211	0.00095239	15	0.000808965	0.849405	0.75321	0.00107402	1.12771
Illumina_virus_411813	6009	99	16.4753	12.0819	Illumina_bin_186	329232	6014	18.2668	213	0.00399033	11	0.00566354	1.41932	0.661413	0.00856279	2.14589
Illumina_virus_411813	6009	99	16.4753	2.1967	Illumina_bin_48	3938447	53462	13.5744	6098	0.000788041	2	8.45e-05	0.107239	0.161827	0.000522217	0.662678
Illumina_virus_412898	5128	100	19.5008	16.2507	Illumina_bin_55	3613978	59717	16.5239	6211	0.00095239	25	0.0013509	1.41843	0.983464	0.00137361	1.44228
Illumina_virus_419099	7927	123	15.5166	14.8959	Illumina_bin_42	4092689	55844	13.6448	6860	0.000820622	24	0.0007412	0.903218	1.09169	0.000678947	0.827357
Illumina_virus_423533	6791	32	4.71212	4.71212	Illumina_bin_213	167899	1181	7.03399	32	0.00236132	5	0.00438519	1.85709	0.669907	0.00654596	2.77216
Illumina_virus_427983	8900	47	5.2809	5.11055	Illumina_bin_54	3616682	34157	9.44429	7223	0.0011079	30	0.00093431	0.843317	0.541126	0.0017266	1.55845
Illumina_virus_434572	5548	49	8.83201	7.85068	Illumina_bin_132	1438163	11210	7.79467	976	0.000948195	8	0.00100264	1.05742	1.00719	0.000995488	1.04988
Illumina_virus_443061	5256	91	17.3135	16.418	Illumina_bin_49	3727422	218435	58.6022	64999	0.0094116	55	0.00281133	0.298709	0.280161	0.0100347	1.06621
Illumina_virus_452782	5291	109	20.601	18.312	Illumina_bin_2	9656825	260944	27.0217	31494	0.000675832	40	0.000783296	1.15901	0.677678	0.00115585	1.71027
Illumina_virus_461559	6476	33	5.09574	5.09574	Illumina_bin_221	144443	758	5.24774	24	0.0028023	2	0.00213809	0.762977	0.971034	0.00220187	0.785737
Illumina_virus_463135	6827	36	5.27318	5.27318	Illumina_bin_213	167899	1181	7.03399	32	0.00236132	3	0.00261724	1.10838	0.749671	0.00349118	1.47848
Illumina_virus_470491	5006	19	3.79545	3.79545	Illumina_bin_98	2650894	52735	19.8933	9513	0.00271446	2	0.000150712	0.0555218	0.19079	0.000789934	0.29101
Illumina_virus_491831	5513	101	18.3203	18.3203	Illumina_bin_113	2257492	35574	15.7582	4938	0.00194321	33	0.00265804	1.36786	1.16259	0.00228631	1.17656
