# Supplementary material for: Prokaryotic viruses impact functional microorganisms in nutrient removal and carbon cycle in wastewater treatment plants
Source: Nat Commun. 2021 Sep 13;12:5398. doi: 10.1038/s41467-021-25678-1 (PMC8438041; doi:10.1038/s41467-021-25678-1)
Supplement: Supplementary file 12 — Supplementary Data 10 [file 41467_2021_25678_MOESM12_ESM.xlsx]

## Sheet: Supplementary Data 10
Supplementary Data 10.Virus-host connections predicted with CRISPR spacers in Hi-C data (Illumina)
Spacer_name	Viral_contig_name	Percentage of identical matches	Alignment length	Mismatch	gapopen	qstart	qend	sstart	send	evalue	bitscore	coverage
Illumina_bin_216.fasta.out_1	Illumina_virus_5329	100	51	0	0	1	51	117556	117606	4.87e-22	101	100
Illumina_bin_216.fasta.out_2	Illumina_virus_5329	100	52	0	0	1	52	117627	117678	1.27e-22	103	100
Illumina_bin_216.fasta.out_3	Illumina_virus_5329	100	51	0	0	1	51	117699	117749	4.87e-22	101	100
Illumina_bin_216.fasta.out_4	Illumina_virus_5329	100	50	0	0	1	50	117770	117819	1.87e-21	99.6	100
Illumina_bin_216.fasta.out_5	Illumina_virus_5329	100	52	0	0	1	52	117840	117891	1.27e-22	103	100
Illumina_bin_216.fasta.out_6	Illumina_virus_5329	100	53	0	0	1	53	117912	117964	3.3e-23	105	100
Illumina_bin_216.fasta.out_7	Illumina_virus_5329	100	52	0	0	1	52	117985	118036	1.27e-22	103	100
Illumina_bin_216.fasta.out_8	Illumina_virus_5329	100	51	0	0	1	51	118057	118107	4.87e-22	101	100
Illumina_bin_216.fasta.out_9	Illumina_virus_5329	100	50	0	0	1	50	118128	118177	1.87e-21	99.6	100
Illumina_bin_216.fasta.out_10	Illumina_virus_5329	100	52	0	0	1	52	118198	118249	1.27e-22	103	100
Illumina_bin_216.fasta.out_11	Illumina_virus_5329	100	42	0	0	1	42	118270	118311	8.82e-17	83.8	100
Illumina_bin_216.fasta.out_12	Illumina_virus_5329	100	52	0	0	1	52	118332	118383	1.27e-22	103	100
Illumina_bin_216.fasta.out_13	Illumina_virus_5329	100	53	0	0	1	53	118404	118456	3.3e-23	105	100
Illumina_bin_22.fasta.out_5	Illumina_virus_867	100	35	0	0	1	35	7291	7325	9.82e-13	69.9	100
Illumina_bin_22.fasta.out_25	Illumina_virus_68786	100	35	0	0	1	35	27605	27639	9.82e-13	69.9	100
Illumina_bin_22.fasta.out_27	Illumina_virus_867	100	35	0	0	1	35	8109	8143	9.82e-13	69.9	100
Illumina_bin_22.fasta.out_34	Illumina_virus_868	97.222	36	1	0	1	36	2493	2458	6.36e-11	63.9	100
Illumina_bin_22.fasta.out_35	Illumina_virus_867	100	34	0	0	1	34	11900	11867	3.69e-12	67.9	100
Illumina_bin_22.fasta.out_36	Illumina_virus_867	100	37	0	0	1	37	9073	9037	6.92e-14	73.8	100
Illumina_bin_22.fasta.out_38	Illumina_virus_63295	100	32	0	0	1	32	8390	8359	6.06e-11	63.9	91
Illumina_bin_22.fasta.out_50	Illumina_virus_10033	100	35	0	0	1	35	2932	2966	9.82e-13	69.9	100
Illumina_bin_22.fasta.out_55	Illumina_virus_867	100	35	0	0	1	35	8703	8737	9.82e-13	69.9	100
Illumina_bin_22.fasta.out_58	Illumina_virus_867	97.059	34	1	0	2	35	7376	7409	9.46e-10	60	97
Illumina_bin_22.fasta.out_63	Illumina_virus_867	100	35	0	0	1	35	4588	4622	9.82e-13	69.9	100
Illumina_bin_22.fasta.out_65	Illumina_virus_867	100	32	0	0	1	32	8703	8734	6.06e-11	63.9	91
Illumina_bin_22.fasta.out_67	Illumina_virus_868	100	35	0	0	1	35	2837	2871	9.82e-13	69.9	100
Illumina_bin_22.fasta.out_69	Illumina_virus_867	100	35	0	0	1	35	9023	9057	9.82e-13	69.9	100
Illumina_bin_22.fasta.out_80	Illumina_virus_7057	100	34	0	0	1	34	984	1017	3.69e-12	67.9	100
Illumina_bin_22.fasta.out_92	Illumina_virus_1225	97.059	34	1	0	1	34	2937	2904	9.46e-10	60	97
Illumina_bin_22.fasta.out_210	Illumina_virus_7734	97.059	34	1	0	1	34	12366	12333	8.99e-10	60	100
Illumina_bin_22.fasta.out_216	Illumina_virus_63295	100	35	0	0	1	35	17412	17378	9.82e-13	69.9	100
Illumina_bin_22.fasta.out_279	Illumina_virus_164	100	39	0	0	1	39	241534	241572	4.83e-15	77.8	100
Illumina_bin_22.fasta.out_394	Illumina_virus_7734	100	36	0	0	1	36	353	388	2.61e-13	71.9	100
Illumina_bin_22.fasta.out_395	Illumina_virus_7734	100	35	0	0	1	35	426	460	9.82e-13	69.9	100
Illumina_bin_22.fasta.out_396	Illumina_virus_7734	100	33	0	0	1	33	498	530	1.38e-11	65.9	100
Illumina_bin_22.fasta.out_397	Illumina_virus_7734	100	35	0	0	1	35	568	602	9.82e-13	69.9	100
Illumina_bin_22.fasta.out_398	Illumina_virus_7734	100	34	0	0	1	34	640	673	3.69e-12	67.9	100
Illumina_bin_22.fasta.out_399	Illumina_virus_7734	100	37	0	0	1	37	711	747	6.92e-14	73.8	100
Illumina_bin_22.fasta.out_400	Illumina_virus_7734	100	35	0	0	1	35	785	819	9.82e-13	69.9	100
Illumina_bin_22.fasta.out_401	Illumina_virus_7734	100	33	0	0	1	33	857	889	1.38e-11	65.9	100
Illumina_bin_22.fasta.out_402	Illumina_virus_7734	100	35	0	0	1	35	927	961	9.82e-13	69.9	100
Illumina_bin_22.fasta.out_403	Illumina_virus_7734	100	37	0	0	1	37	999	1035	6.92e-14	73.8	100
Illumina_bin_22.fasta.out_404	Illumina_virus_7734	100	35	0	0	1	35	1073	1107	9.82e-13	69.9	100
Illumina_bin_22.fasta.out_405	Illumina_virus_7734	100	36	0	0	1	36	1145	1180	2.61e-13	71.9	100
Illumina_bin_22.fasta.out_406	Illumina_virus_7734	100	36	0	0	1	36	1218	1253	2.61e-13	71.9	100
Illumina_bin_22.fasta.out_407	Illumina_virus_7734	100	37	0	0	1	37	1291	1327	6.92e-14	73.8	100
Illumina_bin_22.fasta.out_408	Illumina_virus_7734	100	37	0	0	1	37	1365	1401	6.92e-14	73.8	100
Illumina_bin_22.fasta.out_409	Illumina_virus_7734	100	35	0	0	1	35	1439	1473	9.82e-13	69.9	100
Illumina_bin_22.fasta.out_410	Illumina_virus_7734	100	35	0	0	1	35	1511	1545	9.82e-13	69.9	100
Illumina_bin_22.fasta.out_411	Illumina_virus_7734	100	35	0	0	1	35	1583	1617	9.82e-13	69.9	100
Illumina_bin_22.fasta.out_412	Illumina_virus_7734	100	36	0	0	1	36	1655	1690	2.61e-13	71.9	100
Illumina_bin_22.fasta.out_413	Illumina_virus_7734	100	36	0	0	1	36	1728	1763	2.61e-13	71.9	100
Illumina_bin_22.fasta.out_414	Illumina_virus_7734	100	36	0	0	1	36	1801	1836	2.61e-13	71.9	100
Illumina_bin_22.fasta.out_415	Illumina_virus_7734	100	35	0	0	1	35	1874	1908	9.82e-13	69.9	100
Illumina_bin_22.fasta.out_416	Illumina_virus_7734	100	36	0	0	1	36	1946	1981	2.61e-13	71.9	100
Illumina_bin_22.fasta.out_417	Illumina_virus_7734	100	35	0	0	1	35	2019	2053	9.82e-13	69.9	100
Illumina_bin_22.fasta.out_418	Illumina_virus_7734	100	36	0	0	1	36	2091	2126	2.61e-13	71.9	100
Illumina_bin_22.fasta.out_419	Illumina_virus_7734	100	36	0	0	1	36	2164	2199	2.61e-13	71.9	100
Illumina_bin_22.fasta.out_420	Illumina_virus_7734	100	37	0	0	1	37	2237	2273	6.92e-14	73.8	100
Illumina_bin_22.fasta.out_421	Illumina_virus_7734	100	36	0	0	1	36	2311	2346	2.61e-13	71.9	100
Illumina_bin_22.fasta.out_422	Illumina_virus_7734	100	36	0	0	1	36	2384	2419	2.61e-13	71.9	100
Illumina_bin_22.fasta.out_423	Illumina_virus_7734	100	37	0	0	1	37	2457	2493	6.92e-14	73.8	100
Illumina_bin_22.fasta.out_424	Illumina_virus_7734	100	36	0	0	1	36	2531	2566	2.61e-13	71.9	100
Illumina_bin_22.fasta.out_425	Illumina_virus_7734	100	34	0	0	1	34	2604	2637	3.69e-12	67.9	100
Illumina_bin_22.fasta.out_426	Illumina_virus_7734	100	35	0	0	1	35	2675	2709	9.82e-13	69.9	100
Illumina_bin_22.fasta.out_427	Illumina_virus_7734	100	33	0	0	1	33	2747	2779	1.38e-11	65.9	100
Illumina_bin_22.fasta.out_428	Illumina_virus_7734	100	35	0	0	1	35	2817	2851	9.82e-13	69.9	100
Illumina_bin_22.fasta.out_429	Illumina_virus_7734	100	35	0	0	1	35	2889	2923	9.82e-13	69.9	100
Illumina_bin_22.fasta.out_430	Illumina_virus_7734	100	37	0	0	1	37	2961	2997	6.92e-14	73.8	100
Illumina_bin_22.fasta.out_431	Illumina_virus_7734	100	35	0	0	1	35	3035	3069	9.82e-13	69.9	100
Illumina_bin_22.fasta.out_432	Illumina_virus_7734	100	33	0	0	1	33	3107	3139	1.38e-11	65.9	100
Illumina_bin_22.fasta.out_433	Illumina_virus_7734	100	36	0	0	1	36	3177	3212	2.61e-13	71.9	100
Illumina_bin_22.fasta.out_434	Illumina_virus_7734	100	36	0	0	1	36	3343	3378	2.61e-13	71.9	100
Illumina_bin_22.fasta.out_435	Illumina_virus_7734	100	36	0	0	1	36	3416	3451	2.61e-13	71.9	100
Illumina_bin_22.fasta.out_436	Illumina_virus_7734	100	34	0	0	1	34	3489	3522	3.69e-12	67.9	100
Illumina_bin_22.fasta.out_437	Illumina_virus_7734	100	36	0	0	1	36	3560	3595	2.61e-13	71.9	100
Illumina_bin_22.fasta.out_438	Illumina_virus_7734	100	34	0	0	1	34	3633	3666	3.69e-12	67.9	100
Illumina_bin_22.fasta.out_439	Illumina_virus_7734	100	33	0	0	1	33	3704	3736	1.38e-11	65.9	100
Illumina_bin_22.fasta.out_440	Illumina_virus_7734	100	36	0	0	1	36	3774	3809	2.61e-13	71.9	100
Illumina_bin_22.fasta.out_441	Illumina_virus_7734	100	37	0	0	1	37	3847	3883	6.92e-14	73.8	100
Illumina_bin_22.fasta.out_442	Illumina_virus_7734	100	37	0	0	1	37	3921	3957	6.92e-14	73.8	100
Illumina_bin_22.fasta.out_443	Illumina_virus_7734	100	35	0	0	1	35	3995	4029	9.82e-13	69.9	100
Illumina_bin_22.fasta.out_444	Illumina_virus_7734	100	35	0	0	1	35	4067	4101	9.82e-13	69.9	100
Illumina_bin_22.fasta.out_445	Illumina_virus_7734	100	35	0	0	1	35	4139	4173	9.82e-13	69.9	100
Illumina_bin_22.fasta.out_446	Illumina_virus_7734	100	36	0	0	1	36	4211	4246	2.61e-13	71.9	100
Illumina_bin_22.fasta.out_447	Illumina_virus_7734	100	34	0	0	1	34	4284	4317	3.69e-12	67.9	100
Illumina_bin_22.fasta.out_448	Illumina_virus_7734	100	36	0	0	1	36	4355	4390	2.61e-13	71.9	100
Illumina_bin_22.fasta.out_449	Illumina_virus_7734	100	38	0	0	1	38	4428	4465	1.83e-14	75.8	100
Illumina_bin_22.fasta.out_450	Illumina_virus_7734	100	37	0	0	1	37	4503	4539	6.92e-14	73.8	100
Illumina_bin_22.fasta.out_451	Illumina_virus_7734	100	34	0	0	1	34	4577	4610	3.69e-12	67.9	100
Illumina_bin_22.fasta.out_452	Illumina_virus_7734	100	36	0	0	1	36	4648	4683	2.61e-13	71.9	100
Illumina_bin_22.fasta.out_453	Illumina_virus_7734	100	34	0	0	1	34	4721	4754	3.69e-12	67.9	100
Illumina_bin_22.fasta.out_454	Illumina_virus_7734	100	33	0	0	1	33	4792	4824	1.38e-11	65.9	100
Illumina_bin_22.fasta.out_455	Illumina_virus_7734	100	37	0	0	1	37	4862	4898	6.92e-14	73.8	100
Illumina_bin_22.fasta.out_456	Illumina_virus_7734	100	37	0	0	1	37	4936	4972	6.92e-14	73.8	100
Illumina_bin_22.fasta.out_457	Illumina_virus_7734	100	34	0	0	1	34	5010	5043	3.69e-12	67.9	100
Illumina_bin_22.fasta.out_458	Illumina_virus_7734	100	34	0	0	1	34	5081	5114	3.69e-12	67.9	100
Illumina_bin_22.fasta.out_459	Illumina_virus_7734	100	37	0	0	1	37	5152	5188	6.92e-14	73.8	100
Illumina_bin_22.fasta.out_460	Illumina_virus_7734	100	35	0	0	1	35	5226	5260	9.82e-13	69.9	100
Illumina_bin_22.fasta.out_460	Illumina_virus_7734	100	34	0	0	1	34	10959	10992	3.88e-12	67.9	97
Illumina_bin_22.fasta.out_461	Illumina_virus_7734	100	37	0	0	1	37	5298	5334	6.92e-14	73.8	100
Illumina_bin_22.fasta.out_462	Illumina_virus_7734	100	34	0	0	1	34	5372	5405	3.69e-12	67.9	100
Illumina_bin_22.fasta.out_463	Illumina_virus_7734	100	37	0	0	1	37	5443	5479	6.92e-14	73.8	100
Illumina_bin_22.fasta.out_464	Illumina_virus_7734	100	37	0	0	1	37	5517	5553	6.92e-14	73.8	100
Illumina_bin_22.fasta.out_465	Illumina_virus_7734	100	36	0	0	1	36	5591	5626	2.61e-13	71.9	100
Illumina_bin_22.fasta.out_466	Illumina_virus_7734	100	36	0	0	1	36	5664	5699	2.61e-13	71.9	100
Illumina_bin_22.fasta.out_467	Illumina_virus_7734	100	34	0	0	1	34	5737	5770	3.69e-12	67.9	100
Illumina_bin_22.fasta.out_468	Illumina_virus_7734	100	35	0	0	1	35	5808	5842	9.82e-13	69.9	100
Illumina_bin_22.fasta.out_469	Illumina_virus_7734	100	35	0	0	1	35	5880	5914	9.82e-13	69.9	100
Illumina_bin_22.fasta.out_470	Illumina_virus_7734	100	36	0	0	1	36	5952	5987	2.61e-13	71.9	100
Illumina_bin_22.fasta.out_471	Illumina_virus_7734	100	37	0	0	1	37	6025	6061	6.92e-14	73.8	100
Illumina_bin_22.fasta.out_472	Illumina_virus_7734	100	35	0	0	1	35	6099	6133	9.82e-13	69.9	100
Illumina_bin_22.fasta.out_473	Illumina_virus_7734	100	36	0	0	1	36	6171	6206	2.61e-13	71.9	100
Illumina_bin_22.fasta.out_474	Illumina_virus_7734	100	36	0	0	1	36	6244	6279	2.61e-13	71.9	100
Illumina_bin_22.fasta.out_475	Illumina_virus_7734	100	35	0	0	1	35	6317	6351	9.82e-13	69.9	100
Illumina_bin_22.fasta.out_476	Illumina_virus_7734	100	37	0	0	1	37	6389	6425	6.92e-14	73.8	100
Illumina_bin_22.fasta.out_477	Illumina_virus_7734	100	37	0	0	1	37	6463	6499	6.92e-14	73.8	100
Illumina_bin_22.fasta.out_478	Illumina_virus_7734	100	39	0	0	1	39	6537	6575	4.83e-15	77.8	100
Illumina_bin_22.fasta.out_479	Illumina_virus_7734	100	35	0	0	1	35	6613	6647	9.82e-13	69.9	100
Illumina_bin_22.fasta.out_480	Illumina_virus_7734	100	38	0	0	1	38	6685	6722	1.83e-14	75.8	100
Illumina_bin_22.fasta.out_481	Illumina_virus_7734	100	35	0	0	1	35	6760	6794	9.82e-13	69.9	100
Illumina_bin_22.fasta.out_482	Illumina_virus_7734	100	35	0	0	1	35	6832	6866	9.82e-13	69.9	100
Illumina_bin_22.fasta.out_483	Illumina_virus_7734	100	33	0	0	1	33	6904	6936	1.38e-11	65.9	100
Illumina_bin_22.fasta.out_484	Illumina_virus_7734	100	35	0	0	1	35	6974	7008	9.82e-13	69.9	100
Illumina_bin_22.fasta.out_485	Illumina_virus_7734	100	35	0	0	1	35	7046	7080	9.82e-13	69.9	100
Illumina_bin_22.fasta.out_486	Illumina_virus_7734	100	36	0	0	1	36	7118	7153	2.61e-13	71.9	100
Illumina_bin_22.fasta.out_487	Illumina_virus_7734	100	36	0	0	1	36	7191	7226	2.61e-13	71.9	100
Illumina_bin_22.fasta.out_488	Illumina_virus_7734	100	36	0	0	1	36	7264	7299	2.61e-13	71.9	100
Illumina_bin_22.fasta.out_489	Illumina_virus_7734	100	33	0	0	1	33	7337	7369	1.38e-11	65.9	100
Illumina_bin_22.fasta.out_490	Illumina_virus_7734	100	36	0	0	1	36	7407	7442	2.61e-13	71.9	100
Illumina_bin_22.fasta.out_491	Illumina_virus_7734	100	37	0	0	1	37	7480	7516	6.92e-14	73.8	100
Illumina_bin_22.fasta.out_492	Illumina_virus_7734	100	35	0	0	1	35	7554	7588	9.82e-13	69.9	100
Illumina_bin_22.fasta.out_493	Illumina_virus_7734	100	40	0	0	1	40	7626	7665	1.27e-15	79.8	100
Illumina_bin_22.fasta.out_494	Illumina_virus_7734	100	34	0	0	1	34	7703	7736	3.69e-12	67.9	100
Illumina_bin_22.fasta.out_495	Illumina_virus_7734	100	34	0	0	1	34	7774	7807	3.69e-12	67.9	100
Illumina_bin_22.fasta.out_496	Illumina_virus_7734	100	37	0	0	1	37	7845	7881	6.92e-14	73.8	100
Illumina_bin_22.fasta.out_497	Illumina_virus_7734	100	37	0	0	1	37	7919	7955	6.92e-14	73.8	100
Illumina_bin_22.fasta.out_498	Illumina_virus_7734	100	33	0	0	1	33	7993	8025	1.38e-11	65.9	100
Illumina_bin_22.fasta.out_499	Illumina_virus_7734	100	36	0	0	1	36	8063	8098	2.61e-13	71.9	100
Illumina_bin_22.fasta.out_500	Illumina_virus_7734	100	34	0	0	1	34	8136	8169	3.69e-12	67.9	100
Illumina_bin_22.fasta.out_501	Illumina_virus_7734	100	37	0	0	1	37	8207	8243	6.92e-14	73.8	100
Illumina_bin_22.fasta.out_502	Illumina_virus_7734	100	35	0	0	1	35	8281	8315	9.82e-13	69.9	100
Illumina_bin_22.fasta.out_503	Illumina_virus_7734	100	35	0	0	1	35	8353	8387	9.82e-13	69.9	100
Illumina_bin_22.fasta.out_504	Illumina_virus_7734	100	34	0	0	1	34	8425	8458	3.69e-12	67.9	100
Illumina_bin_22.fasta.out_505	Illumina_virus_7734	100	35	0	0	1	35	8496	8530	9.82e-13	69.9	100
Illumina_bin_22.fasta.out_506	Illumina_virus_7734	100	37	0	0	1	37	8568	8604	6.92e-14	73.8	100
Illumina_bin_22.fasta.out_507	Illumina_virus_7734	100	37	0	0	1	37	8642	8678	6.92e-14	73.8	100
Illumina_bin_22.fasta.out_508	Illumina_virus_7734	100	35	0	0	1	35	8716	8750	9.82e-13	69.9	100
Illumina_bin_22.fasta.out_509	Illumina_virus_7734	100	34	0	0	1	34	8788	8821	3.69e-12	67.9	100
Illumina_bin_22.fasta.out_510	Illumina_virus_7734	100	35	0	0	1	35	8859	8893	9.82e-13	69.9	100
Illumina_bin_22.fasta.out_511	Illumina_virus_7734	100	38	0	0	1	38	8931	8968	1.83e-14	75.8	100
Illumina_bin_22.fasta.out_512	Illumina_virus_7734	100	36	0	0	1	36	9006	9041	2.61e-13	71.9	100
Illumina_bin_22.fasta.out_513	Illumina_virus_7734	100	34	0	0	1	34	9079	9112	3.69e-12	67.9	100
Illumina_bin_22.fasta.out_514	Illumina_virus_7734	100	36	0	0	1	36	9150	9185	2.61e-13	71.9	100
Illumina_bin_22.fasta.out_515	Illumina_virus_7734	100	35	0	0	1	35	9223	9257	9.82e-13	69.9	100
Illumina_bin_22.fasta.out_516	Illumina_virus_7734	100	36	0	0	1	36	9295	9330	2.61e-13	71.9	100
Illumina_bin_22.fasta.out_517	Illumina_virus_7734	100	37	0	0	1	37	9368	9404	6.92e-14	73.8	100
Illumina_bin_22.fasta.out_518	Illumina_virus_7734	100	36	0	0	1	36	9442	9477	2.61e-13	71.9	100
Illumina_bin_22.fasta.out_519	Illumina_virus_7734	100	35	0	0	1	35	9515	9549	9.82e-13	69.9	100
Illumina_bin_22.fasta.out_520	Illumina_virus_7734	100	34	0	0	1	34	9587	9620	3.69e-12	67.9	100
Illumina_bin_22.fasta.out_521	Illumina_virus_7734	100	34	0	0	1	34	9658	9691	3.69e-12	67.9	100
Illumina_bin_22.fasta.out_522	Illumina_virus_7734	100	35	0	0	1	35	9729	9763	9.82e-13	69.9	100
Illumina_bin_22.fasta.out_523	Illumina_virus_7734	100	36	0	0	1	36	9801	9836	2.61e-13	71.9	100
Illumina_bin_22.fasta.out_524	Illumina_virus_7734	100	37	0	0	1	37	9874	9910	6.92e-14	73.8	100
Illumina_bin_22.fasta.out_525	Illumina_virus_7734	100	36	0	0	1	36	9948	9983	2.61e-13	71.9	100
Illumina_bin_22.fasta.out_526	Illumina_virus_7734	100	35	0	0	1	35	10021	10055	9.82e-13	69.9	100
Illumina_bin_22.fasta.out_527	Illumina_virus_7734	100	34	0	0	1	34	10093	10126	3.69e-12	67.9	100
Illumina_bin_22.fasta.out_528	Illumina_virus_7734	100	34	0	0	1	34	10164	10197	3.69e-12	67.9	100
Illumina_bin_22.fasta.out_529	Illumina_virus_7734	100	36	0	0	1	36	10235	10270	2.61e-13	71.9	100
Illumina_bin_22.fasta.out_530	Illumina_virus_7734	100	37	0	0	1	37	10308	10344	6.92e-14	73.8	100
Illumina_bin_22.fasta.out_531	Illumina_virus_7734	100	34	0	0	1	34	10382	10415	3.69e-12	67.9	100
Illumina_bin_22.fasta.out_532	Illumina_virus_7734	100	33	0	0	1	33	10453	10485	1.38e-11	65.9	100
Illumina_bin_22.fasta.out_533	Illumina_virus_7734	100	36	0	0	1	36	10523	10558	2.61e-13	71.9	100
Illumina_bin_22.fasta.out_534	Illumina_virus_7734	100	36	0	0	1	36	10596	10631	2.61e-13	71.9	100
Illumina_bin_22.fasta.out_535	Illumina_virus_7734	100	36	0	0	1	36	10669	10704	2.61e-13	71.9	100
Illumina_bin_22.fasta.out_536	Illumina_virus_7734	100	35	0	0	1	35	10742	10776	9.82e-13	69.9	100
Illumina_bin_22.fasta.out_537	Illumina_virus_7734	100	35	0	0	1	35	10814	10848	9.82e-13	69.9	100
Illumina_bin_22.fasta.out_538	Illumina_virus_7734	100	36	0	0	1	36	10886	10921	2.61e-13	71.9	100
Illumina_bin_22.fasta.out_539	Illumina_virus_7734	100	34	0	0	1	34	5226	5259	3.69e-12	67.9	100
Illumina_bin_22.fasta.out_539	Illumina_virus_7734	100	34	0	0	1	34	10959	10992	3.69e-12	67.9	100
Illumina_bin_22.fasta.out_540	Illumina_virus_7734	100	36	0	0	1	36	11030	11065	2.61e-13	71.9	100
Illumina_bin_22.fasta.out_541	Illumina_virus_7734	100	35	0	0	1	35	11103	11137	9.82e-13	69.9	100
Illumina_bin_22.fasta.out_542	Illumina_virus_7734	100	34	0	0	1	34	11175	11208	3.69e-12	67.9	100
Illumina_bin_22.fasta.out_543	Illumina_virus_7734	100	41	0	0	1	41	11246	11286	3.35e-16	81.8	100
Illumina_bin_22.fasta.out_544	Illumina_virus_7734	100	34	0	0	1	34	11324	11357	3.69e-12	67.9	100
Illumina_bin_22.fasta.out_545	Illumina_virus_7734	100	35	0	0	1	35	11395	11429	9.82e-13	69.9	100
Illumina_bin_22.fasta.out_546	Illumina_virus_7734	100	35	0	0	1	35	11467	11501	9.82e-13	69.9	100
Illumina_bin_22.fasta.out_547	Illumina_virus_7734	100	40	0	0	1	40	11539	11578	1.27e-15	79.8	100
Illumina_bin_22.fasta.out_548	Illumina_virus_7734	100	38	0	0	1	38	11616	11653	1.83e-14	75.8	100
Illumina_bin_22.fasta.out_549	Illumina_virus_7734	100	32	0	0	1	32	11691	11722	5.15e-11	63.9	100
Illumina_bin_22.fasta.out_550	Illumina_virus_7734	100	36	0	0	1	36	11760	11795	2.61e-13	71.9	100
Illumina_bin_22.fasta.out_551	Illumina_virus_7734	100	34	0	0	1	34	11833	11866	3.69e-12	67.9	100
Illumina_bin_22.fasta.out_552	Illumina_virus_7734	100	34	0	0	1	34	11904	11937	3.69e-12	67.9	100
Illumina_bin_22.fasta.out_553	Illumina_virus_7734	100	35	0	0	1	35	11975	12009	9.82e-13	69.9	100
Illumina_bin_22.fasta.out_554	Illumina_virus_7734	100	33	0	0	1	33	12047	12079	1.38e-11	65.9	100
Illumina_bin_22.fasta.out_555	Illumina_virus_7734	100	35	0	0	1	35	12117	12151	9.82e-13	69.9	100
Illumina_bin_22.fasta.out_556	Illumina_virus_7734	100	36	0	0	1	36	12189	12224	2.61e-13	71.9	100
Illumina_bin_22.fasta.out_557	Illumina_virus_7734	100	34	0	0	1	34	12262	12295	3.69e-12	67.9	100
Illumina_bin_22.fasta.out_558	Illumina_virus_7734	100	38	0	0	1	38	12333	12370	1.83e-14	75.8	100
Illumina_bin_22.fasta.out_559	Illumina_virus_7734	100	36	0	0	1	36	12408	12443	2.61e-13	71.9	100
Illumina_bin_22.fasta.out_560	Illumina_virus_7734	100	36	0	0	1	36	12481	12516	2.61e-13	71.9	100
Illumina_bin_22.fasta.out_561	Illumina_virus_7734	100	35	0	0	1	35	12554	12588	9.82e-13	69.9	100
Illumina_bin_22.fasta.out_562	Illumina_virus_10033	100	36	0	0	1	36	1943	1978	2.61e-13	71.9	100
Illumina_bin_22.fasta.out_563	Illumina_virus_7734	100	37	0	0	1	37	12699	12735	6.92e-14	73.8	100
Illumina_bin_22.fasta.out_564	Illumina_virus_7734	100	36	0	0	1	36	12773	12808	2.61e-13	71.9	100
Illumina_bin_22.fasta.out_565	Illumina_virus_7734	100	35	0	0	1	35	12846	12880	9.82e-13	69.9	100
Illumina_bin_22.fasta.out_566	Illumina_virus_7734	100	34	0	0	1	34	12918	12951	3.69e-12	67.9	100
Illumina_bin_22.fasta.out_567	Illumina_virus_7734	100	35	0	0	1	35	12989	13023	9.82e-13	69.9	100
Illumina_bin_22.fasta.out_568	Illumina_virus_7734	100	36	0	0	1	36	13061	13096	2.61e-13	71.9	100
Illumina_bin_22.fasta.out_569	Illumina_virus_7734	100	34	0	0	1	34	13134	13167	3.69e-12	67.9	100
Illumina_bin_22.fasta.out_570	Illumina_virus_7734	100	35	0	0	1	35	13205	13239	9.82e-13	69.9	100
Illumina_bin_22.fasta.out_571	Illumina_virus_7734	100	34	0	0	1	34	13277	13310	3.69e-12	67.9	100
Illumina_bin_22.fasta.out_572	Illumina_virus_7734	100	34	0	0	1	34	13348	13381	3.69e-12	67.9	100
Illumina_bin_22.fasta.out_573	Illumina_virus_7734	100	36	0	0	1	36	13419	13454	2.61e-13	71.9	100
Illumina_bin_22.fasta.out_574	Illumina_virus_7734	100	35	0	0	1	35	13492	13526	9.82e-13	69.9	100
Illumina_bin_22.fasta.out_575	Illumina_virus_7734	100	34	0	0	1	34	13564	13597	3.69e-12	67.9	100
Illumina_bin_22.fasta.out_576	Illumina_virus_7734	100	35	0	0	1	35	13635	13669	9.82e-13	69.9	100
Illumina_bin_22.fasta.out_577	Illumina_virus_7734	100	36	0	0	1	36	13707	13742	2.61e-13	71.9	100
Illumina_bin_22.fasta.out_578	Illumina_virus_7734	100	34	0	0	1	34	13780	13813	3.69e-12	67.9	100
Illumina_bin_22.fasta.out_579	Illumina_virus_7734	100	35	0	0	1	35	13851	13885	9.82e-13	69.9	100
Illumina_bin_22.fasta.out_580	Illumina_virus_7734	100	35	0	0	1	35	13923	13957	9.82e-13	69.9	100
Illumina_bin_22.fasta.out_581	Illumina_virus_7734	100	36	0	0	1	36	13995	14030	2.61e-13	71.9	100
Illumina_bin_22.fasta.out_582	Illumina_virus_7734	100	35	0	0	1	35	14068	14102	9.82e-13	69.9	100
Illumina_bin_22.fasta.out_583	Illumina_virus_7734	100	35	0	0	1	35	14140	14174	9.82e-13	69.9	100
Illumina_bin_22.fasta.out_584	Illumina_virus_7734	100	36	0	0	1	36	14212	14247	2.61e-13	71.9	100
Illumina_bin_22.fasta.out_585	Illumina_virus_7734	100	36	0	0	1	36	14285	14320	2.61e-13	71.9	100
Illumina_bin_22.fasta.out_586	Illumina_virus_7734	100	37	0	0	1	37	14358	14394	6.92e-14	73.8	100
Illumina_bin_22.fasta.out_587	Illumina_virus_7734	100	37	0	0	1	37	14432	14468	6.92e-14	73.8	100
Illumina_bin_22.fasta.out_588	Illumina_virus_7734	100	37	0	0	1	37	14506	14542	6.92e-14	73.8	100
Illumina_bin_22.fasta.out_589	Illumina_virus_7734	100	36	0	0	1	36	14580	14615	2.61e-13	71.9	100
Illumina_bin_22.fasta.out_590	Illumina_virus_7734	100	36	0	0	1	36	14653	14688	2.61e-13	71.9	100
Illumina_bin_22.fasta.out_591	Illumina_virus_7734	100	35	0	0	1	35	14726	14760	9.82e-13	69.9	100
Illumina_bin_22.fasta.out_592	Illumina_virus_7734	100	34	0	0	1	34	14798	14831	3.69e-12	67.9	100
Illumina_bin_22.fasta.out_593	Illumina_virus_7734	100	36	0	0	1	36	14869	14904	2.61e-13	71.9	100
Illumina_bin_22.fasta.out_594	Illumina_virus_7734	100	37	0	0	1	37	14942	14978	6.92e-14	73.8	100
Illumina_bin_22.fasta.out_595	Illumina_virus_7734	100	40	0	0	1	40	15016	15055	1.27e-15	79.8	100
Illumina_bin_22.fasta.out_596	Illumina_virus_7734	100	36	0	0	1	36	15093	15128	2.61e-13	71.9	100
Illumina_bin_22.fasta.out_597	Illumina_virus_7734	100	35	0	0	1	35	15166	15200	9.82e-13	69.9	100
Illumina_bin_22.fasta.out_598	Illumina_virus_7734	100	37	0	0	1	37	15238	15274	6.92e-14	73.8	100
Illumina_bin_22.fasta.out_599	Illumina_virus_7734	100	36	0	0	1	36	15312	15347	2.61e-13	71.9	100
Illumina_bin_22.fasta.out_600	Illumina_virus_7734	100	36	0	0	1	36	15385	15420	2.61e-13	71.9	100
Illumina_bin_22.fasta.out_601	Illumina_virus_7734	100	34	0	0	1	34	15458	15491	3.69e-12	67.9	100
Illumina_bin_22.fasta.out_602	Illumina_virus_7734	100	34	0	0	1	34	15529	15562	3.69e-12	67.9	100
Illumina_bin_22.fasta.out_603	Illumina_virus_7734	100	38	0	0	1	38	15600	15637	1.83e-14	75.8	100
Illumina_bin_22.fasta.out_604	Illumina_virus_7734	100	33	0	0	1	33	15675	15707	1.38e-11	65.9	100
Illumina_bin_22.fasta.out_605	Illumina_virus_7734	100	35	0	0	1	35	15745	15779	9.82e-13	69.9	100
Illumina_bin_22.fasta.out_606	Illumina_virus_7734	100	35	0	0	1	35	15817	15851	9.82e-13	69.9	100
Illumina_bin_22.fasta.out_607	Illumina_virus_7734	100	37	0	0	1	37	15889	15925	6.92e-14	73.8	100
Illumina_bin_22.fasta.out_608	Illumina_virus_7734	100	37	0	0	1	37	15963	15999	6.92e-14	73.8	100
Illumina_bin_22.fasta.out_609	Illumina_virus_7734	100	33	0	0	1	33	16037	16069	1.38e-11	65.9	100
Illumina_bin_22.fasta.out_610	Illumina_virus_7734	100	34	0	0	1	34	16107	16140	3.69e-12	67.9	100
Illumina_bin_22.fasta.out_611	Illumina_virus_7734	100	35	0	0	1	35	16178	16212	9.82e-13	69.9	100
Illumina_bin_22.fasta.out_612	Illumina_virus_7734	100	36	0	0	1	36	16250	16285	2.61e-13	71.9	100
Illumina_bin_22.fasta.out_613	Illumina_virus_7734	100	32	0	0	1	32	16323	16354	5.15e-11	63.9	100
Illumina_bin_22.fasta.out_614	Illumina_virus_7734	100	36	0	0	1	36	16392	16427	2.61e-13	71.9	100
Illumina_bin_22.fasta.out_615	Illumina_virus_7734	100	35	0	0	1	35	16465	16499	9.82e-13	69.9	100
Illumina_bin_22.fasta.out_616	Illumina_virus_7734	100	35	0	0	1	35	16537	16571	9.82e-13	69.9	100
Illumina_bin_22.fasta.out_617	Illumina_virus_7734	100	35	0	0	1	35	16609	16643	9.82e-13	69.9	100
Illumina_bin_22.fasta.out_618	Illumina_virus_7734	100	35	0	0	1	35	16681	16715	9.82e-13	69.9	100
Illumina_bin_22.fasta.out_619	Illumina_virus_7734	100	35	0	0	1	35	16753	16787	9.82e-13	69.9	100
Illumina_bin_22.fasta.out_620	Illumina_virus_7734	100	36	0	0	1	36	16825	16860	2.61e-13	71.9	100
Illumina_bin_22.fasta.out_622	Illumina_virus_7734	100	36	0	0	1	36	16974	17009	2.61e-13	71.9	100
Illumina_bin_22.fasta.out_623	Illumina_virus_7734	100	35	0	0	1	35	17047	17081	9.82e-13	69.9	100
Illumina_bin_22.fasta.out_624	Illumina_virus_7734	100	33	0	0	1	33	17119	17151	1.38e-11	65.9	100
Illumina_bin_22.fasta.out_625	Illumina_virus_7734	100	35	0	0	1	35	17189	17223	9.82e-13	69.9	100
Illumina_bin_22.fasta.out_626	Illumina_virus_7734	100	35	0	0	1	35	17261	17295	9.82e-13	69.9	100
Illumina_bin_22.fasta.out_627	Illumina_virus_7734	100	34	0	0	1	34	17333	17366	3.69e-12	67.9	100
Illumina_bin_22.fasta.out_628	Illumina_virus_7734	100	34	0	0	1	34	17404	17437	3.69e-12	67.9	100
Illumina_bin_22.fasta.out_629	Illumina_virus_7734	100	35	0	0	1	35	17475	17509	9.82e-13	69.9	100
Illumina_bin_22.fasta.out_630	Illumina_virus_7734	100	36	0	0	1	36	17547	17582	2.61e-13	71.9	100
Illumina_bin_22.fasta.out_631	Illumina_virus_7734	100	36	0	0	1	36	17620	17655	2.61e-13	71.9	100
Illumina_bin_22.fasta.out_632	Illumina_virus_7734	100	35	0	0	1	35	17693	17727	9.82e-13	69.9	100
Illumina_bin_22.fasta.out_633	Illumina_virus_7734	100	35	0	0	1	35	17765	17799	9.82e-13	69.9	100
Illumina_bin_22.fasta.out_634	Illumina_virus_7734	100	35	0	0	1	35	17837	17871	9.82e-13	69.9	100
Illumina_bin_22.fasta.out_635	Illumina_virus_7734	100	36	0	0	1	36	17909	17944	2.61e-13	71.9	100
Illumina_bin_22.fasta.out_636	Illumina_virus_7734	100	34	0	0	1	34	17982	18015	3.69e-12	67.9	100
Illumina_bin_22.fasta.out_637	Illumina_virus_7734	100	37	0	0	1	37	18053	18089	6.92e-14	73.8	100
Illumina_bin_22.fasta.out_638	Illumina_virus_7734	100	36	0	0	1	36	18127	18162	2.61e-13	71.9	100
Illumina_bin_22.fasta.out_639	Illumina_virus_7734	100	34	0	0	1	34	18200	18233	3.69e-12	67.9	100
Illumina_bin_22.fasta.out_640	Illumina_virus_7734	100	35	0	0	1	35	18271	18305	9.82e-13	69.9	100
Illumina_bin_22.fasta.out_641	Illumina_virus_59971	100	38	0	0	1	38	4238	4275	1.83e-14	75.8	100
Illumina_bin_22.fasta.out_642	Illumina_virus_7734	100	36	0	0	1	36	18418	18453	2.61e-13	71.9	100
Illumina_bin_22.fasta.out_643	Illumina_virus_7734	100	37	0	0	1	37	18491	18527	6.92e-14	73.8	100
Illumina_bin_22.fasta.out_644	Illumina_virus_7734	100	35	0	0	1	35	18565	18599	9.82e-13	69.9	100
Illumina_bin_22.fasta.out_645	Illumina_virus_7734	100	33	0	0	1	33	18637	18669	1.38e-11	65.9	100
Illumina_bin_22.fasta.out_646	Illumina_virus_7734	100	35	0	0	1	35	18707	18741	9.82e-13	69.9	100
Illumina_bin_22.fasta.out_647	Illumina_virus_7734	100	34	0	0	1	34	18779	18812	3.69e-12	67.9	100
Illumina_bin_22.fasta.out_648	Illumina_virus_7734	100	36	0	0	1	36	18850	18885	2.61e-13	71.9	100
Illumina_bin_22.fasta.out_649	Illumina_virus_7734	100	35	0	0	1	35	18923	18957	9.82e-13	69.9	100
Illumina_bin_22.fasta.out_650	Illumina_virus_7734	100	37	0	0	1	37	18995	19031	6.92e-14	73.8	100
Illumina_bin_22.fasta.out_651	Illumina_virus_7734	100	34	0	0	1	34	19069	19102	3.69e-12	67.9	100
Illumina_bin_22.fasta.out_652	Illumina_virus_7734	100	34	0	0	1	34	19140	19173	3.69e-12	67.9	100
Illumina_bin_22.fasta.out_653	Illumina_virus_7734	100	36	0	0	1	36	19211	19246	2.61e-13	71.9	100
Illumina_bin_22.fasta.out_654	Illumina_virus_7734	100	34	0	0	1	34	19284	19317	3.69e-12	67.9	100
Illumina_bin_22.fasta.out_655	Illumina_virus_7734	100	36	0	0	1	36	19355	19390	2.61e-13	71.9	100
Illumina_bin_22.fasta.out_656	Illumina_virus_7734	100	34	0	0	1	34	19428	19461	3.69e-12	67.9	100
Illumina_bin_40.fasta.out_8	Illumina_virus_4129	100	32	0	0	1	32	380135	380166	5.15e-11	63.9	100
Illumina_bin_40.fasta.out_9	Illumina_virus_4129	100	32	0	0	1	32	380196	380227	5.15e-11	63.9	100
Illumina_bin_40.fasta.out_10	Illumina_virus_4129	100	32	0	0	1	32	380257	380288	5.15e-11	63.9	100
Illumina_bin_40.fasta.out_11	Illumina_virus_4129	100	32	0	0	1	32	380379	380410	5.15e-11	63.9	100
Illumina_bin_40.fasta.out_12	Illumina_virus_39327	100	32	0	0	1	32	3498	3529	5.15e-11	63.9	100
Illumina_bin_40.fasta.out_20	Illumina_virus_4129	100	32	0	0	1	32	376414	376445	5.15e-11	63.9	100
Illumina_bin_40.fasta.out_21	Illumina_virus_4129	100	32	0	0	1	32	376475	376506	5.15e-11	63.9	100
Illumina_bin_40.fasta.out_22	Illumina_virus_4129	100	32	0	0	1	32	376536	376567	5.15e-11	63.9	100
Illumina_bin_40.fasta.out_23	Illumina_virus_4129	100	32	0	0	1	32	376597	376628	5.15e-11	63.9	100
Illumina_bin_40.fasta.out_24	Illumina_virus_4129	100	32	0	0	1	32	376658	376689	5.15e-11	63.9	100
Illumina_bin_40.fasta.out_25	Illumina_virus_4129	100	32	0	0	1	32	376719	376750	5.15e-11	63.9	100
Illumina_bin_40.fasta.out_26	Illumina_virus_4129	100	32	0	0	1	32	376780	376811	5.15e-11	63.9	100
Illumina_bin_40.fasta.out_27	Illumina_virus_4129	100	32	0	0	1	32	376841	376872	5.15e-11	63.9	100
Illumina_bin_40.fasta.out_28	Illumina_virus_4129	100	32	0	0	1	32	376902	376933	5.15e-11	63.9	100
Illumina_bin_40.fasta.out_29	Illumina_virus_4129	100	32	0	0	1	32	376963	376994	5.15e-11	63.9	100
Illumina_bin_40.fasta.out_30	Illumina_virus_4129	100	32	0	0	1	32	377024	377055	5.15e-11	63.9	100
Illumina_bin_40.fasta.out_31	Illumina_virus_4129	100	32	0	0	1	32	377085	377116	5.15e-11	63.9	100
Illumina_bin_40.fasta.out_32	Illumina_virus_4129	100	32	0	0	1	32	377146	377177	5.15e-11	63.9	100
Illumina_bin_40.fasta.out_33	Illumina_virus_4129	100	32	0	0	1	32	377207	377238	5.15e-11	63.9	100
Illumina_bin_40.fasta.out_34	Illumina_virus_4129	100	32	0	0	1	32	377268	377299	5.15e-11	63.9	100
Illumina_bin_40.fasta.out_35	Illumina_virus_4129	100	32	0	0	1	32	377329	377360	5.15e-11	63.9	100
Illumina_bin_40.fasta.out_36	Illumina_virus_4129	100	32	0	0	1	32	377390	377421	5.15e-11	63.9	100
Illumina_bin_40.fasta.out_37	Illumina_virus_4129	100	32	0	0	1	32	377451	377482	5.15e-11	63.9	100
Illumina_bin_40.fasta.out_38	Illumina_virus_4129	100	32	0	0	1	32	377512	377543	5.15e-11	63.9	100
Illumina_bin_40.fasta.out_39	Illumina_virus_4129	100	32	0	0	1	32	377573	377604	5.15e-11	63.9	100
Illumina_bin_40.fasta.out_40	Illumina_virus_4129	100	32	0	0	1	32	377634	377665	5.15e-11	63.9	100
Illumina_bin_40.fasta.out_41	Illumina_virus_4129	100	32	0	0	1	32	377695	377726	5.15e-11	63.9	100
Illumina_bin_40.fasta.out_42	Illumina_virus_4129	100	32	0	0	1	32	377756	377787	5.15e-11	63.9	100
Illumina_bin_40.fasta.out_43	Illumina_virus_4129	100	32	0	0	1	32	377817	377848	5.15e-11	63.9	100
Illumina_bin_40.fasta.out_44	Illumina_virus_4129	100	32	0	0	1	32	377878	377909	5.15e-11	63.9	100
Illumina_bin_40.fasta.out_45	Illumina_virus_4129	100	32	0	0	1	32	377939	377970	5.15e-11	63.9	100
Illumina_bin_40.fasta.out_46	Illumina_virus_4129	100	32	0	0	1	32	378000	378031	5.15e-11	63.9	100
Illumina_bin_40.fasta.out_47	Illumina_virus_4129	100	32	0	0	1	32	378061	378092	5.15e-11	63.9	100
Illumina_bin_40.fasta.out_48	Illumina_virus_4129	100	32	0	0	1	32	378122	378153	5.15e-11	63.9	100
Illumina_bin_40.fasta.out_49	Illumina_virus_4129	100	32	0	0	1	32	378183	378214	5.15e-11	63.9	100
Illumina_bin_40.fasta.out_50	Illumina_virus_4129	100	32	0	0	1	32	378244	378275	5.15e-11	63.9	100
Illumina_bin_40.fasta.out_51	Illumina_virus_4129	100	32	0	0	1	32	378305	378336	5.15e-11	63.9	100
Illumina_bin_40.fasta.out_52	Illumina_virus_4129	100	32	0	0	1	32	378366	378397	5.15e-11	63.9	100
Illumina_bin_40.fasta.out_53	Illumina_virus_4129	100	32	0	0	1	32	378427	378458	5.15e-11	63.9	100
Illumina_bin_40.fasta.out_54	Illumina_virus_4129	100	32	0	0	1	32	378488	378519	5.15e-11	63.9	100
Illumina_bin_40.fasta.out_55	Illumina_virus_4129	100	32	0	0	1	32	378549	378580	5.15e-11	63.9	100
Illumina_bin_40.fasta.out_56	Illumina_virus_4129	100	32	0	0	1	32	378610	378641	5.15e-11	63.9	100
Illumina_bin_40.fasta.out_57	Illumina_virus_4129	100	32	0	0	1	32	378671	378702	5.15e-11	63.9	100
Illumina_bin_40.fasta.out_58	Illumina_virus_4129	100	32	0	0	1	32	378732	378763	5.15e-11	63.9	100
Illumina_bin_40.fasta.out_59	Illumina_virus_4129	100	32	0	0	1	32	378793	378824	5.15e-11	63.9	100
Illumina_bin_40.fasta.out_60	Illumina_virus_4129	100	32	0	0	1	32	378854	378885	5.15e-11	63.9	100
Illumina_bin_40.fasta.out_61	Illumina_virus_4129	100	32	0	0	1	32	378915	378946	5.15e-11	63.9	100
Illumina_bin_40.fasta.out_62	Illumina_virus_4129	100	32	0	0	1	32	378976	379007	5.15e-11	63.9	100
Illumina_bin_40.fasta.out_63	Illumina_virus_4129	100	32	0	0	1	32	379037	379068	5.15e-11	63.9	100
Illumina_bin_40.fasta.out_64	Illumina_virus_4129	100	32	0	0	1	32	379098	379129	5.15e-11	63.9	100
Illumina_bin_40.fasta.out_65	Illumina_virus_4129	100	32	0	0	1	32	379159	379190	5.15e-11	63.9	100
Illumina_bin_40.fasta.out_66	Illumina_virus_4129	100	32	0	0	1	32	379220	379251	5.15e-11	63.9	100
Illumina_bin_40.fasta.out_67	Illumina_virus_4129	100	32	0	0	1	32	379281	379312	5.15e-11	63.9	100
Illumina_bin_40.fasta.out_68	Illumina_virus_4129	100	32	0	0	1	32	379342	379373	5.15e-11	63.9	100
Illumina_bin_40.fasta.out_69	Illumina_virus_4129	100	32	0	0	1	32	379403	379434	5.15e-11	63.9	100
Illumina_bin_40.fasta.out_70	Illumina_virus_4129	100	32	0	0	1	32	379464	379495	5.15e-11	63.9	100
Illumina_bin_40.fasta.out_71	Illumina_virus_4129	100	32	0	0	1	32	379525	379556	5.15e-11	63.9	100
Illumina_bin_40.fasta.out_72	Illumina_virus_4129	100	32	0	0	1	32	379586	379617	5.15e-11	63.9	100
Illumina_bin_40.fasta.out_73	Illumina_virus_4129	100	32	0	0	1	32	379647	379678	5.15e-11	63.9	100
Illumina_bin_40.fasta.out_74	Illumina_virus_4129	100	32	0	0	1	32	379708	379739	5.15e-11	63.9	100
Illumina_bin_40.fasta.out_75	Illumina_virus_4129	100	32	0	0	1	32	379769	379800	5.15e-11	63.9	100
Illumina_bin_40.fasta.out_76	Illumina_virus_4129	100	32	0	0	1	32	379830	379861	5.15e-11	63.9	100
Illumina_bin_40.fasta.out_77	Illumina_virus_4129	100	32	0	0	1	32	379891	379922	5.15e-11	63.9	100
Illumina_bin_40.fasta.out_78	Illumina_virus_4129	100	32	0	0	1	32	379952	379983	5.15e-11	63.9	100
Illumina_bin_40.fasta.out_79	Illumina_virus_4129	100	32	0	0	1	32	380013	380044	5.15e-11	63.9	100
Illumina_bin_40.fasta.out_80	Illumina_virus_4129	100	32	0	0	1	32	380074	380105	5.15e-11	63.9	100
Illumina_bin_40.fasta.out_81	Illumina_virus_4129	100	32	0	0	1	32	380135	380166	5.15e-11	63.9	100
Illumina_bin_40.fasta.out_82	Illumina_virus_4129	100	32	0	0	1	32	380196	380227	5.15e-11	63.9	100
Illumina_bin_40.fasta.out_83	Illumina_virus_4129	100	32	0	0	1	32	380257	380288	5.15e-11	63.9	100
Illumina_bin_40.fasta.out_84	Illumina_virus_4129	100	32	0	0	1	32	380318	380349	5.15e-11	63.9	100
Illumina_bin_40.fasta.out_85	Illumina_virus_4129	100	32	0	0	1	32	380379	380410	5.15e-11	63.9	100
Illumina_bin_58.fasta.out_9	Illumina_virus_25656	100	36	0	0	1	36	12048	12013	2.61e-13	71.9	100
Illumina_bin_58.fasta.out_16	Illumina_virus_8980	97.222	36	1	0	1	36	12341	12376	6.36e-11	63.9	100
Illumina_bin_58.fasta.out_19	Illumina_virus_78234	100	35	0	0	1	35	3790	3756	9.82e-13	69.9	100
Illumina_bin_60.fasta.out_90	Illumina_virus_33963	100	34	0	0	1	34	214	181	3.69e-12	67.9	100
Illumina_bin_60.fasta.out_91	Illumina_virus_24051	100	33	0	0	1	33	8691	8723	1.38e-11	65.9	100
Illumina_bin_60.fasta.out_95	Illumina_virus_33963	100	36	0	0	1	36	498	533	2.61e-13	71.9	100
Illumina_bin_87.fasta.out_3	Illumina_virus_124342	100	38	0	0	1	38	85	122	1.83e-14	75.8	100
Illumina_bin_87.fasta.out_4	Illumina_virus_124342	100	37	0	0	1	37	154	190	6.92e-14	73.8	100
Illumina_bin_87.fasta.out_5	Illumina_virus_124342	100	32	0	0	1	32	1916	1947	5.15e-11	63.9	100
Illumina_bin_87.fasta.out_6	Illumina_virus_124342	100	31	0	0	1	31	1985	2015	1.92e-10	61.9	100
Illumina_bin_87.fasta.out_7	Illumina_virus_124342	100	31	0	0	1	31	2053	2083	1.92e-10	61.9	100
Illumina_bin_87.fasta.out_8	Illumina_virus_124342	100	33	0	0	1	33	2121	2153	1.38e-11	65.9	100
Illumina_bin_87.fasta.out_9	Illumina_virus_124342	100	33	0	0	1	33	2191	2223	1.38e-11	65.9	100
Illumina_bin_87.fasta.out_10	Illumina_virus_124342	100	31	0	0	1	31	2261	2291	1.92e-10	61.9	100
Illumina_bin_87.fasta.out_11	Illumina_virus_124342	100	36	0	0	1	36	2329	2364	2.61e-13	71.9	100
Illumina_bin_87.fasta.out_12	Illumina_virus_124342	100	35	0	0	1	35	12880	12914	9.82e-13	69.9	100
Illumina_bin_87.fasta.out_13	Illumina_virus_124342	100	30	0	0	1	30	12952	12981	7.1e-10	60	100
Illumina_bin_87.fasta.out_14	Illumina_virus_124342	100	29	0	0	1	29	13019	13047	2.62e-09	58	100
Illumina_bin_87.fasta.out_15	Illumina_virus_124342	100	32	0	0	1	32	13085	13116	5.15e-11	63.9	100
Illumina_bin_87.fasta.out_16	Illumina_virus_124342	100	29	0	0	1	29	13154	13182	2.62e-09	58	100
Illumina_bin_87.fasta.out_17	Illumina_virus_124342	100	31	0	0	1	31	13220	13250	1.92e-10	61.9	100
Illumina_bin_87.fasta.out_18	Illumina_virus_124342	100	37	0	0	1	37	13288	13324	6.92e-14	73.8	100
Illumina_bin_87.fasta.out_19	Illumina_virus_124342	100	39	0	0	1	39	13362	13400	4.83e-15	77.8	100
Illumina_bin_87.fasta.out_20	Illumina_virus_124342	100	31	0	0	1	31	13438	13468	1.92e-10	61.9	100
Illumina_bin_87.fasta.out_21	Illumina_virus_124342	100	32	0	0	1	32	13506	13537	5.15e-11	63.9	100
Illumina_bin_87.fasta.out_22	Illumina_virus_124342	100	34	0	0	1	34	13575	13608	3.69e-12	67.9	100
Illumina_bin_87.fasta.out_23	Illumina_virus_124342	100	32	0	0	1	32	13646	13677	5.15e-11	63.9	100
Illumina_bin_87.fasta.out_24	Illumina_virus_124342	100	30	0	0	1	30	13715	13744	7.1e-10	60	100
Illumina_bin_87.fasta.out_25	Illumina_virus_124342	100	31	0	0	1	31	13782	13812	1.92e-10	61.9	100
Illumina_bin_87.fasta.out_26	Illumina_virus_124342	100	31	0	0	1	31	13850	13880	1.92e-10	61.9	100
Illumina_bin_87.fasta.out_27	Illumina_virus_124342	100	32	0	0	1	32	14099	14130	5.15e-11	63.9	100
Illumina_bin_87.fasta.out_28	Illumina_virus_124342	100	32	0	0	1	32	14168	14199	5.15e-11	63.9	100
Illumina_bin_88.fasta.out_2	Illumina_virus_300861	100	18	0	0	2	19	1212	1195	0.003	36.2	95
Illumina_bin_9.fasta.out_6	Illumina_virus_176270	100	51	0	0	1	51	5095	5145	4.87e-22	101	100
Illumina_bin_9.fasta.out_7	Illumina_virus_176270	100	52	0	0	1	52	5169	5220	1.27e-22	103	100
Illumina_bin_9.fasta.out_8	Illumina_virus_176270	100	40	0	0	1	40	5244	5283	1.27e-15	79.8	100
Illumina_bin_9.fasta.out_9	Illumina_virus_176270	100	50	0	0	1	50	5307	5356	1.87e-21	99.6	100
Illumina_bin_9.fasta.out_10	Illumina_virus_176270	100	49	0	0	1	49	5380	5428	7.16e-21	97.6	100
