# Supplementary material for: Prokaryotic viruses impact functional microorganisms in nutrient removal and carbon cycle in wastewater treatment plants
Source: Nat Commun. 2021 Sep 13;12:5398. doi: 10.1038/s41467-021-25678-1 (PMC8438041; doi:10.1038/s41467-021-25678-1)
Supplement: Supplementary file 13 — Supplementary Data 11 [file 41467_2021_25678_MOESM13_ESM.xlsx]

## Sheet: Supplementary Data 11
Supplementary Data 11. Filtered virus-host connections in Hi-C data (Nanopore)
mobile_contig_name	mobile_contig_length (bp)	mobile_contig_read_count (reads)	mobile_contig_read_depth (reads/kbp)	mobile_contig_read_depth_in_this_cluster (reads/kbp)	cluster_name	cluster_length (bp)	cluster_read_count (reads)	cluster_read_depth (reads/kbp)	intra_read_count (reads)	intra_linkage_density (reads/kbp^2)	inter_read_count (reads)	raw_inter_linkage_density (reads/kbp^2)	raw_inter_vs_intra_ratio	mobile_element_copies_per_cell	adjusted_inter_connective_linkage_density (reads/kbp^2)	adjusted_inter_vs_intra_ratio
Nanopore_virus_1	688945	1994	2.89428	2.73289	Nanopore_bin_28	4613326	13943	3.02233	2043	0.0002107	508	0.000187892	0.891752	0.904232	0.000207792	0.986198
Nanopore_virus_7	483788	10165	21.0113	20.4406	Nanopore_bin_24	4688239	70841	15.1104	9777	0.000919253	2579	0.00126791	1.37928	1.35275	0.000937277	1.01961
Nanopore_virus_14	398943	996	2.4966	2.37628	Nanopore_bin_11	6403875	15773	2.46304	1236	6.31592e-05	158	6.59535e-05	1.04424	0.964775	6.83616e-05	1.08237
Nanopore_virus_20	359111	1665	4.63645	4.16969	Nanopore_bin_15	5979572	29146	4.87426	1031	5.93838e-05	134	6.63902e-05	1.11799	0.855451	7.76084e-05	1.3069
Nanopore_virus_21	370698	642	1.73187	1.48446	Nanopore_bin_103	1206952	2018	1.67198	106	0.000171106	48	0.00015484	0.904937	0.887844	0.0001744	1.01925
Nanopore_virus_27	313355	743	2.37111	2.24521	Nanopore_bin_11	6403875	15773	2.46304	1236	6.31592e-05	107	5.60651e-05	0.88768	0.911562	6.15045e-05	0.973801
Nanopore_virus_59	222688	453	2.03424	1.89231	Nanopore_bin_11	6403875	15773	2.46304	1236	6.31592e-05	80	5.81194e-05	0.920206	0.768283	7.56484e-05	1.19774
Nanopore_virus_76	212069	3839	18.1026	17.9757	Nanopore_bin_109	970670	15859	16.3382	4202	0.00999578	1700	0.0105672	1.05716	1.10023	0.00960454	0.960859
Nanopore_virus_78	195961	19813	101.107	99.5676	Nanopore_bin_21	4896613	507177	103.577	103411	0.00881951	8668	0.00941003	1.06696	0.96129	0.00978897	1.10992
Nanopore_virus_84	200271	8485	42.3676	31.5813	Nanopore_bin_9	7200604	557783	77.4634	81494	0.00317634	2275	0.00162272	0.510878	0.407694	0.00398025	1.25309
Nanopore_virus_93	184709	846	4.58018	3.82933	Nanopore_bin_15	5979572	29146	4.87426	1031	5.93838e-05	51	4.76474e-05	0.802363	0.785622	6.06492e-05	1.02131
Nanopore_virus_97	180361	745	4.1306	3.67999	Nanopore_bin_15	5979572	29146	4.87426	1031	5.93838e-05	49	4.68473e-05	0.78889	0.754985	6.20507e-05	1.04491
Nanopore_virus_116	176842	2303	13.0229	12.9723	Nanopore_bin_2	9387688	246355	26.2424	43334	0.00101031	768	0.000471494	0.466685	0.494325	0.000953814	0.944084
Nanopore_virus_136	215537	76524	355.039	353.636	Nanopore_bin_35	4311662	967079	224.294	287859	0.0317691	43358	0.0491105	1.54586	1.57666	0.0311484	0.980461
Nanopore_virus_143	220876	521	2.35879	2.06996	Nanopore_bin_25	4650925	12751	2.74161	570	5.38802e-05	43	4.39452e-05	0.81561	0.755017	5.82043e-05	1.08025
Nanopore_virus_148	150232	379	2.52276	2.39503	Nanopore_bin_11	6403875	15773	2.46304	1236	6.31592e-05	75	7.98299e-05	1.26395	0.972388	8.20968e-05	1.29984
Nanopore_virus_160	145586	2632	18.0787	17.849	Nanopore_bin_63	2936855	46904	15.9708	10047	0.00245565	1088	0.00267737	1.09029	1.1176	0.00239564	0.975561
Nanopore_virus_163	140326	3442	24.5286	23.9056	Nanopore_bin_10	6531098	147402	22.5693	22060	0.00105825	1036	0.00115523	1.09164	1.05921	0.00109065	1.03062
Nanopore_virus_169	143627	3873	26.9657	26.7066	Nanopore_bin_104	1101039	30293	27.5131	6593	0.0122928	1649	0.0119918	0.975514	0.970685	0.012354	1.00497
Nanopore_virus_185	150549	13246	87.9846	86.4805	Nanopore_bin_21	4896613	507177	103.577	103411	0.00881951	5922	0.00828814	0.939751	0.834938	0.00992664	1.12553
Nanopore_virus_241	198371	47677	240.343	239.434	Nanopore_bin_35	4311662	967079	224.294	287859	0.0317691	28210	0.0345729	1.08826	1.0675	0.0323867	1.01944
Nanopore_virus_253	126079	2583	20.4872	19.6911	Nanopore_bin_10	6531098	147402	22.5693	22060	0.00105825	841	0.00104144	0.984112	0.872474	0.00119366	1.12796
Nanopore_virus_255	117635	2132	18.1239	17.7335	Nanopore_bin_10	6531098	147402	22.5693	22060	0.00105825	636	0.000843001	0.796599	0.785737	0.00107288	1.01382
Nanopore_virus_298	109828	695	6.32808	5.98802	Nanopore_bin_62	3003751	16653	5.54407	4401	0.00100554	405	0.00127425	1.26723	1.08008	0.00117978	1.17328
Nanopore_virus_332	106648	24001	225.049	0.586574	Nanopore_bin_98	1307592	3244	2.4809	327	0.000403075	3	2.15128e-05	0.0533716	0.236436	9.09876e-05	0.225734
Nanopore_virus_332	106648	24001	225.049	190.636	Nanopore_bin_40	4185718	52542	12.5527	7807	0.000917795	975	0.00218415	2.37978	15.1869	0.000143818	0.156699
Nanopore_virus_341	104743	502	4.79268	1.86382	Nanopore_bin_40	4185718	52542	12.5527	7807	0.000917795	7	1.59663e-05	0.0173963	0.14848	0.000107531	0.117163
Nanopore_virus_368	102562	413	4.02683	3.35569	Nanopore_bin_15	5979572	29146	4.87426	1031	5.93838e-05	25	4.07646e-05	0.68646	0.688452	5.9212e-05	0.997107
Nanopore_virus_370	100834	728	7.21979	7.19008	Nanopore_bin_3	9339977	69760	7.46897	12330	0.000286297	242	0.000259763	0.907318	0.96266	0.000269838	0.942512
Nanopore_virus_535	89793	1819	20.2577	19.9218	Nanopore_bin_10	6531098	147402	22.5693	22060	0.00105825	593	0.00102527	0.968836	0.882695	0.00116152	1.09759
Nanopore_virus_540	87030	15071	173.17	169.864	Nanopore_bin_78	2164553	417029	192.663	130266	0.0577555	9453	0.0522823	0.905235	0.881663	0.0592996	1.02674
Nanopore_virus_550	80898	1948	24.0797	23.5204	Nanopore_bin_10	6531098	147402	22.5693	22060	0.00105825	757	0.00145072	1.37087	1.04215	0.00139206	1.31543
Nanopore_virus_610	82729	1827	22.0842	21.8746	Nanopore_bin_4	9258681	195105	21.0727	56586	0.00132674	1044	0.00137528	1.03659	1.03806	0.00132486	0.998584
Nanopore_virus_619	90857	43	0.473271	0.473271	Nanopore_bin_31	4360393	3794	0.870105	204	2.20802e-05	9	2.27174e-05	1.02886	0.543924	4.17657e-05	1.89155
Nanopore_virus_713	70808	5805	81.9823	81.2623	Nanopore_bin_1	10957053	757346	69.1195	210158	0.00354348	3386	0.00439265	1.23964	1.17568	0.00373627	1.05441
Nanopore_virus_739	69004	856	12.4051	11.6723	Nanopore_bin_24	4688239	70841	15.1104	9777	0.000919253	223	0.000699617	0.761072	0.772469	0.00090569	0.985245
Nanopore_virus_742	72909	1599	21.9314	20.4897	Nanopore_bin_19	5058947	88499	17.4936	19493	0.00153732	739	0.00203286	1.32234	1.17127	0.0017356	1.12898
Nanopore_virus_829	73734	215	2.91589	2.08278	Nanopore_bin_15	5979572	29146	4.87426	1031	5.93838e-05	5	1.13405e-05	0.190969	0.427301	2.65398e-05	0.44692
Nanopore_virus_830	67622	2516	37.2068	32.7362	Nanopore_bin_27	4629446	125590	27.1285	12334	0.00115944	227	0.000725118	0.625402	1.20671	0.000600905	0.518271
Nanopore_virus_832	63864	642	10.0526	9.97558	Nanopore_bin_106	1005887	10057	9.99814	1615	0.00399411	259	0.00430509	1.07786	0.997744	0.00431483	1.0803
Nanopore_virus_835	63183	371	5.87183	4.62629	Nanopore_bin_15	5979572	29146	4.87426	1031	5.93838e-05	26	6.95531e-05	1.17125	0.949127	7.32811e-05	1.23403
Nanopore_virus_850	65459	1636	24.9927	23.8836	Nanopore_bin_36	4311013	170097	39.4564	49966	0.00553917	323	0.0011446	0.206638	0.605316	0.00189091	0.341371
Nanopore_virus_853	67948	1425	20.9719	20.668	Nanopore_bin_4	9258681	195105	21.0727	56586	0.00132674	816	0.00130666	0.984867	0.980796	0.00133225	1.00415
Nanopore_virus_874	80526	563	6.99153	6.87501	Nanopore_bin_75	2388242	15625	6.54247	2720	0.000965947	177	0.000952478	0.986056	1.05083	0.000906407	0.938361
Nanopore_virus_944	59122	993	16.7958	16.5949	Nanopore_bin_63	2936855	46904	15.9708	10047	0.00245565	413	0.00242745	0.988516	1.03907	0.00233617	0.951343
Nanopore_virus_954	61283	1390	22.6817	21.6904	Nanopore_bin_10	6531098	147402	22.5693	22060	0.00105825	372	0.000938234	0.88659	0.961061	0.000976248	0.922512
Nanopore_virus_956	84417	481	5.6979	5.66625	Nanopore_bin_6	8450817	146071	17.2848	16321	0.000464456	179	0.000250914	0.540232	0.327816	0.00076541	1.64797
Nanopore_virus_958	59761	186	3.1124	1.5562	Nanopore_bin_65	2889226	38113	13.1914	1968	0.000481062	2	1.15833e-05	0.0240785	0.117971	9.81877e-05	0.204106
Nanopore_virus_968	71258	909	12.7565	9.34891	Nanopore_bin_67	2791131	61010	21.8585	7952	0.00205411	107	0.000537985	0.261907	0.427701	0.00125785	0.61236
Nanopore_virus_988	62837	2279	36.2684	36.0635	Nanopore_bin_59	3288118	118139	35.9291	36005	0.00680605	1408	0.00694736	1.02076	1.00374	0.00692145	1.01696
Nanopore_virus_999	126559	9421	74.4396	54.2536	Nanopore_bin_9	7200604	557783	77.4634	81494	0.00317634	2771	0.00309511	0.974426	0.700377	0.0044192	1.39129
Nanopore_virus_999	126559	9421	74.4396	18.698	Nanopore_bin_86	1766633	186857	105.77	8558	0.00680789	955	0.00427134	0.62741	0.17678	0.0241619	3.54911
Nanopore_virus_1001	58365	1080	18.5042	18.4467	Nanopore_bin_109	970670	15859	16.3382	4202	0.00999578	641	0.0120383	1.20434	1.12905	0.0106623	1.06668
Nanopore_virus_1084	59294	11475	193.527	189.639	Nanopore_bin_76	2308968	525433	227.562	148894	0.0626293	7121	0.0533839	0.85238	0.833352	0.0640593	1.02283
Nanopore_virus_1110	66082	154	2.33044	1.60218	Nanopore_bin_25	4650925	12751	2.74161	570	5.38802e-05	11	3.63066e-05	0.673839	0.584393	6.21269e-05	1.15306
Nanopore_virus_1156	52747	1416	26.8451	14.8111	Nanopore_bin_69	2596921	34369	13.2345	4751	0.00142277	32	0.000233611	0.164195	1.11913	0.000208744	0.146717
Nanopore_virus_1166	55998	417	7.44669	6.56412	Nanopore_bin_33	4320516	40672	9.41369	5630	0.0006136	119	0.000498316	0.812118	0.697295	0.000714641	1.16467
Nanopore_virus_1188	51139	924	18.0684	1.24357	Nanopore_bin_34	4318917	49645	11.4948	2713	0.000296791	17	7.69701e-05	0.259341	0.108186	0.00071146	2.39718
Nanopore_virus_1188	51139	924	18.0684	16.7517	Nanopore_bin_18	5414683	371716	68.6496	55316	0.00382392	229	0.000834894	0.218335	0.244017	0.00342146	0.894753
Nanopore_virus_1265	48874	10231	209.334	208.398	Nanopore_bin_78	2164553	417029	192.663	130266	0.0577555	6676	0.0645637	1.11788	1.08167	0.0596889	1.03348
Nanopore_virus_1298	47690	219	4.59216	4.59216	Nanopore_bin_40	4185718	52542	12.5527	7807	0.000917795	52	0.000263501	0.287102	0.365831	0.000720282	0.784796
Nanopore_virus_1299	59666	92	1.54192	1.54192	Nanopore_bin_40	4185718	52542	12.5527	7807	0.000917795	27	0.000109674	0.119497	0.122836	0.000892849	0.972819
Nanopore_virus_1307	49547	79	1.59445	1.59445	Nanopore_bin_103	1206952	2018	1.67198	106	0.000171106	10	0.00017438	1.01914	0.953627	0.00018286	1.0687
Nanopore_virus_1332	57090	249	4.36153	2.28802	Nanopore_bin_34	4318917	49645	11.4948	2713	0.000296791	32	0.000131521	0.443142	0.199048	0.000660747	2.2263
Nanopore_virus_1332	57090	249	4.36153	1.00101	Nanopore_bin_28	4613326	13943	3.02233	2043	0.0002107	14	5.31562e-05	0.252284	0.331204	0.000160494	0.761718
Nanopore_virus_1428	49839	1558	31.2607	30.9463	Nanopore_bin_59	3288118	118139	35.9291	36005	0.00680605	886	0.00548972	0.806594	0.861317	0.00637364	0.936466
Nanopore_virus_1466	45885	1195	26.0434	20.8347	Nanopore_bin_69	2596921	34369	13.2345	4751	0.00142277	52	0.000436389	0.306718	1.57427	0.000277201	0.194832
Nanopore_virus_1466	45885	1195	26.0434	0.801334	Nanopore_bin_82	2022573	13677	6.76218	892	0.000440887	2	2.15504e-05	0.0488796	0.118502	0.000181856	0.412478
Nanopore_virus_1481	57416	522	9.09154	6.06103	Nanopore_bin_31	4360393	3794	0.870105	204	2.20802e-05	10	3.99431e-05	1.809	6.96586	5.73412e-06	0.259695
Nanopore_virus_1579	44236	1848	41.7759	4.06766	Nanopore_bin_8	7254084	53756	7.41045	7582	0.000289273	37	0.000115304	0.398598	0.548908	0.00021006	0.726165
Nanopore_virus_1579	44236	1848	41.7759	1.97886	Nanopore_bin_55	3414877	53441	15.6495	1409	0.000242296	18	0.000119158	0.491785	0.126449	0.000942337	3.88919
Nanopore_virus_1579	44236	1848	41.7759	0.98943	Nanopore_bin_89	1736980	13574	7.81471	598	0.000398999	9	0.000117131	0.293562	0.126611	0.000925124	2.31861
Nanopore_virus_1579	44236	1848	41.7759	4.28753	Nanopore_bin_110	870544	14916	17.1341	945	0.00252766	39	0.00101274	0.400663	0.250234	0.00404718	1.60116
Nanopore_virus_1579	44236	1848	41.7759	27.0444	Nanopore_bin_17	5427816	109819	20.2326	15663	0.00106732	246	0.00102455	0.959932	1.33667	0.000766494	0.71815
Nanopore_virus_1579	44236	1848	41.7759	1.53911	Nanopore_bin_5	8509003	70554	8.29169	17277	0.000481957	14	3.71941e-05	0.0771729	0.185621	0.000200376	0.415755
Nanopore_virus_1603	42994	604	14.0485	13.0607	Nanopore_bin_4	9258681	195105	21.0727	56586	0.00132674	119	0.000298944	0.225322	0.619793	0.000482329	0.363544
Nanopore_virus_1622	46714	263	5.63	5.63	Nanopore_bin_73	2453922	11676	4.7581	2484	0.000857991	112	0.000995995	1.16085	1.18325	0.000841748	0.981069
Nanopore_virus_1636	42582	190	4.46198	4.25916	Nanopore_bin_15	5979572	29146	4.87426	1031	5.93838e-05	21	8.30667e-05	1.39881	0.873807	9.5063e-05	1.60082
Nanopore_virus_1683	51705	191	3.69403	2.29629	Nanopore_bin_72	2484748	47845	19.2555	6189	0.00201977	23	0.000179025	0.0886363	0.119254	0.00150121	0.743257
Nanopore_virus_1687	58851	289	4.91071	1.18221	Nanopore_bin_8	7254084	53756	7.41045	7582	0.000289273	13	3.04514e-05	0.105269	0.159533	0.000190879	0.659857
Nanopore_virus_1687	58851	289	4.91071	1.54596	Nanopore_bin_7	7421499	107786	14.5235	27509	0.00100403	17	3.89227e-05	0.0387667	0.106446	0.000365658	0.364192
Nanopore_virus_1694	37702	135	3.58071	3.22264	Nanopore_bin_38	4275216	22343	5.22617	4711	0.00053787	9	5.58367e-05	0.103811	0.616635	9.05507e-05	0.16835
Nanopore_virus_1702	52142	2389	45.8172	1.45451	Nanopore_bin_58	3322303	38441	11.5706	4513	0.0008237	2	1.15452e-05	0.0140163	0.125708	9.18418e-05	0.111499
Nanopore_virus_1702	52142	2389	45.8172	11.6361	Nanopore_bin_46	3855301	176308	45.7313	20294	0.00277766	16	7.95928e-05	0.0286546	0.254445	0.000312809	0.112616
Nanopore_virus_1702	52142	2389	45.8172	2.90903	Nanopore_bin_65	2889226	38113	13.1914	1968	0.000481062	4	2.65516e-05	0.0551938	0.220524	0.000120402	0.250284
Nanopore_virus_1751	76297	1875	24.575	20.6287	Nanopore_bin_49	3675575	92926	25.282	1947	0.000368416	115	0.000418769	1.13667	0.815942	0.000513235	1.39308
Nanopore_virus_1778	42925	379	8.82935	6.44304	Nanopore_bin_43	4083210	71391	17.484	11098	0.00136713	27	0.000154046	0.112678	0.36851	0.000418025	0.305768
Nanopore_virus_1850	41192	802	19.4698	19.4265	Nanopore_bin_109	970670	15859	16.3382	4202	0.00999578	449	0.0117272	1.17321	1.18903	0.00986287	0.986703
Nanopore_virus_1854	47708	1440	30.1836	27.8618	Nanopore_bin_32	4351482	18647	4.28521	2107	0.000224698	36	0.00017341	0.771746	6.50186	2.66708e-05	0.118696
Nanopore_virus_1915	45658	101	2.2121	1.93559	Nanopore_bin_12	6161714	21369	3.46803	3487	0.000189287	7	2.48817e-05	0.131449	0.558123	4.4581e-05	0.23552
Nanopore_virus_1919	45004	132	2.93307	2.542	Nanopore_bin_38	4275216	22343	5.22617	4711	0.00053787	13	6.75669e-05	0.125619	0.486398	0.000138913	0.258265
Nanopore_virus_1928	59266	2508	42.3177	41.512	Nanopore_bin_99	1300663	52394	40.2825	10773	0.012942	979	0.0133066	1.02817	1.03052	0.0129125	0.99772
Nanopore_virus_1984	52984	6159	116.243	83.8969	Nanopore_bin_9	7200604	557783	77.4634	81494	0.00317634	1494	0.00394498	1.24199	1.08305	0.00364246	1.14675
Nanopore_virus_1984	52984	6159	116.243	29.9872	Nanopore_bin_86	1766633	186857	105.77	8558	0.00680789	534	0.00570493	0.837987	0.283513	0.0201223	2.95573
Nanopore_virus_2026	81224	5307	65.3378	54.4482	Nanopore_bin_40	4185718	52542	12.5527	7807	0.000917795	330	0.000970643	1.05758	4.33757	0.000223776	0.243819
Nanopore_virus_2079	38679	80	2.06831	1.84471	Nanopore_bin_51	3634588	16171	4.4492	3195	0.000497314	33	0.000237263	0.477089	0.414615	0.000572249	1.15068
Nanopore_virus_2146	36194	744	20.5559	19.4881	Nanopore_bin_113	856972	21516	25.107	6588	0.0191212	219	0.00706059	0.369255	0.7762	0.00909635	0.475721
Nanopore_virus_2149	43083	582	13.5088	13.1978	Nanopore_bin_39	4213174	50138	11.9003	12349	0.00140342	297	0.00163622	1.16588	1.10903	0.00147536	1.05126
Nanopore_virus_2151	35737	70	1.95875	1.95875	Nanopore_bin_53	3513953	10965	3.12042	1769	0.000299366	25	0.000201125	0.671834	0.627722	0.000320404	1.07027
Nanopore_virus_2204	51184	270	5.27509	4.68897	Nanopore_bin_60	3085064	11151	3.61451	2308	0.000518409	16	0.000101326	0.195456	1.29726	7.81078e-05	0.150668
Nanopore_virus_2226	35750	928	25.958	25.1946	Nanopore_bin_35	4311662	967079	224.294	287859	0.0317691	132	0.000856354	0.0269556	0.112328	0.00762366	0.239971
Nanopore_virus_2255	33741	398	11.7957	10.1106	Nanopore_bin_49	3675575	92926	25.282	1947	0.000368416	24	0.000195314	0.530145	0.399914	0.00048839	1.32565
Nanopore_virus_2277	39613	5918	149.395	148.573	Nanopore_bin_13	6156134	738353	119.938	196170	0.0104175	3250	0.0134135	1.28759	1.23875	0.0108283	1.03943
Nanopore_virus_2302	42849	6260	146.094	145.766	Nanopore_bin_13	6156134	738353	119.938	196170	0.0104175	3109	0.0118688	1.13931	1.21535	0.00976572	0.937438
Nanopore_virus_2319	53480	1463	27.356	0.569917	Nanopore_bin_98	1307592	3244	2.4809	327	0.000403075	2	2.86e-05	0.0709546	0.229722	0.000124498	0.308871
Nanopore_virus_2319	53480	1463	27.356	17.3825	Nanopore_bin_40	4185718	52542	12.5527	7807	0.000917795	61	0.000272501	0.296909	1.38476	0.000196786	0.214411
Nanopore_virus_2346	35547	589	16.5696	16.5696	Nanopore_bin_109	970670	15859	16.3382	4202	0.00999578	347	0.010439	1.04434	1.01416	0.0102932	1.02975
Nanopore_virus_2368	48378	612	12.6504	11.9238	Nanopore_bin_19	5058947	88499	17.4936	19493	0.00153732	279	0.00115098	0.748695	0.681613	0.00168862	1.09842
Nanopore_virus_2444	36692	334	9.1028	7.75977	Nanopore_bin_34	4318917	49645	11.4948	2713	0.000296791	52	0.00033095	1.11509	0.675069	0.000490247	1.65182
Nanopore_virus_2448	46353	745	16.0723	1.5307	Nanopore_bin_65	2889226	38113	13.1914	1968	0.000481062	2	1.49338e-05	0.0310434	0.116037	0.000128698	0.26753
Nanopore_virus_2461	37091	675	18.1985	1.65441	Nanopore_bin_24	4688239	70841	15.1104	9777	0.000919253	2	1.15014e-05	0.0125117	0.109488	0.000105047	0.114274
Nanopore_virus_2461	37091	675	18.1985	6.61763	Nanopore_bin_28	4613326	13943	3.02233	2043	0.0002107	8	4.67528e-05	0.221893	2.18958	2.13524e-05	0.10134
Nanopore_virus_2483	43582	3126	71.7269	71.1247	Nanopore_bin_162	170884	11577	67.7477	2421	0.191361	1063	0.191598	1.00124	1.04985	0.182501	0.953699
Nanopore_virus_2517	36212	83	2.29206	2.29206	Nanopore_bin_98	1307592	3244	2.4809	327	0.000403075	15	0.000316786	0.785924	0.923883	0.000342886	0.850675
Nanopore_virus_2547	33727	205	6.07822	6.07822	Nanopore_bin_6	8450817	146071	17.2848	16321	0.000464456	9	3.15767e-05	0.0679864	0.35165	8.97956e-05	0.193335
Nanopore_virus_2562	32547	2687	82.5575	18.3461	Nanopore_bin_143	356023	8685	24.3945	62	0.0010809	2	0.0001726	0.159682	0.75206	0.000229503	0.212326
Nanopore_virus_2562	32547	2687	82.5575	36.6922	Nanopore_bin_171	134504	2983	22.1778	19	0.002577	4	0.000913721	0.354568	1.65446	0.000552278	0.21431
Nanopore_virus_2572	34357	117	3.40542	3.40542	Nanopore_bin_12	6161714	21369	3.46803	3487	0.000189287	36	0.000170054	0.898388	0.981947	0.00017318	0.914905
Nanopore_virus_2592	51099	214	4.18795	4.10248	Nanopore_bin_123	691272	2518	3.64256	266	0.00118506	48	0.00146734	1.2382	1.12626	0.00130284	1.09939
Nanopore_virus_2612	39572	78	1.97109	0.985545	Nanopore_bin_101	1239649	1935	1.56093	163	0.00022618	2	4.07702e-05	0.180256	0.631385	6.45727e-05	0.285493
Nanopore_virus_2613	35745	107	2.99343	1.79606	Nanopore_bin_25	4650925	12751	2.74161	570	5.38802e-05	3	1.80454e-05	0.334917	0.655111	2.75456e-05	0.511238
Nanopore_virus_2629	35970	2029	56.4081	0.319593	Nanopore_bin_98	1307592	3244	2.4809	327	0.000403075	2	4.25224e-05	0.105495	0.128821	0.000330087	0.818923
Nanopore_virus_2629	35970	2029	56.4081	54.97	Nanopore_bin_40	4185718	52542	12.5527	7807	0.000917795	344	0.0022848	2.48944	4.37914	0.000521746	0.568478
Nanopore_virus_2667	35956	298	8.28791	6.12584	Nanopore_bin_109	970670	15859	16.3382	4202	0.00999578	17	0.000487086	0.0487292	0.37494	0.0012991	0.129965
Nanopore_virus_2676	43046	248	5.76128	4.48099	Nanopore_bin_49	3675575	92926	25.282	1947	0.000368416	7	4.42425e-05	0.120088	0.17724	0.000249619	0.677546
Nanopore_virus_2714	37536	179	4.76876	4.26678	Nanopore_bin_107	997658	4842	4.85337	472	0.00100492	34	0.000943419	0.938796	0.879138	0.00107312	1.06786
Nanopore_virus_2752	46135	368	7.97659	2.90058	Nanopore_bin_42	4103654	47314	11.5297	2185	0.000264415	8	4.2256e-05	0.159809	0.251574	0.000167967	0.635239
Nanopore_virus_2777	41350	4956	119.855	119.579	Nanopore_bin_61	3054760	314847	103.068	70802	0.0152769	2171	0.0174231	1.14049	1.1602	0.0150173	0.983005
Nanopore_virus_2796	35595	259	7.2763	2.91052	Nanopore_bin_154	271933	1527	5.61535	14	0.000392233	2	0.000206623	0.526787	0.518315	0.000398644	1.01635
Nanopore_virus_2809	37575	413	10.9914	10.9914	Nanopore_bin_6	8450817	146071	17.2848	16321	0.000464456	57	0.000179505	0.386485	0.635896	0.000282287	0.607781
Nanopore_virus_2811	33953	387	11.3981	10.759	Nanopore_bin_43	4083210	71391	17.484	11098	0.00136713	101	0.000734629	0.537349	0.615359	0.00119382	0.873229
Nanopore_virus_2834	31375	40	1.2749	1.07876	Nanopore_bin_64	2900882	3921	1.35166	467	0.000114373	11	0.000120859	1.05671	0.798103	0.000151433	1.32402
Nanopore_virus_2844	35147	366	10.4134	6.24804	Nanopore_bin_49	3675575	92926	25.282	1947	0.000368416	3	2.32224e-05	0.0630332	0.247134	9.3967e-05	0.255057
Nanopore_virus_2871	37415	284	7.59054	7.37367	Nanopore_bin_43	4083210	71391	17.484	11098	0.00136713	68	0.00044922	0.328585	0.421737	0.00106517	0.779124
Nanopore_virus_2900	48381	165	3.41043	2.84202	Nanopore_bin_23	4786715	44627	9.3231	11218	0.00101544	30	0.000129541	0.127572	0.304837	0.000424953	0.418494
Nanopore_virus_2907	33559	50	1.48991	0.893948	Nanopore_bin_125	605849	848	1.39969	21	0.000159618	3	0.000147553	0.924413	0.638676	0.000231029	1.44739
Nanopore_virus_2998	37757	213	5.64134	5.25228	Nanopore_bin_77	2282948	87816	38.4661	17324	0.00673329	27	0.000313235	0.0465203	0.136543	0.00229403	0.3407
Nanopore_virus_3029	27617	512	18.5393	4.63483	Nanopore_bin_80	2132588	96437	45.2206	8391	0.00372213	3	5.09375e-05	0.013685	0.102494	0.000496982	0.133521
Nanopore_virus_3047	38308	368	9.60635	9.40196	Nanopore_bin_71	2537023	19349	7.62666	2182	0.000684588	92	0.000961129	1.40395	1.23278	0.000779646	1.13885
Nanopore_virus_3086	27026	3043	112.595	111.435	Nanopore_bin_21	4896613	507177	103.577	103411	0.00881951	1345	0.0102199	1.15879	1.07587	0.00949925	1.07707
Nanopore_virus_3109	30335	227	7.48311	4.27606	Nanopore_bin_97	1374595	45053	32.7755	2226	0.00238031	4	9.59271e-05	0.0403002	0.130465	0.000735269	0.308896
Nanopore_virus_3127	31223	85	2.72235	2.54086	Nanopore_bin_98	1307592	3244	2.4809	327	0.000403075	14	0.000342911	0.850737	1.02417	0.000334818	0.830659
Nanopore_virus_3130	36904	805	21.8134	5.81689	Nanopore_bin_53	3513953	10965	3.12042	1769	0.000299366	8	6.16908e-05	0.206071	1.86414	3.30935e-05	0.110545
Nanopore_virus_3139	46195	1732	37.4932	37.1241	Nanopore_bin_99	1300663	52394	40.2825	10773	0.012942	704	0.0121484	0.93868	0.921593	0.0131819	1.01854
Nanopore_virus_3179	33977	87	2.56056	2.56056	Nanopore_bin_150	298790	805	2.6942	15	0.000470576	4	0.000444565	0.944725	0.950396	0.000467769	0.994034
Nanopore_virus_3213	35347	273	7.72343	7.48938	Nanopore_bin_112	863175	5550	6.42975	1043	0.00290918	96	0.00328079	1.12774	1.1648	0.00281661	0.96818
Nanopore_virus_3261	33851	213	6.29228	4.71921	Nanopore_bin_12	6161714	21369	3.46803	3487	0.000189287	9	4.31489e-05	0.227954	1.36078	3.1709e-05	0.167518
Nanopore_virus_3261	33851	213	6.29228	1.04871	Nanopore_bin_64	2900882	3921	1.35166	467	0.000114373	2	2.03671e-05	0.178075	0.775872	2.62505e-05	0.229517
Nanopore_virus_3266	47063	67	1.42362	1.06772	Nanopore_bin_31	4360393	3794	0.870105	204	2.20802e-05	3	1.46189e-05	0.662085	1.22711	1.19133e-05	0.539546
Nanopore_virus_3283	34408	830	24.1223	12.6221	Nanopore_bin_1	10957053	757346	69.1195	210158	0.00354348	45	0.000119736	0.0337906	0.182613	0.000655682	0.185039
Nanopore_virus_3283	34408	830	24.1223	6.7318	Nanopore_bin_55	3414877	53441	15.6495	1409	0.000242296	24	0.000204257	0.843005	0.430162	0.000474837	1.95974
Nanopore_virus_3283	34408	830	24.1223	3.3659	Nanopore_bin_131	530368	7795	14.6973	88	0.000636397	12	0.000657574	1.03328	0.229014	0.00287132	4.51184
Nanopore_virus_3288	36326	110	3.02813	2.42251	Nanopore_bin_19	5058947	88499	17.4936	19493	0.00153732	4	2.17662e-05	0.0141585	0.13848	0.000157179	0.102242
Nanopore_virus_3293	29467	334	11.3347	10.9768	Nanopore_bin_43	4083210	71391	17.484	11098	0.00136713	92	0.000770186	0.563358	0.627817	0.00122677	0.897329
Nanopore_virus_3319	39884	6809	170.72	1.25838	Nanopore_bin_98	1307592	3244	2.4809	327	0.000403075	3	5.75242e-05	0.142713	0.507228	0.000113409	0.281359
Nanopore_virus_3319	39884	6809	170.72	140.1	Nanopore_bin_40	4185718	52542	12.5527	7807	0.000917795	334	0.00200068	2.17988	11.1609	0.000179258	0.195313
Nanopore_virus_3339	49462	2753	55.6589	9.67981	Nanopore_bin_170	135647	2656	19.5802	19	0.00271758	20	0.0029809	1.0969	0.494366	0.00602975	2.21879
Nanopore_virus_3339	49462	2753	55.6589	24.6835	Nanopore_bin_47	3740144	91660	24.5071	1068	0.000154776	51	0.000275683	1.78118	1.0072	0.000273713	1.76845
Nanopore_virus_3339	49462	2753	55.6589	15.9717	Nanopore_bin_46	3855301	176308	45.7313	20294	0.00277766	33	0.000175304	0.0631121	0.34925	0.000501944	0.180707
Nanopore_virus_3339	49462	2753	55.6589	3.87192	Nanopore_bin_90	1714964	10552	6.1529	191	0.000131264	8	9.43112e-05	0.718486	0.629284	0.000149871	1.14175
Nanopore_virus_3340	45850	1148	25.0382	23.6802	Nanopore_bin_67	2791131	61010	21.8585	7952	0.00205411	279	0.00221655	1.07908	1.08334	0.00204604	0.996073
Nanopore_virus_3355	26881	574	21.3534	20.7374	Nanopore_bin_56	3379238	76461	22.6267	12574	0.00226362	202	0.00222376	0.982391	0.916502	0.00242635	1.07189
Nanopore_virus_3369	45028	192	4.26401	1.42134	Nanopore_bin_102	1210712	10589	8.74609	313	0.000431091	2	3.66865e-05	0.0851016	0.162511	0.000225748	0.523666
Nanopore_virus_3473	27986	94	3.35882	3.35882	Nanopore_bin_12	6161714	21369	3.46803	3487	0.000189287	28	0.000162374	0.857816	0.968511	0.000167653	0.885706
Nanopore_virus_3479	31250	125	4	3.90476	Nanopore_bin_40	4185718	52542	12.5527	7807	0.000917795	41	0.000315805	0.344091	0.31107	0.00101522	1.10615
Nanopore_virus_3524	27109	178	6.56609	5.33494	Nanopore_bin_99	1300663	52394	40.2825	10773	0.012942	13	0.000368693	0.0284882	0.132438	0.00278389	0.215106
Nanopore_virus_3579	23896	633	26.4898	18.5109	Nanopore_bin_9	7200604	557783	77.4634	81494	0.00317634	232	0.00135281	0.425903	0.238964	0.00566116	1.78229
Nanopore_virus_3603	30317	1379	45.486	31.6718	Nanopore_bin_9	7200604	557783	77.4634	81494	0.00317634	94	0.000430599	0.135564	0.408861	0.00105317	0.331566
Nanopore_virus_3603	30317	1379	45.486	11.1188	Nanopore_bin_86	1766633	186857	105.77	8558	0.00680789	33	0.000616143	0.0905042	0.105122	0.0058612	0.860941
Nanopore_virus_3608	26967	602	22.3236	21.6296	Nanopore_bin_41	4172067	87704	21.0217	11926	0.00140061	187	0.0016621	1.1867	1.02892	0.00161539	1.15335
Nanopore_virus_3749	30958	89	2.87486	2.46417	Nanopore_bin_12	6161714	21369	3.46803	3487	0.000189287	6	3.14541e-05	0.166171	0.710539	4.42679e-05	0.233866
Nanopore_virus_3813	26737	64	2.39369	2.39369	Nanopore_bin_7	7421499	107786	14.5235	27509	0.00100403	15	7.55939e-05	0.0752908	0.164815	0.000458659	0.45682
Nanopore_virus_3817	33856	128	3.78072	2.03577	Nanopore_bin_43	4083210	71391	17.484	11098	0.00136713	14	0.000101272	0.0740764	0.116436	0.000869768	0.636198
Nanopore_virus_3822	25295	66	2.60921	1.73947	Nanopore_bin_25	4650925	12751	2.74161	570	5.38802e-05	6	5.10008e-05	0.94656	0.634473	8.0383e-05	1.49188
Nanopore_virus_3837	32925	1943	59.0129	58.4953	Nanopore_bin_162	170884	11577	67.7477	2421	0.191361	791	0.174141	0.910011	0.863428	0.201686	1.05395
Nanopore_virus_3872	34534	227	6.57323	6.57323	Nanopore_bin_2	9387688	246355	26.2424	43334	0.00101031	76	0.000235293	0.232893	0.250482	0.000939361	0.929779
Nanopore_virus_3874	30954	283	9.1426	9.1426	Nanopore_bin_7	7421499	107786	14.5235	27509	0.00100403	143	0.000622483	0.619987	0.629505	0.000988846	0.984881
Nanopore_virus_3876	23904	664	27.7778	6.34921	Nanopore_bin_27	4629446	125590	27.1285	12334	0.00115944	24	0.000218002	0.188023	0.234042	0.000931465	0.803372
Nanopore_virus_3876	23904	664	27.7778	17.7249	Nanopore_bin_93	1614670	39524	24.4781	3942	0.00305687	67	0.00173588	0.567862	0.724112	0.00239726	0.784219
Nanopore_virus_3876	23904	664	27.7778	2.6455	Nanopore_bin_82	2022573	13677	6.76218	892	0.000440887	10	0.000206836	0.469135	0.39122	0.000528693	1.19916
Nanopore_virus_3891	36209	694	19.1665	16.8354	Nanopore_bin_73	2453922	11676	4.7581	2484	0.000857991	65	0.000731537	0.852616	3.53827	0.00020675	0.24097
Nanopore_virus_3908	22476	2175	96.7699	94.633	Nanopore_bin_21	4896613	507177	103.577	103411	0.00881951	930	0.00848919	0.962547	0.913648	0.00929153	1.05352
Nanopore_virus_3910	35230	132	3.74681	2.97161	Nanopore_bin_81	2126739	7198	3.38452	622	0.000279773	23	0.000312144	1.11571	0.877998	0.000355518	1.27074
Nanopore_virus_3977	26888	110	4.09104	2.51757	Nanopore_bin_52	3594331	66449	18.4872	9089	0.00144007	8	8.27777e-05	0.0574818	0.136179	0.000607859	0.422105
Nanopore_virus_4115	24500	192	7.83673	7.05306	Nanopore_bin_22	4811751	57972	12.048	11526	0.00102332	45	0.000383672	0.374929	0.585413	0.000655387	0.640452
Nanopore_virus_4115	24500	192	7.83673	0.626939	Nanopore_bin_136	449160	2513	5.59489	40	0.000412139	4	0.00036349	0.88196	0.112056	0.00324384	7.87073
Nanopore_virus_4207	25158	4150	164.957	164.189	Nanopore_bin_61	3054760	314847	103.068	70802	0.0152769	1923	0.0250222	1.63791	1.59302	0.0157074	1.02818
Nanopore_virus_4236	23794	44	1.84921	1.84921	Nanopore_bin_40	4185718	52542	12.5527	7807	0.000917795	21	0.000212059	0.231053	0.147316	0.00143949	1.56842
Nanopore_virus_4265	22294	287	12.8734	11.9127	Nanopore_bin_29	4493182	52953	11.7852	5077	0.000509103	62	0.000622028	1.22181	1.01082	0.000615369	1.20873
Nanopore_virus_4409	33537	105	3.13087	3.05451	Nanopore_bin_6	8450817	146071	17.2848	16321	0.000464456	40	0.000141698	0.305084	0.176716	0.000801841	1.72641
Nanopore_virus_4418	27603	436	15.7954	15.3656	Nanopore_bin_48	3711890	87681	23.6217	22541	0.00329759	143	0.00139568	0.423241	0.650487	0.00214559	0.650653
Nanopore_virus_4476	28504	1968	69.0429	68.6332	Nanopore_bin_13	6156134	738353	119.938	196170	0.0104175	1005	0.00575397	0.552339	0.57224	0.0100552	0.965223
Nanopore_virus_4541	27290	146	5.34995	5.22257	Nanopore_bin_36	4311013	170097	39.4564	49966	0.00553917	41	0.000348499	0.0629153	0.132363	0.0026329	0.475324
Nanopore_virus_4551	20251	1797	88.7364	87.7209	Nanopore_bin_14	6104621	574686	94.1395	149362	0.00824561	1123	0.00911418	1.10534	0.931818	0.00978107	1.18622
Nanopore_virus_4651	22229	61	2.74416	2.74416	Nanopore_bin_31	4360393	3794	0.870105	204	2.20802e-05	6	6.19021e-05	2.80352	3.15383	1.96276e-05	0.888925
Nanopore_virus_4694	29301	2880	98.2902	98.1416	Nanopore_bin_61	3054760	314847	103.068	70802	0.0152769	1321	0.0149015	0.975423	0.952205	0.0156494	1.02438
Nanopore_virus_4714	26567	173	6.51184	6.51184	Nanopore_bin_6	8450817	146071	17.2848	16321	0.000464456	40	0.000178164	0.383596	0.376737	0.000472912	1.01821
Nanopore_virus_4766	31429	2051	65.2582	62.4745	Nanopore_bin_78	2164553	417029	192.663	130266	0.0577555	1571	0.0230928	0.399838	0.324268	0.0712152	1.23305
Nanopore_virus_4781	24503	322	13.1412	8.57038	Nanopore_bin_1	10957053	757346	69.1195	210158	0.00354348	30	0.00011199	0.0316046	0.123994	0.000903194	0.254889
Nanopore_virus_4781	24503	322	13.1412	2.28543	Nanopore_bin_55	3414877	53441	15.6495	1409	0.000242296	8	9.56083e-05	0.394593	0.146039	0.000654676	2.70197
Nanopore_virus_4781	24503	322	13.1412	1.99976	Nanopore_bin_131	530368	7795	14.6973	88	0.000636397	7	0.000538644	0.846395	0.136062	0.0039588	6.22064
Nanopore_virus_4791	35378	3488	98.5923	98.265	Nanopore_bin_13	6156134	738353	119.938	196170	0.0104175	1801	0.00831717	0.798387	0.8193	0.0101516	0.974475
Nanopore_virus_4847	34581	177	5.11842	4.02161	Nanopore_bin_111	865162	4972	5.7469	240	0.000652848	11	0.000382977	0.586625	0.699788	0.000547276	0.83829
Nanopore_virus_4867	23597	788	33.3941	19.2016	Nanopore_bin_1	10957053	757346	69.1195	210158	0.00354348	46	0.000178297	0.0503169	0.277803	0.000641811	0.181124
Nanopore_virus_4867	23597	788	33.3941	5.00911	Nanopore_bin_55	3414877	53441	15.6495	1409	0.000242296	12	0.000148919	0.614615	0.320082	0.000465252	1.92018
Nanopore_virus_4867	23597	788	33.3941	6.26139	Nanopore_bin_131	530368	7795	14.6973	88	0.000636397	15	0.00119855	1.88334	0.426022	0.00281336	4.42076
Nanopore_virus_4878	39911	443	11.0997	10.6042	Nanopore_bin_27	4629446	125590	27.1285	12334	0.00115944	107	0.000579111	0.499474	0.390887	0.00148153	1.2778
Nanopore_virus_4890	19821	104	5.24696	5.24696	Nanopore_bin_31	4360393	3794	0.870105	204	2.20802e-05	2	2.31408e-05	1.04804	6.03026	3.83745e-06	0.173796
Nanopore_virus_4937	19050	75	3.93701	3.93701	Nanopore_bin_73	2453922	11676	4.7581	2484	0.000857991	35	0.000754565	0.879457	0.827433	0.000911935	1.06287
Nanopore_virus_4973	23166	44	1.89934	1.49233	Nanopore_bin_40	4185718	52542	12.5527	7807	0.000917795	11	0.000113441	0.123602	0.118886	0.000954206	1.03967
Nanopore_virus_4981	31835	136	4.27203	2.67002	Nanopore_bin_43	4083210	71391	17.484	11098	0.00136713	25	0.000192324	0.140677	0.152712	0.00125939	0.921192
Nanopore_virus_4982	19104	119	6.22906	5.45043	Nanopore_bin_49	3675575	92926	25.282	1947	0.000368416	7	9.96893e-05	0.270589	0.215585	0.000462413	1.25514
Nanopore_virus_5009	23023	95	4.12631	4.12631	Nanopore_bin_6	8450817	146071	17.2848	16321	0.000464456	7	3.5978e-05	0.0774628	0.238724	0.00015071	0.324487
Nanopore_virus_5042	29336	789	26.8953	24.2058	Nanopore_bin_39	4213174	50138	11.9003	12349	0.00140342	117	0.00094662	0.674508	2.03405	0.000465387	0.331609
Nanopore_virus_5068	32097	62	1.93164	1.93164	Nanopore_bin_25	4650925	12751	2.74161	570	5.38802e-05	2	1.33976e-05	0.248655	0.704567	1.90153e-05	0.352919
Nanopore_virus_5106	19107	2989	156.435	155.729	Nanopore_bin_13	6156134	738353	119.938	196170	0.0104175	1764	0.0150435	1.44406	1.29841	0.0115861	1.11218
Nanopore_virus_5123	27939	187	6.69315	6.44526	Nanopore_bin_71	2537023	19349	7.62666	2182	0.000684588	52	0.000741784	1.08355	0.845096	0.00087775	1.28216
Nanopore_virus_5131	34087	202	5.92601	5.09029	Nanopore_bin_33	4320516	40672	9.41369	5630	0.0006136	67	0.000458554	0.747317	0.540733	0.000848023	1.38204
Nanopore_virus_5134	21810	458	20.9995	18.6093	Nanopore_bin_39	4213174	50138	11.9003	12349	0.00140342	109	0.00118621	0.845226	1.56377	0.000758556	0.540504
Nanopore_virus_5153	29884	71	2.37585	2.37585	Nanopore_bin_142	364494	2720	7.4624	285	0.00460646	2	0.000183612	0.0398596	0.318377	0.000576713	0.125196
Nanopore_virus_5171	26408	75	2.84005	2.48504	Nanopore_bin_51	3634588	16171	4.4492	3195	0.000497314	28	0.000293856	0.590886	0.558537	0.000526117	1.05792
Nanopore_virus_5183	24592	1118	45.4619	45.1277	Nanopore_bin_1	10957053	757346	69.1195	210158	0.00354348	675	0.00251068	0.708536	0.652893	0.00384547	1.08522
Nanopore_virus_5306	33665	489	14.5255	13.8043	Nanopore_bin_69	2596921	34369	13.2345	4751	0.00142277	134	0.00155287	1.09144	1.04306	0.00148877	1.04639
Nanopore_virus_5339	19816	322	16.2495	14.2055	Nanopore_bin_19	5058947	88499	17.4936	19493	0.00153732	139	0.00139201	0.90548	0.812044	0.00171421	1.11506
Nanopore_virus_5349	23785	642	26.9918	22.8744	Nanopore_bin_55	3414877	53441	15.6495	1409	0.000242296	50	0.000619908	2.55847	1.46167	0.000424108	1.75037
Nanopore_virus_5369	18157	224	12.3368	10.3742	Nanopore_bin_54	3507082	139435	39.7581	42104	0.00692733	37	0.000581048	0.0838776	0.260932	0.00222682	0.321454
Nanopore_virus_5447	32427	448	13.8156	2.76313	Nanopore_bin_143	356023	8685	24.3945	62	0.0010809	6	0.000519716	0.480819	0.113269	0.00458835	4.24495
Nanopore_virus_5447	32427	448	13.8156	4.14469	Nanopore_bin_105	1026799	14216	13.845	133	0.000262799	9	0.000279117	1.06209	0.299365	0.000932366	3.54782
Nanopore_virus_5451	22116	194	8.77193	8.14536	Nanopore_bin_1	10957053	757346	69.1195	210158	0.00354348	39	0.00016094	0.0454187	0.117845	0.0013657	0.385411
Nanopore_virus_5479	17649	30	1.69981	1.69981	Nanopore_bin_11	6403875	15773	2.46304	1236	6.31592e-05	5	4.42392e-05	0.70044	0.690128	6.41029e-05	1.01494
Nanopore_virus_5512	21157	40	1.89063	1.5125	Nanopore_bin_40	4185718	52542	12.5527	7807	0.000917795	8	9.03371e-05	0.0984284	0.120492	0.000749733	0.816885
Nanopore_virus_5537	21023	84	3.99562	3.61509	Nanopore_bin_107	997658	4842	4.85337	472	0.00100492	19	0.000925394	0.92086	0.744862	0.00124237	1.23628
Nanopore_virus_5550	23846	232	9.7291	9.34756	Nanopore_bin_54	3507082	139435	39.7581	42104	0.00692733	49	0.000585915	0.0845802	0.235111	0.00249208	0.359746
Nanopore_virus_5573	33636	130	3.86491	3.27031	Nanopore_bin_40	4185718	52542	12.5527	7807	0.000917795	11	7.81301e-05	0.0851281	0.260526	0.000299893	0.326754
Nanopore_virus_5586	18222	2516	138.075	137.624	Nanopore_bin_13	6156134	738353	119.938	196170	0.0104175	1527	0.0136528	1.31057	1.14746	0.0118983	1.14215
Nanopore_virus_5614	23028	94	4.08199	4.00909	Nanopore_bin_62	3003751	16653	5.54407	4401	0.00100554	55	0.000801281	0.796869	0.723132	0.00110807	1.10197
Nanopore_virus_5620	22342	138	6.17671	5.81337	Nanopore_bin_6	8450817	146071	17.2848	16321	0.000464456	32	0.000169484	0.364909	0.336328	0.000503926	1.08498
Nanopore_virus_5662	22170	80	3.60848	3.43665	Nanopore_bin_8	7254084	53756	7.41045	7582	0.000289273	20	0.000124742	0.431224	0.463757	0.00026898	0.929849
Nanopore_virus_5676	29449	323	10.9681	9.74943	Nanopore_bin_108	978574	12478	12.7512	1093	0.002321	56	0.00194323	0.837238	0.764589	0.00254153	1.09502
Nanopore_virus_5681	17806	142	7.97484	6.83558	Nanopore_bin_16	5581104	70139	12.5672	11389	0.000738038	6	6.03761e-05	0.0818062	0.543921	0.000111002	0.150401
Nanopore_virus_5727	17168	76	4.42684	4.0244	Nanopore_bin_43	4083210	71391	17.484	11098	0.00136713	20	0.000285304	0.208688	0.230176	0.00123951	0.906647
Nanopore_virus_5764	23521	2396	101.866	101.238	Nanopore_bin_61	3054760	314847	103.068	70802	0.0152769	1128	0.0156992	1.02764	0.982249	0.0159829	1.04621
Nanopore_virus_5813	23970	101	4.2136	3.90716	Nanopore_bin_22	4811751	57972	12.048	11526	0.00102332	51	0.00044218	0.432104	0.324299	0.00136349	1.33242
Nanopore_virus_5831	19215	145	7.54619	2.15605	Nanopore_bin_44	3889650	17505	4.5004	3452	0.000484202	2	2.67596e-05	0.0552653	0.47908	5.58562e-05	0.115357
Nanopore_virus_5831	19215	145	7.54619	4.31211	Nanopore_bin_40	4185718	52542	12.5527	7807	0.000917795	4	4.97336e-05	0.0541881	0.343521	0.000144776	0.157743
Nanopore_virus_5991	17928	896	49.9777	48.5764	Nanopore_bin_32	4351482	18647	4.28521	2107	0.000224698	104	0.0013331	5.93287	11.3358	0.000117601	0.523372
Nanopore_virus_6000	20531	103	5.0168	5.0168	Nanopore_bin_3	9339977	69760	7.46897	12330	0.000286297	44	0.00022996	0.803222	0.671686	0.000342362	1.19583
Nanopore_virus_6029	18027	154	8.54274	5.91421	Nanopore_bin_25	4650925	12751	2.74161	570	5.38802e-05	9	0.000107344	1.99228	2.15721	4.97609e-05	0.923547
Nanopore_virus_6048	18086	102	5.63972	5.54413	Nanopore_bin_22	4811751	57972	12.048	11526	0.00102332	58	0.000666473	0.651285	0.46017	0.00144832	1.41531
Nanopore_virus_6086	24303	1403	57.7295	57.4338	Nanopore_bin_35	4311662	967079	224.294	287859	0.0317691	777	0.00745712	0.234729	0.256065	0.029122	0.916677
Nanopore_virus_6134	21054	584	27.7382	23.8107	Nanopore_bin_39	4213174	50138	11.9003	12349	0.00140342	97	0.00109352	0.779182	2.00085	0.00054653	0.389426
Nanopore_virus_6137	29423	2751	93.4983	55.7673	Nanopore_bin_9	7200604	557783	77.4634	81494	0.00317634	538	0.00253937	0.799465	0.719918	0.00352731	1.11049
Nanopore_virus_6137	29423	2751	93.4983	15.8595	Nanopore_bin_21	4896613	507177	103.577	103411	0.00881951	153	0.00106196	0.12041	0.153117	0.0069356	0.786393
Nanopore_virus_6137	29423	2751	93.4983	21.4569	Nanopore_bin_86	1766633	186857	105.77	8558	0.00680789	207	0.00398233	0.584957	0.202864	0.0196306	2.8835
Nanopore_virus_6155	34909	1055	30.2214	26.6919	Nanopore_bin_39	4213174	50138	11.9003	12349	0.00140342	121	0.000822694	0.586206	2.24296	0.000366789	0.261353
Nanopore_virus_6184	15810	69	4.36433	4.36433	Nanopore_bin_59	3288118	118139	35.9291	36005	0.00680605	16	0.00030778	0.0452216	0.121471	0.00253378	0.372284
Nanopore_virus_6231	18253	245	13.4225	13.4225	Nanopore_bin_29	4493182	52953	11.7852	5077	0.000509103	47	0.00057541	1.13024	1.13893	0.000505222	0.992377
Nanopore_virus_6232	18586	150	8.07059	7.514	Nanopore_bin_22	4811751	57972	12.048	11526	0.00102332	54	0.000603816	0.590057	0.623672	0.000968164	0.946101
Nanopore_virus_6277	16955	69	4.0696	2.5435	Nanopore_bin_49	3675575	92926	25.282	1947	0.000368416	5	8.02319e-05	0.217775	0.100605	0.000797494	2.16466
Nanopore_virus_6283	19254	1488	77.2826	76.812	Nanopore_bin_13	6156134	738353	119.938	196170	0.0104175	816	0.00690592	0.662918	0.640432	0.0107832	1.03511
Nanopore_virus_6292	15564	1430	91.8787	91.4543	Nanopore_bin_35	4311662	967079	224.294	287859	0.0317691	862	0.0128917	0.405795	0.407743	0.0316173	0.995223
Nanopore_virus_6303	18978	1593	83.9393	83.1976	Nanopore_bin_162	170884	11577	67.7477	2421	0.191361	673	0.233448	1.21993	1.22805	0.190096	0.99339
Nanopore_virus_6306	17194	74	4.30383	4.30383	Nanopore_bin_53	3513953	10965	3.12042	1769	0.000299366	5	8.27556e-05	0.276436	1.37925	6.00005e-05	0.200425
Nanopore_virus_6439	28306	1240	43.807	42.9291	Nanopore_bin_99	1300663	52394	40.2825	10773	0.012942	489	0.0135775	1.04911	1.0657	0.0127405	0.984433
Nanopore_virus_6470	26947	56	2.07815	1.55862	Nanopore_bin_92	1625130	9291	5.71708	602	0.000461795	6	0.00013701	0.296691	0.272624	0.00050256	1.08828
Nanopore_virus_6480	16738	673	40.2079	39.2655	Nanopore_bin_1	10957053	757346	69.1195	210158	0.00354348	375	0.00204785	0.57792	0.568082	0.00360485	1.01732
Nanopore_virus_6496	16445	332	20.1885	19.9998	Nanopore_bin_16	5581104	70139	12.5672	11389	0.000738038	106	0.00115833	1.56948	1.59143	0.000727858	0.986206
Nanopore_virus_6665	27243	27	0.99108	0.99108	Nanopore_bin_31	4360393	3794	0.870105	204	2.20802e-05	4	3.36728e-05	1.52503	1.13904	2.95626e-05	1.33887
Nanopore_virus_6716	20257	69	3.40623	3.20586	Nanopore_bin_4	9258681	195105	21.0727	56586	0.00132674	32	0.000170618	0.1286	0.152134	0.0011215	0.845307
Nanopore_virus_6777	36610	63	1.72084	1.14723	Nanopore_bin_37	4307137	39540	9.18011	6819	0.000745931	2	1.26836e-05	0.0170037	0.124969	0.000101494	0.136063
Nanopore_virus_6834	37219	64	1.71955	1.71955	Nanopore_bin_81	2126739	7198	3.38452	622	0.000279773	3	3.79003e-05	0.135468	0.508063	7.45976e-05	0.266636
Nanopore_virus_6873	34339	5723	166.662	103.274	Nanopore_bin_9	7200604	557783	77.4634	81494	0.00317634	1059	0.00428291	1.34838	1.33319	0.00321252	1.01139
Nanopore_virus_6873	34339	5723	166.662	21.6495	Nanopore_bin_21	4896613	507177	103.577	103411	0.00881951	222	0.00132961	0.150758	0.209018	0.00636125	0.721271
Nanopore_virus_6873	34339	5723	166.662	40.6659	Nanopore_bin_86	1766633	186857	105.77	8558	0.00680789	417	0.00687388	1.00969	0.384474	0.0178787	2.62617
Nanopore_virus_6901	17260	1090	63.1518	59.8697	Nanopore_bin_61	3054760	314847	103.068	70802	0.0152769	529	0.0100902	0.660484	0.580878	0.0173706	1.13705
Nanopore_virus_6934	18313	150	8.1909	8.1909	Nanopore_bin_39	4213174	50138	11.9003	12349	0.00140342	82	0.00106742	0.760586	0.688294	0.00155082	1.10503
Nanopore_virus_6939	21715	215	9.90099	9.40594	Nanopore_bin_2	9387688	246355	26.2424	43334	0.00101031	19	9.32041e-05	0.0922534	0.358426	0.000260037	0.257385
Nanopore_virus_6953	23703	73	3.07978	3.07978	Nanopore_bin_6	8450817	146071	17.2848	16321	0.000464456	25	0.000124807	0.268716	0.178178	0.000700461	1.50813
Nanopore_virus_6965	18981	301	15.858	9.33483	Nanopore_bin_9	7200604	557783	77.4634	81494	0.00317634	83	0.000608887	0.191694	0.120506	0.00505273	1.59074
Nanopore_virus_7102	23939	146	6.09883	5.65258	Nanopore_bin_43	4083210	71391	17.484	11098	0.00136713	38	0.000388755	0.284358	0.323299	0.00120246	0.879549
Nanopore_virus_7165	14842	123	8.28729	7.25138	Nanopore_bin_16	5581104	70139	12.5672	11389	0.000738038	7	8.45056e-05	0.1145	0.577007	0.000146455	0.198438
Nanopore_virus_7275	13814	147	10.6414	9.459	Nanopore_bin_97	1374595	45053	32.7755	2226	0.00238031	8	0.000421304	0.176996	0.2886	0.00145982	0.61329
Nanopore_virus_7347	21474	666	31.0142	29.8098	Nanopore_bin_6	8450817	146071	17.2848	16321	0.000464456	99	0.000545536	1.17457	1.72462	0.000316322	0.68106
Nanopore_virus_7390	20715	74	3.57229	2.38153	Nanopore_bin_105	1026799	14216	13.845	133	0.000262799	2	9.40285e-05	0.357796	0.172014	0.000546633	2.08004
Nanopore_virus_7432	13591	1761	129.571	127.196	Nanopore_bin_14	6104621	574686	94.1395	149362	0.00824561	964	0.0116449	1.41225	1.35114	0.00861853	1.04523
Nanopore_virus_7555	20097	56	2.78649	2.63168	Nanopore_bin_6	8450817	146071	17.2848	16321	0.000464456	17	0.000100097	0.215514	0.152254	0.000657432	1.41549
Nanopore_virus_7668	14492	100	6.90036	6.90036	Nanopore_bin_6	8450817	146071	17.2848	16321	0.000464456	8	6.53225e-05	0.140643	0.399215	0.000163628	0.3523
Nanopore_virus_7680	13416	131	9.76446	8.13705	Nanopore_bin_49	3675575	92926	25.282	1947	0.000368416	5	0.000101396	0.275222	0.321851	0.000315041	0.855122
Nanopore_virus_7690	17244	616	35.7226	32.1102	Nanopore_bin_52	3594331	66449	18.4872	9089	0.00144007	80	0.00129695	0.900616	1.73689	0.000746707	0.518522
Nanopore_virus_7697	13504	107	7.92358	7.92358	Nanopore_bin_106	1005887	10057	9.99814	1615	0.00399411	41	0.00305944	0.765988	0.792505	0.00386047	0.96654
Nanopore_virus_7720	18799	55	2.92569	0.975229	Nanopore_bin_90	1714964	10552	6.1529	191	0.000131264	3	9.40846e-05	0.71676	0.158499	0.000593597	4.52217
Nanopore_virus_7743	17905	790	44.1218	43.7179	Nanopore_bin_1	10957053	757346	69.1195	210158	0.00354348	433	0.0022107	0.623879	0.632497	0.0034952	0.986374
Nanopore_virus_7754	24622	26	1.05597	0.967969	Nanopore_bin_44	3889650	17505	4.5004	3452	0.000484202	11	0.000114857	0.237209	0.215085	0.000534009	1.10286
Nanopore_virus_7758	18212	532	29.2115	4.86858	Nanopore_bin_10	6531098	147402	22.5693	22060	0.00105825	3	2.52219e-05	0.0238336	0.215718	0.000116921	0.110485
Nanopore_virus_7758	18212	532	29.2115	6.49145	Nanopore_bin_46	3855301	176308	45.7313	20294	0.00277766	4	5.69697e-05	0.02051	0.141948	0.000401344	0.14449
Nanopore_virus_7758	18212	532	29.2115	4.86858	Nanopore_bin_65	2889226	38113	13.1914	1968	0.000481062	3	5.70141e-05	0.118517	0.369072	0.00015448	0.321122
Nanopore_virus_7777	20045	109	5.43777	4.31823	Nanopore_bin_52	3594331	66449	18.4872	9089	0.00144007	27	0.000374748	0.26023	0.23358	0.00160437	1.11409
Nanopore_virus_7811	14104	23	1.63074	1.63074	Nanopore_bin_40	4185718	52542	12.5527	7807	0.000917795	9	0.000152451	0.166106	0.129912	0.0011735	1.2786
Nanopore_virus_7815	13890	40	2.87977	2.5598	Nanopore_bin_34	4318917	49645	11.4948	2713	0.000296791	8	0.000133356	0.449326	0.222692	0.000598837	2.0177
Nanopore_virus_7848	16893	479	28.3549	28.1594	Nanopore_bin_113	856972	21516	25.107	6588	0.0191212	288	0.0202939	1.06133	1.12157	0.0180941	0.946286
Nanopore_virus_7849	14176	143	10.0875	10.0875	Nanopore_bin_6	8450817	146071	17.2848	16321	0.000464456	29	0.000242073	0.521196	0.583602	0.00041479	0.893068
Nanopore_virus_7858	21264	45	2.11625	2.11625	Nanopore_bin_149	314395	1154	3.67054	13	0.00027646	2	0.000299164	1.08212	0.576551	0.000518886	1.87689
Nanopore_virus_7875	19893	487	24.481	23.1648	Nanopore_bin_39	4213174	50138	11.9003	12349	0.00140342	88	0.00104996	0.748142	1.94657	0.000539389	0.384338
Nanopore_virus_7885	16369	2036	124.381	124.381	Nanopore_bin_13	6156134	738353	119.938	196170	0.0104175	1084	0.0107859	1.03536	1.03705	0.0104005	0.998375
Nanopore_virus_7904	15340	194	12.6467	8.75539	Nanopore_bin_49	3675575	92926	25.282	1947	0.000368416	9	0.000159622	0.433265	0.346309	0.000460923	1.25109
Nanopore_virus_7907	24133	1867	77.3629	74.8031	Nanopore_bin_88	1750401	83339	47.6114	16628	0.0109696	789	0.018939	1.7265	1.57112	0.0120545	1.0989
Nanopore_virus_7908	19570	2185	111.65	111.038	Nanopore_bin_13	6156134	738353	119.938	196170	0.0104175	1270	0.0105752	1.01514	0.925801	0.0114227	1.0965
Nanopore_virus_7932	18443	34	1.84352	1.84352	Nanopore_bin_6	8450817	146071	17.2848	16321	0.000464456	8	5.13286e-05	0.110514	0.106655	0.000481258	1.03618
Nanopore_virus_8044	13852	164	11.8394	11.8394	Nanopore_bin_29	4493182	52953	11.7852	5077	0.000509103	40	0.000644666	1.26628	1.0046	0.000641711	1.26047
Nanopore_virus_8054	15512	100	6.44662	6.44662	Nanopore_bin_8	7254084	53756	7.41045	7582	0.000289273	25	0.000222648	0.769682	0.869937	0.000255936	0.884756
Nanopore_virus_8111	15370	82	5.33507	4.36506	Nanopore_bin_107	997658	4842	4.85337	472	0.00100492	18	0.00119223	1.18639	0.899387	0.0013256	1.31911
Nanopore_virus_8137	12734	1787	140.333	137.907	Nanopore_bin_76	2308968	525433	227.562	148894	0.0626293	1137	0.0388848	0.620872	0.606021	0.0641641	1.02451
Nanopore_virus_8313	25019	47	1.87857	1.6102	Nanopore_bin_25	4650925	12751	2.74161	570	5.38802e-05	6	5.15634e-05	0.957002	0.587322	8.77942e-05	1.62943
Nanopore_virus_8341	12659	76	6.00363	6.00363	Nanopore_bin_3	9339977	69760	7.46897	12330	0.000286297	27	0.000228669	0.798713	0.80381	0.000284482	0.993658
Nanopore_virus_8360	13454	166	12.3383	11.9403	Nanopore_bin_10	6531098	147402	22.5693	22060	0.00105825	60	0.000684241	0.646578	0.529053	0.00129333	1.22214
Nanopore_virus_8442	25508	509	19.9545	19.0815	Nanopore_bin_21	4896613	507177	103.577	103411	0.00881951	153	0.00123137	0.139619	0.184225	0.00668403	0.757869
Nanopore_virus_8448	17985	352	19.5719	6.77488	Nanopore_bin_98	1307592	3244	2.4809	327	0.000403075	9	0.000382701	0.949454	2.73082	0.000140142	0.347681
Nanopore_virus_8448	17985	352	19.5719	8.2804	Nanopore_bin_40	4185718	52542	12.5527	7807	0.000917795	11	0.000146121	0.159209	0.659652	0.000221512	0.241352
Nanopore_virus_8470	24327	215	8.83792	8.08575	Nanopore_bin_71	2537023	19349	7.62666	2182	0.000684588	43	0.000703461	1.02757	1.0602	0.000663519	0.969224
Nanopore_virus_8480	12229	84	6.86892	6.46486	Nanopore_bin_121	692102	2195	3.1715	113	0.000518788	16	0.00192443	3.70947	2.03843	0.000944074	1.81977
Nanopore_virus_8534	12143	2493	205.303	4.59231	Nanopore_bin_144	352593	4752	13.4773	11	0.000182337	17	0.00397054	21.7758	0.340745	0.0116525	63.9065
Nanopore_virus_8534	12143	2493	205.303	142.092	Nanopore_bin_9	7200604	557783	77.4634	81494	0.00317634	526	0.00602593	1.89713	1.83431	0.00328512	1.03425
Nanopore_virus_8534	12143	2493	205.303	56.1883	Nanopore_bin_86	1766633	186857	105.77	8558	0.00680789	208	0.00969596	1.42422	0.53123	0.0182519	2.68099
Nanopore_virus_8577	12669	159	12.5503	12.0163	Nanopore_bin_116	781969	15297	19.5622	2286	0.00772335	45	0.00461715	0.597817	0.614261	0.00751661	0.973231
Nanopore_virus_8602	13403	198	14.7728	14.3841	Nanopore_bin_4	9258681	195105	21.0727	56586	0.00132674	74	0.000596322	0.449464	0.682593	0.000873612	0.658465
Nanopore_virus_8619	14524	96	6.60975	6.36494	Nanopore_bin_112	863175	5550	6.42975	1043	0.00290918	26	0.0021094	0.725083	0.989921	0.00213087	0.732465
Nanopore_virus_8656	24579	4669	189.959	189.478	Nanopore_bin_35	4311662	967079	224.294	287859	0.0317691	3155	0.0299415	0.942472	0.844778	0.035443	1.11565
Nanopore_virus_8726	16081	64	3.97985	3.97985	Nanopore_bin_8	7254084	53756	7.41045	7582	0.000289273	20	0.00017183	0.594005	0.53706	0.000319945	1.10603
Nanopore_virus_8797	16907	208	12.3026	12.0131	Nanopore_bin_16	5581104	70139	12.5672	11389	0.000738038	83	0.000882285	1.19545	0.955909	0.000922981	1.25059
Nanopore_virus_8832	25431	166	6.52747	5.92026	Nanopore_bin_52	3594331	66449	18.4872	9089	0.00144007	39	0.000426661	0.296279	0.320236	0.00133233	0.925188
Nanopore_virus_8864	11755	196	16.6738	16.0562	Nanopore_bin_4	9258681	195105	21.0727	56586	0.00132674	130	0.00119598	0.901442	0.761945	0.00156964	1.18308
Nanopore_virus_8893	14945	113	7.56106	7.56106	Nanopore_bin_40	4185718	52542	12.5527	7807	0.000917795	37	0.000593594	0.646761	0.602346	0.00098547	1.07374
Nanopore_virus_8915	12470	2	0.160385	0.160385	Nanopore_bin_95	1562985	976	0.624446	115	0.000115736	2	0.000102614	0.886624	0.256843	0.000399522	3.452
Nanopore_virus_8951	14439	2042	141.423	140.714	Nanopore_bin_13	6156134	738353	119.938	196170	0.0104175	1191	0.0134303	1.28921	1.17322	0.0114474	1.09886
Nanopore_virus_8994	11991	207	17.2629	16.7552	Nanopore_bin_29	4493182	52953	11.7852	5077	0.000509103	33	0.000614137	1.20631	1.42172	0.000431968	0.848489
Nanopore_virus_9015	16650	131	7.86787	7.37613	Nanopore_bin_52	3594331	66449	18.4872	9089	0.00144007	15	0.000250645	0.174051	0.398986	0.000628204	0.436233
Nanopore_virus_9056	14645	530	36.1898	4.07773	Nanopore_bin_55	3414877	53441	15.6495	1409	0.000242296	16	0.00031993	1.32041	0.260567	0.00122783	5.06746
Nanopore_virus_9056	14645	530	36.1898	30.3281	Nanopore_bin_17	5427816	109819	20.2326	15663	0.00106732	119	0.00150109	1.40641	1.49897	0.00100141	0.938252
Nanopore_virus_9131	18208	2216	121.705	121.081	Nanopore_bin_61	3054760	314847	103.068	70802	0.0152769	971	0.0175621	1.14958	1.17477	0.0149493	0.978556
Nanopore_virus_9134	20744	48	2.31392	1.85114	Nanopore_bin_44	3889650	17505	4.5004	3452	0.000484202	4	4.95743e-05	0.102384	0.411327	0.000120523	0.24891
Nanopore_virus_9139	18040	55	3.04878	2.47713	Nanopore_bin_52	3594331	66449	18.4872	9089	0.00144007	13	0.000200488	0.139221	0.133992	0.00149627	1.03903
Nanopore_virus_9153	11388	911	79.9965	79.1439	Nanopore_bin_1	10957053	757346	69.1195	210158	0.00354348	557	0.00446854	1.26106	1.14503	0.00390255	1.10133
Nanopore_virus_9209	21913	1187	54.1688	54.0878	Nanopore_bin_35	4311662	967079	224.294	287859	0.0317691	668	0.00710629	0.223686	0.241147	0.0294687	0.92759
Nanopore_virus_9215	15805	533	33.7235	18.4525	Nanopore_bin_9	7200604	557783	77.4634	81494	0.00317634	87	0.000764462	0.240674	0.238209	0.0032092	1.01035
Nanopore_virus_9234	11277	79	7.00541	1.55676	Nanopore_bin_139	400196	2952	7.37639	33	0.00042095	2	0.000443163	1.05277	0.211046	0.00209984	4.98833
Nanopore_virus_9243	11561	741	64.0948	64.0948	Nanopore_bin_42	4103654	47314	11.5297	2185	0.000264415	49	0.00103283	3.9061	5.55909	0.000185792	0.702651
Nanopore_virus_9307	22404	629	28.0753	26.9055	Nanopore_bin_27	4629446	125590	27.1285	12334	0.00115944	138	0.001337	1.15314	0.991781	0.00134808	1.1627
Nanopore_virus_9359	15086	178	11.799	11.2915	Nanopore_bin_39	4213174	50138	11.9003	12349	0.00140342	89	0.00140025	0.997741	0.948845	0.00147574	1.05153
Nanopore_virus_9376	19206	26	1.35374	1.35374	Nanopore_bin_51	3634588	16171	4.4492	3195	0.000497314	15	0.000214882	0.432085	0.304267	0.000706227	1.42008
Nanopore_virus_9464	20343	66	3.24436	3.24436	Nanopore_bin_6	8450817	146071	17.2848	16321	0.000464456	24	0.000139604	0.300575	0.1877	0.000743762	1.60136
Nanopore_virus_9475	11350	134	11.8062	11.8062	Nanopore_bin_42	4103654	47314	11.5297	2185	0.000264415	9	0.000193231	0.730785	1.02398	0.000188706	0.713674
Nanopore_virus_9490	11983	200	16.6903	16.6903	Nanopore_bin_6	8450817	146071	17.2848	16321	0.000464456	51	0.000504339	1.08587	0.965604	0.000522304	1.12455
Nanopore_virus_9504	17201	235	13.662	13.5637	Nanopore_bin_7	7421499	107786	14.5235	27509	0.00100403	138	0.00108353	1.07919	0.933916	0.0011602	1.15555
Nanopore_virus_9531	14062	751	53.4063	53.2922	Nanopore_bin_13	6156134	738353	119.938	196170	0.0104175	467	0.00540698	0.519031	0.444332	0.0121688	1.16811
Nanopore_virus_9613	19657	41	2.08577	2.08577	Nanopore_bin_37	4307137	39540	9.18011	6819	0.000745931	16	0.000188979	0.253347	0.227205	0.000831755	1.11506
Nanopore_virus_9651	18375	61	3.31973	3.31973	Nanopore_bin_123	691272	2518	3.64256	266	0.00118506	4	0.000323507	0.272988	0.911372	0.000354967	0.299536
Nanopore_virus_9669	12651	344	27.1915	26.1718	Nanopore_bin_83	1907334	33104	17.3562	3961	0.0021974	77	0.0032124	1.46191	1.50793	0.00213034	0.969481
Nanopore_virus_9677	24861	35	1.40783	1.40783	Nanopore_bin_32	4351482	18647	4.28521	2107	0.000224698	10	9.24367e-05	0.411381	0.328532	0.000281363	1.25218
Nanopore_virus_9690	20393	118	5.7863	5.7863	Nanopore_bin_70	2595690	10500	4.04517	223	6.63139e-05	3	5.66744e-05	0.854639	1.43042	3.96208e-05	0.597473
Nanopore_virus_9711	16274	39	2.39646	2.39646	Nanopore_bin_123	691272	2518	3.64256	266	0.00118506	13	0.00115558	0.975125	0.657906	0.00175645	1.48217
Nanopore_virus_9741	12490	56	4.48359	4.48359	Nanopore_bin_4	9258681	195105	21.0727	56586	0.00132674	36	0.000311308	0.234642	0.212768	0.00146314	1.10281
Nanopore_virus_9743	12729	297	23.3325	23.3325	Nanopore_bin_61	3054760	314847	103.068	70802	0.0152769	51	0.00131159	0.0858545	0.226381	0.00579374	0.379248
Nanopore_virus_9766	25980	189	7.27483	7.15749	Nanopore_bin_22	4811751	57972	12.048	11526	0.00102332	61	0.000487964	0.476844	0.594081	0.000821376	0.802659
Nanopore_virus_9784	15315	1823	119.034	118.81	Nanopore_bin_13	6156134	738353	119.938	196170	0.0104175	1064	0.0113135	1.08602	0.9906	0.0114209	1.09632
Nanopore_virus_9851	13559	183	13.4966	13.3117	Nanopore_bin_10	6531098	147402	22.5693	22060	0.00105825	72	0.000814744	0.769897	0.589815	0.00138136	1.30532
Nanopore_virus_9861	17300	1450	83.815	45.1755	Nanopore_bin_9	7200604	557783	77.4634	81494	0.00317634	235	0.00188648	0.593917	0.583186	0.00323479	1.0184
Nanopore_virus_9861	17300	1450	83.815	21.9149	Nanopore_bin_21	4896613	507177	103.577	103411	0.00881951	114	0.00135052	0.153128	0.211581	0.00638298	0.723734
Nanopore_virus_9861	17300	1450	83.815	15.5711	Nanopore_bin_86	1766633	186857	105.77	8558	0.00680789	81	0.00265028	0.389296	0.147217	0.0180026	2.64437
Nanopore_virus_9915	10501	62	5.9042	5.9042	Nanopore_bin_59	3288118	118139	35.9291	36005	0.00680605	7	0.000202731	0.0297869	0.164329	0.00123369	0.181263
Nanopore_virus_9966	13541	102	7.53268	7.34436	Nanopore_bin_37	4307137	39540	9.18011	6819	0.000745931	39	0.000670799	0.899279	0.80003	0.000838468	1.12406
Nanopore_virus_10081	18229	102	5.59548	5.59548	Nanopore_bin_84	1845812	13167	7.13345	605	0.000358144	13	0.000390214	1.08955	0.784401	0.000497468	1.38902
Nanopore_virus_10085	10482	147	14.024	11.7499	Nanopore_bin_46	3855301	176308	45.7313	20294	0.00277766	31	0.000767113	0.276172	0.256933	0.00298566	1.07488
Nanopore_virus_10132	11770	1332	113.169	113.169	Nanopore_bin_61	3054760	314847	103.068	70802	0.0152769	635	0.0177295	1.16054	1.09801	0.016147	1.05695
Nanopore_virus_10179	12901	27	2.09286	2.09286	Nanopore_bin_39	4213174	50138	11.9003	12349	0.00140342	10	0.000183979	0.131093	0.175866	0.00104613	0.745411
Nanopore_virus_10189	11440	216	18.8811	18.381	Nanopore_bin_14	6104621	574686	94.1395	149362	0.00824561	147	0.00210886	0.255755	0.195252	0.0108007	1.30987
Nanopore_virus_10227	12401	159	12.8215	2.07917	Nanopore_bin_8	7254084	53756	7.41045	7582	0.000289273	6	6.66979e-05	0.230571	0.280573	0.00023772	0.821786
Nanopore_virus_10227	12401	159	12.8215	6.93057	Nanopore_bin_17	5427816	109819	20.2326	15663	0.00106732	20	0.000297131	0.27839	0.342544	0.000867425	0.812715
Nanopore_virus_10227	12401	159	12.8215	1.03958	Nanopore_bin_5	8509003	70554	8.29169	17277	0.000481957	3	2.84306e-05	0.0589899	0.125377	0.000226761	0.470501
Nanopore_virus_10262	11320	53	4.68198	4.68198	Nanopore_bin_70	2595690	10500	4.04517	223	6.63139e-05	2	6.83642e-05	1.03092	1.15743	5.90658e-05	0.890699
Nanopore_virus_10311	19017	215	11.3057	11.3057	Nanopore_bin_16	5581104	70139	12.5672	11389	0.000738038	55	0.000519976	0.704538	0.899616	0.000577997	0.783154
Nanopore_virus_10321	13239	236	17.8261	16.1284	Nanopore_bin_39	4213174	50138	11.9003	12349	0.00140342	38	0.00068127	0.485434	1.35529	0.000502673	0.358176
Nanopore_virus_10340	12558	569	45.3098	44.5848	Nanopore_bin_88	1750401	83339	47.6114	16628	0.0109696	246	0.0112721	1.02757	0.936432	0.0120373	1.09733
Nanopore_virus_10352	11842	62	5.2356	4.68449	Nanopore_bin_107	997658	4842	4.85337	472	0.00100492	17	0.00145622	1.44909	0.965203	0.00150872	1.50133
Nanopore_virus_10399	12096	8	0.661376	0.661376	Nanopore_bin_149	314395	1154	3.67054	13	0.00027646	2	0.000525911	1.9023	0.180185	0.00291873	10.5575
Nanopore_virus_10459	9682	380	39.2481	39.2481	Nanopore_bin_35	4311662	967079	224.294	287859	0.0317691	226	0.00542594	0.170793	0.174985	0.031008	0.976043
Nanopore_virus_10535	11010	733	66.5758	65.9832	Nanopore_bin_162	170884	11577	67.7477	2421	0.191361	334	0.18975	0.991579	0.973954	0.194824	1.0181
Nanopore_virus_10600	10855	615	56.6559	56.1877	Nanopore_bin_88	1750401	83339	47.6114	16628	0.0109696	240	0.0126312	1.15147	1.18013	0.0107032	0.975713
Nanopore_virus_10683	11055	66	5.97015	5.97015	Nanopore_bin_24	4688239	70841	15.1104	9777	0.000919253	20	0.0003868	0.420777	0.395103	0.000978986	1.06498
Nanopore_virus_10727	19071	384	20.1353	18.4244	Nanopore_bin_17	5427816	109819	20.2326	15663	0.00106732	140	0.00135724	1.27164	0.91063	0.00149045	1.39644
Nanopore_virus_10730	13562	111	8.18463	4.81449	Nanopore_bin_65	2889226	38113	13.1914	1968	0.000481062	10	0.000255208	0.530511	0.364971	0.000699256	1.45357
Nanopore_virus_10747	11630	112	9.63027	9.00896	Nanopore_bin_8	7254084	53756	7.41045	7582	0.000289273	29	0.000344296	1.19021	1.21571	0.000283206	0.979027
Nanopore_virus_10773	14153	132	9.32664	8.74373	Nanopore_bin_8	7254084	53756	7.41045	7582	0.000289273	45	0.000439167	1.51817	1.17992	0.000372201	1.28668
Nanopore_virus_10828	10427	237	22.7295	20.204	Nanopore_bin_74	2429246	48897	20.1285	4277	0.00147351	40	0.00158598	1.07633	1.00375	0.00158005	1.07231
Nanopore_virus_10861	22582	411	18.2003	17.7396	Nanopore_bin_27	4629446	125590	27.1285	12334	0.00115944	77	0.000736545	0.635257	0.653909	0.00112637	0.971477
Nanopore_virus_10871	13056	318	24.3566	22.4236	Nanopore_bin_39	4213174	50138	11.9003	12349	0.00140342	58	0.00105441	0.751311	1.88429	0.000559579	0.398725
Nanopore_virus_10915	30532	305	9.98952	2.72441	Nanopore_bin_173	130697	2814	21.5307	43	0.00636516	3	0.000751797	0.118111	0.126536	0.00594136	0.933418
Nanopore_virus_10942	9519	1404	147.494	144.636	Nanopore_bin_18	5414683	371716	68.6496	55316	0.00382392	506	0.00981717	2.56731	2.10687	0.00465959	1.21854
Nanopore_virus_10963	11101	54	4.86443	4.86443	Nanopore_bin_34	4318917	49645	11.4948	2713	0.000296791	6	0.000125145	0.421661	0.423186	0.000295722	0.996397
Nanopore_virus_10974	12388	596	48.1111	47.7292	Nanopore_bin_99	1300663	52394	40.2825	10773	0.012942	250	0.015665	1.2104	1.18486	0.0132209	1.02156
Nanopore_virus_10983	12910	53	4.10534	4.10534	Nanopore_bin_123	691272	2518	3.64256	266	0.00118506	10	0.00114186	0.963546	1.12705	0.00101314	0.854928
Nanopore_virus_11030	9927	13	1.30956	0.87304	Nanopore_bin_5	8509003	70554	8.29169	17277	0.000481957	2	2.36774e-05	0.0491275	0.105291	0.000224876	0.466588
Nanopore_virus_11066	19552	492	25.1637	23.6767	Nanopore_bin_88	1750401	83339	47.6114	16628	0.0109696	207	0.00604842	0.551379	0.497291	0.0121627	1.10876
Nanopore_virus_11078	15864	75	4.72769	3.78215	Nanopore_bin_92	1625130	9291	5.71708	602	0.000461795	8	0.000313364	0.678579	0.661552	0.00047368	1.02574
Nanopore_virus_11085	14257	167	11.7135	8.36682	Nanopore_bin_46	3855301	176308	45.7313	20294	0.00277766	10	0.000181934	0.065499	0.182956	0.000994413	0.358004
Nanopore_virus_11111	14290	572	40.028	38.3979	Nanopore_bin_56	3379238	76461	22.6267	12574	0.00226362	212	0.00440885	1.9477	1.69702	0.002598	1.14772
Nanopore_virus_11196	11152	58	5.20086	5.20086	Nanopore_bin_25	4650925	12751	2.74161	570	5.38802e-05	2	3.85601e-05	0.715663	1.89701	2.03267e-05	0.377258
Nanopore_virus_11252	10718	60	5.59806	5.59806	Nanopore_bin_105	1026799	14216	13.845	133	0.000262799	2	0.000181732	0.691523	0.404339	0.000449454	1.71026
Nanopore_virus_11288	9228	619	67.0785	65.3585	Nanopore_bin_36	4311013	170097	39.4564	49966	0.00553917	380	0.00957254	1.72815	1.65647	0.00577887	1.04327
Nanopore_virus_11335	11923	120	10.0646	1.82992	Nanopore_bin_43	4083210	71391	17.484	11098	0.00136713	2	4.10812e-05	0.0300491	0.104663	0.000392511	0.287105
Nanopore_virus_11335	11923	120	10.0646	5.48977	Nanopore_bin_52	3594331	66449	18.4872	9089	0.00144007	6	0.000140006	0.0972221	0.29695	0.000471481	0.327402
Nanopore_virus_11337	9186	184	20.0305	19.0766	Nanopore_bin_43	4083210	71391	17.484	11098	0.00136713	60	0.00160325	1.17271	1.09109	0.0014694	1.07481
Nanopore_virus_11383	10877	240	22.0649	21.9188	Nanopore_bin_113	856972	21516	25.107	6588	0.0191212	150	0.0162991	0.852409	0.873015	0.0186699	0.976397
Nanopore_virus_11390	14307	735	51.3735	50.7412	Nanopore_bin_162	170884	11577	67.7477	2421	0.191361	321	0.143294	0.748815	0.748972	0.191321	0.99979
Nanopore_virus_11418	9368	61	6.51153	3.25576	Nanopore_bin_49	3675575	92926	25.282	1947	0.000368416	3	8.71263e-05	0.236489	0.128778	0.000676563	1.83641
Nanopore_virus_11422	9348	110	11.7672	4.2362	Nanopore_bin_124	651120	3528	5.41836	154	0.000741877	9	0.00147864	1.99311	0.781824	0.00189127	2.5493
Nanopore_virus_11422	9348	110	11.7672	3.29482	Nanopore_bin_139	400196	2952	7.37639	33	0.00042095	7	0.00187114	4.44504	0.446672	0.00418908	9.95147
Nanopore_virus_11432	11721	10	0.85317	0.710975	Nanopore_bin_107	997658	4842	4.85337	472	0.00100492	5	0.000427586	0.425491	0.146491	0.00291886	2.90455
Nanopore_virus_11479	14860	358	24.0915	1.59095	Nanopore_bin_55	3414877	53441	15.6495	1409	0.000242296	7	0.000137944	0.569322	0.101662	0.0013569	5.60017
Nanopore_virus_11479	14860	358	24.0915	22.046	Nanopore_bin_17	5427816	109819	20.2326	15663	0.00106732	97	0.00120592	1.12986	1.08963	0.00110673	1.03692
Nanopore_virus_11488	9070	47	5.18192	5.18192	Nanopore_bin_59	3288118	118139	35.9291	36005	0.00680605	3	0.000100593	0.0147799	0.144226	0.000697464	0.102477
Nanopore_virus_11498	10844	111	10.2361	10.2361	Nanopore_bin_52	3594331	66449	18.4872	9089	0.00144007	12	0.000307874	0.213792	0.553685	0.000556046	0.386125
Nanopore_virus_11543	16692	660	39.5399	39.1351	Nanopore_bin_99	1300663	52394	40.2825	10773	0.012942	290	0.0135311	1.04552	0.971514	0.0139279	1.07618
Nanopore_virus_11576	9870	255	25.8359	25.5189	Nanopore_bin_14	6104621	574686	94.1395	149362	0.00824561	161	0.00267641	0.324586	0.271075	0.00987332	1.1974
Nanopore_virus_11580	13539	134	9.89733	7.06952	Nanopore_bin_82	2022573	13677	6.76218	892	0.000440887	10	0.000365182	0.828289	1.04545	0.000349306	0.79228
Nanopore_virus_11586	8901	252	28.3114	24.148	Nanopore_bin_46	3855301	176308	45.7313	20294	0.00277766	58	0.00169408	0.609896	0.52804	0.00320825	1.15502
Nanopore_virus_11597	9583	430	44.8711	43.6333	Nanopore_bin_54	3507082	139435	39.7581	42104	0.00692733	282	0.00839077	1.21126	1.09747	0.00764556	1.10368
Nanopore_virus_11601	15657	120	7.6643	7.13573	Nanopore_bin_8	7254084	53756	7.41045	7582	0.000289273	27	0.000238238	0.823575	0.962929	0.00024741	0.855282
Nanopore_virus_11607	9410	30	3.1881	2.55048	Nanopore_bin_29	4493182	52953	11.7852	5077	0.000509103	8	0.000189608	0.372436	0.216414	0.000876137	1.72094
Nanopore_virus_11626	13735	210	15.2894	12.7412	Nanopore_bin_72	2484748	47845	19.2555	6189	0.00201977	60	0.00176786	0.875278	0.661691	0.00267173	1.32279
Nanopore_virus_11648	9373	253	26.9924	17.4657	Nanopore_bin_27	4629446	125590	27.1285	12334	0.00115944	11	0.000253504	0.218643	0.643813	0.000393754	0.339606
Nanopore_virus_11648	9373	253	26.9924	3.17558	Nanopore_bin_41	4172067	87704	21.0217	11926	0.00140061	2	5.11446e-05	0.036516	0.151062	0.000338567	0.241729
Nanopore_virus_11656	9687	125	12.9039	8.87143	Nanopore_bin_65	2889226	38113	13.1914	1968	0.000481062	11	0.000393027	0.816998	0.672515	0.000584413	1.21484
Nanopore_virus_11657	13945	152	10.9	7.72081	Nanopore_bin_1	10957053	757346	69.1195	210158	0.00354348	17	0.000111401	0.0314383	0.111702	0.000997304	0.281448
Nanopore_virus_11662	21855	672	30.7481	29.8068	Nanopore_bin_96	1551628	35637	22.9675	2583	0.00216145	95	0.00284149	1.31462	1.29778	0.00218949	1.01297
Nanopore_virus_11683	11086	63	5.68284	4.26213	Nanopore_bin_22	4811751	57972	12.048	11526	0.00102332	12	0.000224959	0.219833	0.353763	0.000635904	0.621413
Nanopore_virus_11683	11086	63	5.68284	1.42071	Nanopore_bin_136	449160	2513	5.59489	40	0.000412139	4	0.00082364	1.99845	0.25393	0.00324357	7.87009
Nanopore_virus_11722	11990	21	1.75146	1.31359	Nanopore_bin_107	997658	4842	4.85337	472	0.00100492	3	0.000250796	0.249567	0.270656	0.000926621	0.922081
Nanopore_virus_11740	12246	501	40.9113	40.3155	Nanopore_bin_88	1750401	83339	47.6114	16628	0.0109696	203	0.00953703	0.869405	0.846762	0.0112629	1.02674
Nanopore_virus_11778	8848	34	3.84268	3.84268	Nanopore_bin_59	3288118	118139	35.9291	36005	0.00680605	4	0.000137489	0.020201	0.106952	0.00128552	0.188879
Nanopore_virus_11781	13538	149	11.0061	11.0061	Nanopore_bin_153	273427	2382	8.71165	226	0.00644005	31	0.00881088	1.36814	1.26337	0.0069741	1.08293
Nanopore_virus_11786	11285	42	3.72175	3.10146	Nanopore_bin_107	997658	4842	4.85337	472	0.00100492	10	0.000888212	0.88386	0.639033	0.00138993	1.38312
Nanopore_virus_11851	8802	473	53.7378	53.2227	Nanopore_bin_1	10957053	757346	69.1195	210158	0.00354348	310	0.00321689	0.907832	0.77001	0.00417772	1.17899
Nanopore_virus_11889	10779	61	5.65915	5.65915	Nanopore_bin_8	7254084	53756	7.41045	7582	0.000289273	25	0.000320203	1.10692	0.763672	0.000419293	1.44947
Nanopore_virus_11917	12241	65	5.31002	5.31002	Nanopore_bin_49	3675575	92926	25.282	1947	0.000368416	10	0.000222258	0.60328	0.210032	0.00105821	2.87233
Nanopore_virus_11923	21603	49	2.2682	2.20851	Nanopore_bin_4	9258681	195105	21.0727	56586	0.00132674	37	0.000184986	0.139429	0.104805	0.00176505	1.33037
Nanopore_virus_11958	13779	61	4.42703	4.42703	Nanopore_bin_43	4083210	71391	17.484	11098	0.00136713	23	0.000408798	0.299018	0.253204	0.0016145	1.18094
Nanopore_virus_12011	14925	39	2.61307	2.61307	Nanopore_bin_150	298790	805	2.6942	15	0.000470576	3	0.00067273	1.42959	0.969885	0.000693618	1.47398
Nanopore_virus_12033	16807	382	22.7286	16.2347	Nanopore_bin_55	3414877	53441	15.6495	1409	0.000242296	20	0.000350193	1.44531	1.0374	0.000337568	1.39321
Nanopore_virus_12080	21023	348	16.5533	15.3829	Nanopore_bin_68	2667364	34606	12.9739	3940	0.0011154	92	0.00165366	1.48258	1.18568	0.0013947	1.2504
Nanopore_virus_12142	8943	446	49.8714	46.2662	Nanopore_bin_40	4185718	52542	12.5527	7807	0.000917795	77	0.00205702	2.24126	3.68576	0.000558097	0.608085
Nanopore_virus_12188	17949	31	1.72712	1.72712	Nanopore_bin_25	4650925	12751	2.74161	570	5.38802e-05	5	5.9895e-05	1.11163	0.629965	9.50767e-05	1.76459
Nanopore_virus_12201	10233	462	45.1481	42.358	Nanopore_bin_1	10957053	757346	69.1195	210158	0.00354348	167	0.00149082	0.420722	0.612823	0.00243271	0.686532
Nanopore_virus_12201	10233	462	45.1481	1.52184	Nanopore_bin_131	530368	7795	14.6973	88	0.000636397	6	0.00110553	1.73717	0.103546	0.0106768	16.7769
Nanopore_virus_12251	11575	435	37.581	37.581	Nanopore_bin_42	4103654	47314	11.5297	2185	0.000264415	38	0.000802266	3.03412	3.25949	0.000246133	0.930857
Nanopore_virus_12288	9956	211	21.1933	21.0181	Nanopore_bin_4	9258681	195105	21.0727	56586	0.00132674	120	0.00130321	0.982265	0.997411	0.00130659	0.984815
Nanopore_virus_12361	10226	605	59.1629	58.8239	Nanopore_bin_13	6156134	738353	119.938	196170	0.0104175	347	0.00552125	0.53	0.490453	0.0112574	1.08063
Nanopore_virus_12535	10308	219	21.2456	17.7047	Nanopore_bin_55	3414877	53441	15.6495	1409	0.000242296	10	0.000284947	1.17603	1.13133	0.000251869	1.03951
Nanopore_virus_12543	10346	192	18.5579	17.5364	Nanopore_bin_14	6104621	574686	94.1395	149362	0.00824561	103	0.00163359	0.198116	0.186281	0.00876951	1.06354
Nanopore_virus_12582	9097	373	41.0025	41.0025	Nanopore_bin_35	4311662	967079	224.294	287859	0.0317691	207	0.00528865	0.166472	0.182807	0.0289302	0.91064
Nanopore_virus_12606	10437	148	14.1803	11.9413	Nanopore_bin_58	3322303	38441	11.5706	4513	0.0008237	32	0.000922858	1.12038	1.03204	0.000894207	1.0856
Nanopore_virus_12610	22043	68	3.08488	2.80444	Nanopore_bin_8	7254084	53756	7.41045	7582	0.000289273	20	0.000125458	0.433701	0.378444	0.00033151	1.14601
Nanopore_virus_12612	17474	56	3.20476	2.71172	Nanopore_bin_6	8450817	146071	17.2848	16321	0.000464456	11	7.44906e-05	0.160383	0.156884	0.000474812	1.0223
Nanopore_virus_12630	11236	296	26.3439	26.3439	Nanopore_bin_113	856972	21516	25.107	6588	0.0191212	184	0.0193629	1.01264	1.04926	0.0184538	0.965097
Nanopore_virus_12646	11809	181	15.3273	15.3273	Nanopore_bin_2	9387688	246355	26.2424	43334	0.00101031	55	0.00049675	0.491683	0.584067	0.000850501	0.841825
Nanopore_virus_12653	17922	1121	62.5488	60.7445	Nanopore_bin_91	1714801	108637	63.3525	13897	0.00955137	303	0.00996335	1.04313	0.958833	0.0103911	1.08792
Nanopore_virus_12660	14617	14	0.957789	0.957789	Nanopore_bin_11	6403875	15773	2.46304	1236	6.31592e-05	6	6.40988e-05	1.01488	0.388865	0.000164836	2.60985
Nanopore_virus_12735	8160	720	88.2353	86.9183	Nanopore_bin_21	4896613	507177	103.577	103411	0.00881951	330	0.0082728	0.938011	0.839166	0.00985836	1.11779
Nanopore_virus_12737	9194	512	55.6885	42.8373	Nanopore_bin_47	3740144	91660	24.5071	1068	0.000154776	10	0.000290809	1.8789	1.74796	0.000166371	1.07492
Nanopore_virus_12737	9194	512	55.6885	8.56746	Nanopore_bin_46	3855301	176308	45.7313	20294	0.00277766	2	5.64244e-05	0.0203137	0.187343	0.000301182	0.10843
Nanopore_virus_12753	14075	50	3.5524	3.27914	Nanopore_bin_84	1845812	13167	7.13345	605	0.000358144	12	0.000465446	1.29961	0.459685	0.00101253	2.82717
Nanopore_virus_12819	8384	14	1.66985	1.66985	Nanopore_bin_44	3889650	17505	4.5004	3452	0.000484202	2	6.13293e-05	0.126661	0.371044	0.000165289	0.341363
Nanopore_virus_12829	9577	1556	162.473	162.081	Nanopore_bin_13	6156134	738353	119.938	196170	0.0104175	827	0.014049	1.3486	1.35137	0.0103961	0.997946
Nanopore_virus_12900	12306	226	18.365	18.0989	Nanopore_bin_116	781969	15297	19.5622	2286	0.00772335	68	0.00717945	0.929577	0.925198	0.00775991	1.00473
Nanopore_virus_12956	8447	39	4.61702	4.61702	Nanopore_bin_34	4318917	49645	11.4948	2713	0.000296791	9	0.000246698	0.831217	0.401663	0.000614191	2.06944
Nanopore_virus_12997	10445	209	20.0096	19.483	Nanopore_bin_116	781969	15297	19.5622	2286	0.00772335	74	0.00918277	1.18896	0.995954	0.00922008	1.19379
Nanopore_virus_13014	11124	48	4.31499	3.77562	Nanopore_bin_71	2537023	19349	7.62666	2182	0.000684588	7	0.000248035	0.362312	0.495056	0.000501024	0.731862
Nanopore_virus_13049	7953	812	102.1	100.355	Nanopore_bin_18	5414683	371716	68.6496	55316	0.00382392	230	0.00534887	1.39879	1.46184	0.00365901	0.956875
Nanopore_virus_13053	9340	89	9.52891	9.52891	Nanopore_bin_1	10957053	757346	69.1195	210158	0.00354348	7	6.84002e-05	0.0193031	0.137861	0.000496152	0.140018
Nanopore_virus_13054	12742	86	6.74933	6.74933	Nanopore_bin_92	1625130	9291	5.71708	602	0.000461795	14	0.000681429	1.47561	1.18056	0.000577211	1.24993
Nanopore_virus_13065	8520	123	14.4366	14.4366	Nanopore_bin_29	4493182	52953	11.7852	5077	0.000509103	20	0.000523432	1.02815	1.22498	0.000427299	0.839317
Nanopore_virus_13120	11795	2332	197.711	197.229	Nanopore_bin_35	4311662	967079	224.294	287859	0.0317691	1636	0.0322575	1.01537	0.879332	0.0366841	1.15471
Nanopore_virus_13172	7870	96	12.1982	12.1982	Nanopore_bin_24	4688239	70841	15.1104	9777	0.000919253	19	0.000515821	0.56113	0.807275	0.000638965	0.695092
Nanopore_virus_13188	10709	50	4.66897	4.66897	Nanopore_bin_70	2595690	10500	4.04517	223	6.63139e-05	4	0.000143899	2.16997	1.15421	0.000124673	1.88005
Nanopore_virus_13201	7784	71	9.12127	9.12127	Nanopore_bin_3	9339977	69760	7.46897	12330	0.000286297	24	0.000330113	1.15304	1.22122	0.000270314	0.944171
Nanopore_virus_13205	14073	259	18.404	5.9594	Nanopore_bin_108	978574	12478	12.7512	1093	0.002321	34	0.0025049	1.07923	0.46736	0.00535967	2.30921
Nanopore_virus_13208	8471	136	16.0548	15.8613	Nanopore_bin_7	7421499	107786	14.5235	27509	0.00100403	82	0.00130582	1.30058	1.09212	0.00119568	1.19088
Nanopore_virus_13268	8155	91	11.1588	7.76264	Nanopore_bin_58	3322303	38441	11.5706	4513	0.0008237	16	0.000592003	0.718713	0.670894	0.000882409	1.07128
Nanopore_virus_13399	7733	203	26.2511	22.751	Nanopore_bin_46	3855301	176308	45.7313	20294	0.00277766	52	0.00174771	0.629202	0.497492	0.00351304	1.26475
Nanopore_virus_13406	9863	77	7.80696	7.80696	Nanopore_bin_92	1625130	9291	5.71708	602	0.000461795	2	0.000124777	0.270199	1.36555	9.13746e-05	0.197868
Nanopore_virus_13409	22731	408	17.9491	17.3762	Nanopore_bin_93	1614670	39524	24.4781	3942	0.00305687	91	0.00251476	0.822658	0.709869	0.00354257	1.15889
Nanopore_virus_13469	7722	122	15.799	9.53389	Nanopore_bin_30	4398978	49140	11.1708	9088	0.000965752	35	0.00103217	1.06877	0.853467	0.00120938	1.25227
Nanopore_virus_13477	15917	107	6.72237	2.88102	Nanopore_bin_90	1714964	10552	6.1529	191	0.000131264	3	0.000109902	0.83726	0.468237	0.000234714	1.78811
Nanopore_virus_13561	11836	321	27.1206	25.8879	Nanopore_bin_83	1907334	33104	17.3562	3961	0.0021974	84	0.0037209	1.69332	1.49157	0.00249462	1.13526
Nanopore_virus_13648	11653	76	6.52193	4.34795	Nanopore_bin_92	1625130	9291	5.71708	602	0.000461795	2	0.00010561	0.228694	0.760519	0.000138865	0.300708
Nanopore_virus_13662	13800	257	18.6232	16.9079	Nanopore_bin_17	5427816	109819	20.2326	15663	0.00106732	69	0.000923529	0.86528	0.835675	0.00110513	1.03543
Nanopore_virus_13679	8086	93	11.5014	11.5014	Nanopore_bin_7	7421499	107786	14.5235	27509	0.00100403	48	0.000800736	0.797525	0.791915	0.00101114	1.00708
Nanopore_virus_13689	8637	18	2.08406	2.08406	Nanopore_bin_44	3889650	17505	4.5004	3452	0.000484202	8	0.000238131	0.491801	0.463082	0.000514231	1.06202
Nanopore_virus_13698	7439	523	70.3051	69.4038	Nanopore_bin_1	10957053	757346	69.1195	210158	0.00354348	308	0.00378127	1.06711	1.00411	0.00376578	1.06273
Nanopore_virus_13712	9624	1425	148.067	146.956	Nanopore_bin_35	4311662	967079	224.294	287859	0.0317691	926	0.0223656	0.704006	0.655196	0.0341358	1.0745
Nanopore_virus_13729	15488	13	0.83936	0.83936	Nanopore_bin_15	5979572	29146	4.87426	1031	5.93838e-05	2	2.15956e-05	0.363661	0.172202	0.000125408	2.11182
Nanopore_virus_13740	8754	168	19.1912	18.2317	Nanopore_bin_27	4629446	125590	27.1285	12334	0.00115944	19	0.000469721	0.405126	0.672048	0.00069894	0.602823
Nanopore_virus_13745	8549	103	12.0482	11.833	Nanopore_bin_39	4213174	50138	11.9003	12349	0.00140342	55	0.001527	1.08805	0.994349	0.00153567	1.09423
Nanopore_virus_13749	12565	143	11.3808	10.9744	Nanopore_bin_69	2596921	34369	13.2345	4751	0.00142277	54	0.00166295	1.16881	0.829223	0.00200543	1.40953
Nanopore_virus_13757	16749	29	1.73145	1.73145	Nanopore_bin_22	4811751	57972	12.048	11526	0.00102332	2	2.48164e-05	0.0242508	0.143712	0.000172681	0.168746
Nanopore_virus_13786	8130	166	20.4182	13.6121	Nanopore_bin_47	3740144	91660	24.5071	1068	0.000154776	2	6.57735e-05	0.424961	0.555437	0.000118418	0.765093
Nanopore_virus_13794	11990	71	5.9216	4.14512	Nanopore_bin_111	865162	4972	5.7469	240	0.000652848	7	0.000684293	1.04817	0.721279	0.000948721	1.4532
Nanopore_virus_13800	8570	175	20.4201	20.4201	Nanopore_bin_116	781969	15297	19.5622	2286	0.00772335	52	0.00784547	1.01581	1.04386	0.00751586	0.973134
Nanopore_virus_13802	8322	25	3.00409	3.00409	Nanopore_bin_44	3889650	17505	4.5004	3452	0.000484202	9	0.000278038	0.574219	0.667515	0.000416527	0.860234
Nanopore_virus_13803	9932	1008	101.49	101.124	Nanopore_bin_13	6156134	738353	119.938	196170	0.0104175	553	0.00905903	0.8696	0.843141	0.0107444	1.03138
Nanopore_virus_13845	12912	148	11.4622	1.16565	Nanopore_bin_84	1845812	13167	7.13345	605	0.000358144	6	0.000253524	0.707883	0.163406	0.0015515	4.33205
Nanopore_virus_13845	12912	148	11.4622	10.2966	Nanopore_bin_50	3634778	46355	12.7532	7669	0.00117527	53	0.00112929	0.960876	0.807371	0.00139872	1.19013
Nanopore_virus_13853	7188	365	50.7791	50.7791	Nanopore_bin_35	4311662	967079	224.294	287859	0.0317691	193	0.00623777	0.196347	0.226395	0.0275525	0.867275
Nanopore_virus_13925	15555	126	8.10029	7.67396	Nanopore_bin_55	3414877	53441	15.6495	1409	0.000242296	18	0.000340416	1.40496	0.490366	0.000694209	2.86513
Nanopore_virus_13962	15610	118	7.55926	7.25689	Nanopore_bin_100	1260195	18683	14.8255	1493	0.00190244	24	0.00123533	0.649341	0.489487	0.00252373	1.32657
Nanopore_virus_13981	9897	421	42.5381	41.9951	Nanopore_bin_13	6156134	738353	119.938	196170	0.0104175	232	0.00381395	0.366111	0.350141	0.0108926	1.04561
Nanopore_virus_14001	13497	55	4.07498	3.49284	Nanopore_bin_121	692102	2195	3.1715	113	0.000518788	6	0.000655084	1.26272	1.10132	0.000594816	1.14655
Nanopore_virus_14021	9570	34	3.55277	3.55277	Nanopore_bin_25	4650925	12751	2.74161	570	5.38802e-05	3	6.74016e-05	1.25095	1.29587	5.20125e-05	0.965337
Nanopore_virus_14089	21364	371	17.3657	13.0242	Nanopore_bin_118	727896	7615	10.4617	150	0.000573423	9	0.00059625	1.03981	1.24495	0.000478934	0.835221
Nanopore_virus_14158	29319	209	7.12848	7.12848	Nanopore_bin_142	364494	2720	7.4624	285	0.00460646	47	0.00478274	1.03827	0.955253	0.00500678	1.0869
Nanopore_virus_14209	7773	305	39.2384	39.2384	Nanopore_bin_35	4311662	967079	224.294	287859	0.0317691	184	0.00550007	0.173126	0.174942	0.0314394	0.989622
Nanopore_virus_14262	10388	69	6.64228	6.64228	Nanopore_bin_42	4103654	47314	11.5297	2185	0.000264415	4	9.38334e-05	0.354871	0.5761	0.000162877	0.615989
Nanopore_virus_14313	11488	57	4.9617	4.9617	Nanopore_bin_43	4083210	71391	17.484	11098	0.00136713	23	0.000490322	0.35865	0.283785	0.0017278	1.26381
Nanopore_virus_14329	7233	131	18.1114	17.6083	Nanopore_bin_4	9258681	195105	21.0727	56586	0.00132674	70	0.00104609	0.788468	0.835601	0.0012519	0.943594
Nanopore_virus_14347	13145	339	25.7893	24.7974	Nanopore_bin_96	1551628	35637	22.9675	2583	0.00216145	50	0.00247239	1.14386	1.07967	0.00228994	1.05945
Nanopore_virus_14356	10437	60	5.74878	5.74878	Nanopore_bin_2	9387688	246355	26.2424	43334	0.00101031	25	0.00025544	0.252834	0.219065	0.00116605	1.15415
Nanopore_virus_14385	11405	29	2.54274	1.69516	Nanopore_bin_44	3889650	17505	4.5004	3452	0.000484202	2	4.50842e-05	0.0931102	0.376669	0.000119692	0.247194
Nanopore_virus_14425	7852	212	26.9995	25.8587	Nanopore_bin_67	2791131	61010	21.8585	7952	0.00205411	68	0.00311151	1.51478	1.183	0.00263019	1.28045
Nanopore_virus_14428	6277	101	16.0905	15.4201	Nanopore_bin_4	9258681	195105	21.0727	56586	0.00132674	23	0.000395755	0.298292	0.731756	0.000540829	0.407638
Nanopore_virus_14465	10074	73	7.24638	7.24638	Nanopore_bin_84	1845812	13167	7.13345	605	0.000358144	13	0.00070296	1.96279	1.01583	0.000692005	1.9322
Nanopore_virus_14498	10028	313	31.2126	27.0199	Nanopore_bin_56	3379238	76461	22.6267	12574	0.00226362	58	0.00171667	0.758373	1.19416	0.00143755	0.635069
Nanopore_virus_14527	7583	10	1.31874	1.31874	Nanopore_bin_25	4650925	12751	2.74161	570	5.38802e-05	2	5.67087e-05	1.0525	0.48101	0.000117895	2.1881
Nanopore_virus_14586	7385	106	14.3534	13.556	Nanopore_bin_56	3379238	76461	22.6267	12574	0.00226362	34	0.0013654	0.603194	0.599116	0.00227903	1.00681
Nanopore_virus_14615	6965	268	38.4781	37.5763	Nanopore_bin_35	4311662	967079	224.294	287859	0.0317691	125	0.00416914	0.131233	0.167531	0.0248857	0.783331
Nanopore_virus_14629	7948	110	13.84	13.148	Nanopore_bin_29	4493182	52953	11.7852	5077	0.000509103	19	0.00053298	1.0469	1.11563	0.000477737	0.93839
Nanopore_virus_14632	12630	1080	85.5107	85.363	Nanopore_bin_13	6156134	738353	119.938	196170	0.0104175	578	0.00744918	0.715066	0.711727	0.0104663	1.00469
Nanopore_virus_14633	7470	150	20.0803	4.41767	Nanopore_bin_10	6531098	147402	22.5693	22060	0.00105825	11	0.000225469	0.213058	0.195738	0.00115189	1.08848
Nanopore_virus_14633	7470	150	20.0803	2.00803	Nanopore_bin_24	4688239	70841	15.1104	9777	0.000919253	5	0.000142771	0.155312	0.132891	0.00107435	1.16872
Nanopore_virus_14652	18889	355	18.794	17.955	Nanopore_bin_116	781969	15297	19.5622	2286	0.00772335	107	0.00742343	0.961167	0.917843	0.00808791	1.0472
Nanopore_virus_14677	6933	414	59.7144	59.4581	Nanopore_bin_14	6104621	574686	94.1395	149362	0.00824561	232	0.00548161	0.664792	0.631596	0.00867898	1.05256
Nanopore_virus_14701	8272	134	16.1992	6.94253	Nanopore_bin_143	356023	8685	24.3945	62	0.0010809	3	0.00101867	0.942428	0.284594	0.00357937	3.31148
Nanopore_virus_14702	7021	145	20.6523	15.8429	Nanopore_bin_9	7200604	557783	77.4634	81494	0.00317634	56	0.00110878	0.349073	0.204521	0.00542133	1.70679
Nanopore_virus_14747	11255	817	72.59	72.443	Nanopore_bin_13	6156134	738353	119.938	196170	0.0104175	493	0.00712833	0.684268	0.604005	0.0118018	1.13288
Nanopore_virus_14778	12771	55	4.30663	4.03747	Nanopore_bin_75	2388242	15625	6.54247	2720	0.000965947	15	0.000491799	0.509137	0.617117	0.000796931	0.825025
Nanopore_virus_14835	11698	240	20.5163	19.5394	Nanopore_bin_83	1907334	33104	17.3562	3961	0.0021974	60	0.00270573	1.23133	1.12579	0.00240341	1.09375
Nanopore_virus_14836	8615	87	10.0987	10.0987	Nanopore_bin_39	4213174	50138	11.9003	12349	0.00140342	47	0.00129754	0.924556	0.848607	0.00152903	1.0895
Nanopore_virus_14837	6850	77	11.2409	6.32299	Nanopore_bin_65	2889226	38113	13.1914	1968	0.000481062	9	0.000454748	0.9453	0.479326	0.000948723	1.97214
Nanopore_virus_14859	9876	596	60.3483	60.3483	Nanopore_bin_35	4311662	967079	224.294	287859	0.0317691	391	0.00920337	0.289696	0.269059	0.0342057	1.0767
Nanopore_virus_14863	6934	39	5.62446	1.60699	Nanopore_bin_30	4398978	49140	11.1708	9088	0.000965752	2	6.55684e-05	0.0678936	0.143856	0.00045579	0.471954
Nanopore_virus_14870	15827	307	19.3972	17.8759	Nanopore_bin_17	5427816	109819	20.2326	15663	0.00106732	94	0.00109742	1.0282	0.883517	0.0012421	1.16376
Nanopore_virus_14939	13335	66	4.94938	4.94938	Nanopore_bin_96	1551628	35637	22.9675	2583	0.00216145	9	0.000438743	0.202986	0.215495	0.00203598	0.94195
Nanopore_virus_14972	6876	46	6.68994	5.57495	Nanopore_bin_83	1907334	33104	17.3562	3961	0.0021974	5	0.000381248	0.173499	0.321208	0.00118692	0.540146
Nanopore_virus_15132	7905	23	2.90955	2.90955	Nanopore_bin_85	1810006	6092	3.36573	646	0.000409616	4	0.000279562	0.682498	0.864462	0.000323394	0.789506
Nanopore_virus_15144	7722	76	9.84201	7.21747	Nanopore_bin_56	3379238	76461	22.6267	12574	0.00226362	11	0.000421545	0.186226	0.31898	0.00132154	0.583818
Nanopore_virus_15153	9595	991	103.283	102.852	Nanopore_bin_61	3054760	314847	103.068	70802	0.0152769	477	0.0163254	1.06863	0.997905	0.0163596	1.07087
Nanopore_virus_15210	8494	38	4.47375	4.47375	Nanopore_bin_8	7254084	53756	7.41045	7582	0.000289273	14	0.000227479	0.786383	0.603708	0.000376804	1.30259
Nanopore_virus_15211	6938	52	7.49496	7.49496	Nanopore_bin_40	4185718	52542	12.5527	7807	0.000917795	6	0.000206951	0.225487	0.59708	0.000346605	0.37765
Nanopore_virus_15233	11579	33	2.84999	2.84999	Nanopore_bin_129	543971	2549	4.68591	39	0.000269641	2	0.000317529	1.1776	0.608203	0.000522077	1.93619
Nanopore_virus_15238	9645	43	4.45827	4.45827	Nanopore_bin_70	2595690	10500	4.04517	223	6.63139e-05	2	8.01847e-05	1.20917	1.10212	7.27548e-05	1.09713
Nanopore_virus_15277	6703	84	12.5317	12.5317	Nanopore_bin_40	4185718	52542	12.5527	7807	0.000917795	25	0.000892477	0.972414	0.998328	0.000893971	0.974042
Nanopore_virus_15279	13642	88	6.45067	1.41108	Nanopore_bin_84	1845812	13167	7.13345	605	0.000358144	7	0.000277992	0.776202	0.197812	0.00140533	3.92393
Nanopore_virus_15279	13642	88	6.45067	5.03958	Nanopore_bin_50	3634778	46355	12.7532	7669	0.00117527	25	0.000506078	0.430606	0.395163	0.00128068	1.08969
Nanopore_virus_15402	9537	52	5.45245	5.08895	Nanopore_bin_153	273427	2382	8.71165	226	0.00644005	14	0.0055628	0.863782	0.584155	0.00952281	1.47869
Nanopore_virus_15500	13551	162	11.9548	11.495	Nanopore_bin_83	1907334	33104	17.3562	3961	0.0021974	50	0.00194836	0.886664	0.662303	0.00294179	1.33876
Nanopore_virus_15530	19470	477	24.4992	21.6993	Nanopore_bin_40	4185718	52542	12.5527	7807	0.000917795	31	0.000380387	0.414458	1.72866	0.000220047	0.239757
Nanopore_virus_15552	12794	24	1.87588	1.87588	Nanopore_bin_3	9339977	69760	7.46897	12330	0.000286297	12	0.000100422	0.350762	0.251156	0.000399839	1.39659
Nanopore_virus_15594	12268	665	54.2061	53.9252	Nanopore_bin_13	6156134	738353	119.938	196170	0.0104175	384	0.00509467	0.489051	0.44961	0.0113313	1.08772
Nanopore_virus_15662	6521	96	14.7217	11.5213	Nanopore_bin_33	4320516	40672	9.41369	5630	0.0006136	18	0.000638885	1.04121	1.22389	0.000522012	0.850737
Nanopore_virus_15662	6521	96	14.7217	1.28015	Nanopore_bin_58	3322303	38441	11.5706	4513	0.0008237	2	9.23159e-05	0.112075	0.110638	0.000834397	1.01299
Nanopore_virus_15698	6505	188	28.9008	28.9008	Nanopore_bin_40	4185718	52542	12.5527	7807	0.000917795	58	0.00213347	2.32456	2.30236	0.000926643	1.00964
Nanopore_virus_15806	7551	517	68.4678	68.2531	Nanopore_bin_13	6156134	738353	119.938	196170	0.0104175	318	0.00684932	0.657485	0.569071	0.012036	1.15536
Nanopore_virus_15831	11001	91	8.27198	8.27198	Nanopore_bin_71	2537023	19349	7.62666	2182	0.000684588	18	0.000647744	0.94618	1.08461	0.000597211	0.872366
Nanopore_virus_15844	6444	198	30.7263	30.7263	Nanopore_bin_35	4311662	967079	224.294	287859	0.0317691	64	0.0023069	0.0726147	0.136991	0.0168398	0.530069
Nanopore_virus_15858	6871	23	3.3474	3.3474	Nanopore_bin_85	1810006	6092	3.36573	646	0.000409616	8	0.000643265	1.57041	0.994553	0.000646788	1.57901
Nanopore_virus_15909	7530	150	19.9203	18.2603	Nanopore_bin_61	3054760	314847	103.068	70802	0.0152769	22	0.000956424	0.0626058	0.177168	0.0053984	0.35337
Nanopore_virus_15923	14571	126	8.64731	8.44142	Nanopore_bin_16	5581104	70139	12.5672	11389	0.000738038	41	0.000505487	0.684906	0.671701	0.000752547	1.01966
Nanopore_virus_15981	8280	835	100.845	100.087	Nanopore_bin_61	3054760	314847	103.068	70802	0.0152769	396	0.0156988	1.02762	0.971082	0.0161663	1.05822
Nanopore_virus_15986	16784	2428	144.662	143.943	Nanopore_bin_35	4311662	967079	224.294	287859	0.0317691	1602	0.0222237	0.699538	0.64176	0.0346293	1.09003
Nanopore_virus_15987	15845	1211	76.4279	76.4279	Nanopore_bin_61	3054760	314847	103.068	70802	0.0152769	591	0.0122101	0.799249	0.741531	0.016466	1.07784
Nanopore_virus_16047	6360	10	1.57233	1.57233	Nanopore_bin_51	3634588	16171	4.4492	3195	0.000497314	5	0.000216301	0.434938	0.353396	0.000612064	1.23074
Nanopore_virus_16063	9944	590	59.3323	58.628	Nanopore_bin_61	3054760	314847	103.068	70802	0.0152769	333	0.0109982	0.719923	0.56883	0.0193348	1.26562
Nanopore_virus_16144	11916	201	16.8681	15.4013	Nanopore_bin_17	5427816	109819	20.2326	15663	0.00106732	63	0.000976201	0.91463	0.76121	0.00128243	1.20155
Nanopore_virus_16213	6296	36	5.71792	5.33672	Nanopore_bin_38	4275216	22343	5.22617	4711	0.00053787	14	0.000520889	0.968429	1.02115	0.000510099	0.948367
Nanopore_virus_16217	12492	98	7.84502	7.53122	Nanopore_bin_83	1907334	33104	17.3562	3961	0.0021974	24	0.00101393	0.461421	0.433922	0.00233666	1.06337
Nanopore_virus_16237	13266	176	13.267	2.94822	Nanopore_bin_143	356023	8685	24.3945	62	0.0010809	2	0.00042346	0.391766	0.120856	0.00350383	3.2416
Nanopore_virus_16278	6660	51	7.65766	7.65766	Nanopore_bin_70	2595690	10500	4.04517	223	6.63139e-05	2	0.00011599	1.7491	1.89304	6.12716e-05	0.923963
Nanopore_virus_16297	6256	471	75.2877	74.2564	Nanopore_bin_18	5414683	371716	68.6496	55316	0.00382392	144	0.00425593	1.11298	1.08167	0.00393459	1.02894
Nanopore_virus_16310	15683	357	22.7635	17.8537	Nanopore_bin_55	3414877	53441	15.6495	1409	0.000242296	40	0.000750334	3.09677	1.14085	0.000657696	2.71443
Nanopore_virus_16334	10562	77	7.29029	6.62753	Nanopore_bin_43	4083210	71391	17.484	11098	0.00136713	20	0.000463748	0.339212	0.379062	0.00122341	0.894872
Nanopore_virus_16383	15073	981	65.0833	64.9744	Nanopore_bin_13	6156134	738353	119.938	196170	0.0104175	597	0.00644958	0.619112	0.541734	0.0119054	1.14283
Nanopore_virus_16398	6209	249	40.1031	39.119	Nanopore_bin_59	3288118	118139	35.9291	36005	0.00680605	159	0.00780277	1.14645	1.08878	0.00716651	1.05296
Nanopore_virus_16413	6202	191	30.7965	28.4575	Nanopore_bin_35	4311662	967079	224.294	287859	0.0317691	73	0.00273383	0.0860532	0.126876	0.0215472	0.678245
Nanopore_virus_16417	7190	315	43.8108	43.5045	Nanopore_bin_88	1750401	83339	47.6114	16628	0.0109696	142	0.0113295	1.0328	0.913741	0.012399	1.1303
Nanopore_virus_16482	8882	269	30.286	29.2764	Nanopore_bin_96	1551628	35637	22.9675	2583	0.00216145	29	0.00211638	0.979146	1.27469	0.00166031	0.768144
Nanopore_virus_16537	11090	119	10.7304	9.7549	Nanopore_bin_152	276486	2762	9.98966	150	0.00410564	10	0.00339761	0.827548	0.9765	0.00347938	0.847463
Nanopore_virus_16579	11020	140	12.7042	8.46945	Nanopore_bin_40	4185718	52542	12.5527	7807	0.000917795	8	0.000173436	0.18897	0.674712	0.000257051	0.280075
Nanopore_virus_16598	6116	597	97.6128	86.767	Nanopore_bin_27	4629446	125590	27.1285	12334	0.00115944	72	0.0025463	2.19614	3.19837	0.000796126	0.686645
Nanopore_virus_16598	6116	597	97.6128	2.41019	Nanopore_bin_68	2667364	34606	12.9739	3940	0.0011154	2	0.000122597	0.109913	0.185773	0.000659929	0.591654
Nanopore_virus_16598	6116	597	97.6128	2.41019	Nanopore_bin_102	1210712	10589	8.74609	313	0.000431091	2	0.000270098	0.626546	0.275574	0.000980131	2.27361
Nanopore_virus_16614	10654	24	2.25268	1.50178	Nanopore_bin_111	865162	4972	5.7469	240	0.000652848	2	0.000219685	0.336503	0.261321	0.000840674	1.2877
Nanopore_virus_16629	6921	145	20.9507	19.0461	Nanopore_bin_94	1614523	30471	18.8731	3572	0.0027688	30	0.00269634	0.973829	1.00917	0.00267184	0.964981
Nanopore_virus_16641	8157	183	22.4347	21.986	Nanopore_bin_67	2791131	61010	21.8585	7952	0.00205411	49	0.00215852	1.05083	1.00583	0.002146	1.04474
Nanopore_virus_16678	13761	75	5.45019	5.03094	Nanopore_bin_152	276486	2762	9.98966	150	0.00410564	12	0.00315397	0.768205	0.503615	0.00626267	1.52538
Nanopore_virus_16710	6127	33	5.386	5.386	Nanopore_bin_16	5581104	70139	12.5672	11389	0.000738038	14	0.000409412	0.55473	0.428575	0.000955286	1.29436
Nanopore_virus_16724	8420	32	3.80048	3.57692	Nanopore_bin_22	4811751	57972	12.048	11526	0.00102332	16	0.000394916	0.385917	0.296889	0.00133018	1.29987
Nanopore_virus_16743	12717	18	1.41543	1.06157	Nanopore_bin_37	4307137	39540	9.18011	6819	0.000745931	3	5.47707e-05	0.0734259	0.115638	0.000473638	0.634963
Nanopore_virus_16765	12562	18	1.43289	1.43289	Nanopore_bin_40	4185718	52542	12.5527	7807	0.000917795	6	0.00011411	0.12433	0.11415	0.000999644	1.08918
Nanopore_virus_16806	11046	208	18.8303	18.3073	Nanopore_bin_39	4213174	50138	11.9003	12349	0.00140342	35	0.000752062	0.535877	1.53839	0.000488863	0.348336
Nanopore_virus_16817	6024	38	6.3081	6.3081	Nanopore_bin_38	4275216	22343	5.22617	4711	0.00053787	2	7.76581e-05	0.144381	1.20702	6.43386e-05	0.119617
Nanopore_virus_16828	6022	84	13.9489	13.5912	Nanopore_bin_39	4213174	50138	11.9003	12349	0.00140342	38	0.00149773	1.0672	1.14209	0.0013114	0.934426
Nanopore_virus_16831	6957	28	4.02472	2.68315	Nanopore_bin_40	4185718	52542	12.5527	7807	0.000917795	2	6.86812e-05	0.0748329	0.213751	0.000321314	0.350094
Nanopore_virus_16832	6019	29	4.81808	4.81808	Nanopore_bin_40	4185718	52542	12.5527	7807	0.000917795	12	0.000476307	0.518969	0.383828	0.00124094	1.35209
Nanopore_virus_16852	7317	159	21.7302	21.0059	Nanopore_bin_48	3711890	87681	23.6217	22541	0.00329759	87	0.00320958	0.97331	0.889263	0.00360926	1.09451
Nanopore_virus_16892	5994	130	21.6884	11.83	Nanopore_bin_14	6104621	574686	94.1395	149362	0.00824561	36	0.000983846	0.119318	0.125665	0.00782914	0.949492
Nanopore_virus_16892	5994	130	21.6884	9.85834	Nanopore_bin_30	4398978	49140	11.1708	9088	0.000965752	30	0.00113932	1.17972	0.882512	0.00129099	1.33678
Nanopore_virus_16902	7225	51	7.05882	7.05882	Nanopore_bin_112	863175	5550	6.42975	1043	0.00290918	22	0.00355743	1.22283	1.09784	0.0032404	1.11385
Nanopore_virus_16905	6387	99	15.5002	13.1156	Nanopore_bin_58	3322303	38441	11.5706	4513	0.0008237	22	0.00103678	1.25869	1.13353	0.000914649	1.11042
Nanopore_virus_16921	7858	88	11.1988	10.2389	Nanopore_bin_18	5414683	371716	68.6496	55316	0.00382392	32	0.000753175	0.196964	0.149147	0.00504988	1.32061
Nanopore_virus_16924	10967	69	6.2916	3.49533	Nanopore_bin_89	1736980	13574	7.81471	598	0.000398999	5	0.000264142	0.662012	0.447276	0.000590558	1.4801
Nanopore_virus_16933	5979	2256	377.321	65.0553	Nanopore_bin_105	1026799	14216	13.845	133	0.000262799	5	0.000814434	3.09907	4.69884	0.000173327	0.65954
Nanopore_virus_16948	16065	33	2.05415	2.05415	Nanopore_bin_140	397552	1345	3.38321	91	0.00129987	5	0.00078288	0.602276	0.607162	0.00128941	0.991952
Nanopore_virus_17013	7962	124	15.574	13.6272	Nanopore_bin_46	3855301	176308	45.7313	20294	0.00277766	42	0.00136826	0.492595	0.297985	0.00459172	1.65309
Nanopore_virus_17019	7024	113	16.0877	15.8732	Nanopore_bin_4	9258681	195105	21.0727	56586	0.00132674	74	0.00113875	0.858306	0.75326	0.00151176	1.13945
Nanopore_virus_17025	7388	25	3.38387	3.38387	Nanopore_bin_32	4351482	18647	4.28521	2107	0.000224698	7	0.000217738	0.969024	0.789662	0.000275735	1.22714
Nanopore_virus_17081	9557	284	29.7164	29.5319	Nanopore_bin_35	4311662	967079	224.294	287859	0.0317691	160	0.0038915	0.122493	0.131666	0.0295559	0.930335
Nanopore_virus_17096	12486	76	6.08682	4.56511	Nanopore_bin_12	6161714	21369	3.46803	3487	0.000189287	3	3.89939e-05	0.206004	1.31634	2.96229e-05	0.156497
Nanopore_virus_17110	5914	150	25.3635	25.3635	Nanopore_bin_4	9258681	195105	21.0727	56586	0.00132674	77	0.00140714	1.0606	1.20362	0.00116909	0.881174
Nanopore_virus_17121	9296	39	4.19535	3.93314	Nanopore_bin_22	4811751	57972	12.048	11526	0.00102332	15	0.000335345	0.327703	0.326456	0.00102723	1.00382
Nanopore_virus_17198	5876	133	22.6344	21.9969	Nanopore_bin_4	9258681	195105	21.0727	56586	0.00132674	69	0.00126909	0.956551	1.04386	0.00121577	0.916362
Nanopore_virus_17235	9119	78	8.55357	8.55357	Nanopore_bin_108	978574	12478	12.7512	1093	0.002321	17	0.00190506	0.820792	0.670805	0.00283996	1.22359
Nanopore_virus_17236	5950	509	85.5462	84.7892	Nanopore_bin_1	10957053	757346	69.1195	210158	0.00354348	336	0.00515661	1.45524	1.2267	0.00420363	1.1863
Nanopore_virus_17290	7757	135	17.4036	17.1619	Nanopore_bin_48	3711890	87681	23.6217	22541	0.00329759	71	0.00247103	0.749344	0.726533	0.00340112	1.0314
Nanopore_virus_17291	6265	122	19.4733	19.217	Nanopore_bin_14	6104621	574686	94.1395	149362	0.00824561	75	0.00196303	0.23807	0.204134	0.00961641	1.16625
Nanopore_virus_17316	11111	946	85.1409	84.8255	Nanopore_bin_13	6156134	738353	119.938	196170	0.0104175	538	0.00787963	0.756386	0.707246	0.0111413	1.06948
Nanopore_virus_17344	26499	1880	70.9461	34.779	Nanopore_bin_9	7200604	557783	77.4634	81494	0.00317634	451	0.00236362	0.744134	0.448974	0.0052645	1.65741
Nanopore_virus_17344	26499	1880	70.9461	22.2092	Nanopore_bin_21	4896613	507177	103.577	103411	0.00881951	288	0.00221956	0.251665	0.214422	0.0103514	1.17369
Nanopore_virus_17344	26499	1880	70.9461	13.6494	Nanopore_bin_86	1766633	186857	105.77	8558	0.00680789	177	0.00378092	0.555373	0.129048	0.0292986	4.30362
Nanopore_virus_17433	6646	758	114.054	112.856	Nanopore_bin_61	3054760	314847	103.068	70802	0.0152769	377	0.0186101	1.21819	1.09497	0.016996	1.11253
Nanopore_virus_17486	19258	179	9.29484	8.20133	Nanopore_bin_89	1736980	13574	7.81471	598	0.000398999	15	0.000453448	1.13646	1.04947	0.000432072	1.08289
Nanopore_virus_17491	10294	170	16.5145	13.7621	Nanopore_bin_58	3322303	38441	11.5706	4513	0.0008237	40	0.0011696	1.41993	1.1894	0.000983351	1.19382
Nanopore_virus_17502	7769	32	4.11893	4.11893	Nanopore_bin_17	5427816	109819	20.2326	15663	0.00106732	4	9.48571e-05	0.0888743	0.203579	0.000465948	0.43656
Nanopore_virus_17504	7962	37	4.64707	4.64707	Nanopore_bin_28	4613326	13943	3.02233	2043	0.0002107	15	0.000408371	1.93817	1.53758	0.000265594	1.26053
Nanopore_virus_17515	5765	27	4.68343	4.68343	Nanopore_bin_34	4318917	49645	11.4948	2713	0.000296791	7	0.000281141	0.947268	0.40744	0.000690017	2.32493
Nanopore_virus_17526	14651	175	11.9446	10.6873	Nanopore_bin_96	1551628	35637	22.9675	2583	0.00216145	34	0.00150989	0.698553	0.465321	0.00324483	1.50123
Nanopore_virus_17550	6293	1042	165.581	165.581	Nanopore_bin_35	4311662	967079	224.294	287859	0.0317691	652	0.0240646	0.757486	0.738232	0.0325977	1.02608
Nanopore_virus_17570	10114	51	5.04252	4.03401	Nanopore_bin_49	3675575	92926	25.282	1947	0.000368416	4	0.0001076	0.292061	0.15956	0.000674352	1.83041
Nanopore_virus_17606	12209	301	24.6539	23.5333	Nanopore_bin_96	1551628	35637	22.9675	2583	0.00216145	42	0.00223466	1.03387	1.02464	0.00218094	1.00902
Nanopore_virus_17654	6371	48	7.53414	7.53414	Nanopore_bin_92	1625130	9291	5.71708	602	0.000461795	5	0.00048482	1.04986	1.31783	0.000367892	0.796658
Nanopore_virus_17676	5713	132	23.1052	23.1052	Nanopore_bin_4	9258681	195105	21.0727	56586	0.00132674	87	0.00164579	1.24048	1.09645	0.00150101	1.13135
Nanopore_virus_17699	10672	31	2.9048	2.9048	Nanopore_bin_5	8509003	70554	8.29169	17277	0.000481957	15	0.000165184	0.342735	0.350326	0.000471513	0.97833
Nanopore_virus_17712	10680	41	3.83895	3.83895	Nanopore_bin_128	546316	3003	5.49682	86	0.000588773	5	0.000856949	1.45548	0.698395	0.00122703	2.08404
Nanopore_virus_17721	7221	72	9.97092	9.97092	Nanopore_bin_112	863175	5550	6.42975	1043	0.00290918	17	0.00275043	0.945433	1.55075	0.00177362	0.609663
Nanopore_virus_17735	6270	241	38.437	36.9865	Nanopore_bin_27	4629446	125590	27.1285	12334	0.00115944	51	0.00175939	1.51744	1.36338	0.00129046	1.113
Nanopore_virus_17927	5754	28	4.86618	4.86618	Nanopore_bin_70	2595690	10500	4.04517	223	6.63139e-05	2	0.000134206	2.02379	1.20296	0.000111563	1.68234
Nanopore_virus_17973	8575	439	51.1953	51.1953	Nanopore_bin_13	6156134	738353	119.938	196170	0.0104175	296	0.00561507	0.539005	0.426849	0.0131547	1.26275
Nanopore_virus_17984	5837	22	3.76906	3.76906	Nanopore_bin_40	4185718	52542	12.5527	7807	0.000917795	4	0.000163719	0.178383	0.300259	0.00054526	0.594098
Nanopore_virus_18002	6579	29	4.40796	4.40796	Nanopore_bin_37	4307137	39540	9.18011	6819	0.000745931	10	0.00035344	0.473824	0.480165	0.00073608	0.986795
Nanopore_virus_18023	5579	138	24.7356	19.7885	Nanopore_bin_27	4629446	125590	27.1285	12334	0.00115944	8	0.000309745	0.26715	0.729435	0.000424637	0.366242
Nanopore_virus_18041	11304	31	2.74239	2.74239	Nanopore_bin_96	1551628	35637	22.9675	2583	0.00216145	5	0.000285069	0.131888	0.119403	0.00238745	1.10456
Nanopore_virus_18054	5664	31	5.47316	5.47316	Nanopore_bin_70	2595690	10500	4.04517	223	6.63139e-05	4	0.000272667	4.11176	1.35301	0.000201526	3.03897
Nanopore_virus_18074	6870	454	66.0844	66.0844	Nanopore_bin_13	6156134	738353	119.938	196170	0.0104175	269	0.00636755	0.611238	0.550989	0.0115566	1.10935
Nanopore_virus_18098	7053	47	6.66383	4.99787	Nanopore_bin_111	865162	4972	5.7469	240	0.000652848	3	0.000495684	0.759264	0.869664	0.000569972	0.873054
Nanopore_virus_18147	7501	17	2.26636	2.26636	Nanopore_bin_81	2126739	7198	3.38452	622	0.000279773	4	0.000250742	0.896234	0.669626	0.000374451	1.33841
Nanopore_virus_18148	7939	79	9.95088	9.95088	Nanopore_bin_83	1907334	33104	17.3562	3961	0.0021974	16	0.00105664	0.480859	0.573334	0.00184298	0.838708
Nanopore_virus_18186	7086	139	19.6161	17.085	Nanopore_bin_74	2429246	48897	20.1285	4277	0.00147351	27	0.00156852	1.06448	0.848799	0.00184793	1.2541
Nanopore_virus_18211	6078	102	16.7818	15.0153	Nanopore_bin_83	1907334	33104	17.3562	3961	0.0021974	17	0.00146643	0.667348	0.865129	0.00169504	0.771385
Nanopore_virus_18212	9697	36	3.71249	3.71249	Nanopore_bin_22	4811751	57972	12.048	11526	0.00102332	4	8.57274e-05	0.0837738	0.308141	0.000278208	0.271868
Nanopore_virus_18230	7214	19	2.63377	1.31688	Nanopore_bin_81	2126739	7198	3.38452	622	0.000279773	5	0.000325896	1.16486	0.38909	0.000837587	2.99381
Nanopore_virus_18324	5462	412	75.4302	69.911	Nanopore_bin_46	3855301	176308	45.7313	20294	0.00277766	114	0.00542139	1.95178	1.52873	0.00354633	1.27673
Nanopore_virus_18408	5437	98	18.0246	15.0205	Nanopore_bin_34	4318917	49645	11.4948	2713	0.000296791	10	0.000426396	1.43669	1.30673	0.000326308	1.09945
Nanopore_virus_18429	7605	13	1.7094	1.28205	Nanopore_bin_30	4398978	49140	11.1708	9088	0.000965752	3	8.96748e-05	0.0928548	0.114768	0.000781355	0.809063
Nanopore_virus_18443	5425	40	7.37327	7.37327	Nanopore_bin_23	4786715	44627	9.3231	11218	0.00101544	22	0.00084816	0.835267	0.790861	0.00107245	1.05615
Nanopore_virus_18473	8737	33	3.77704	3.77704	Nanopore_bin_12	6161714	21369	3.46803	3487	0.000189287	2	3.71506e-05	0.196266	1.0891	3.41112e-05	0.180209
Nanopore_virus_18484	19048	207	10.8673	9.61337	Nanopore_bin_89	1736980	13574	7.81471	598	0.000398999	23	0.000695158	1.74225	1.23016	0.000565095	1.41628
Nanopore_virus_18496	5406	65	12.0237	12.0237	Nanopore_bin_153	273427	2382	8.71165	226	0.00644005	15	0.0103525	1.60752	1.38018	0.00750083	1.16472
Nanopore_virus_18528	7765	36	4.63619	4.63619	Nanopore_bin_7	7421499	107786	14.5235	27509	0.00100403	16	0.000277934	0.276819	0.31922	0.000870665	0.867174
Nanopore_virus_18563	8295	65	7.83605	7.83605	Nanopore_bin_12	6161714	21369	3.46803	3487	0.000189287	9	0.000176086	0.930257	2.25951	7.7931e-05	0.411707
Nanopore_virus_18593	13046	21	1.60969	1.60969	Nanopore_bin_81	2126739	7198	3.38452	622	0.000279773	7	0.000252294	0.901781	0.475603	0.000530472	1.89608
Nanopore_virus_18606	7797	86	11.0299	10.3811	Nanopore_bin_152	276486	2762	9.98966	150	0.00410564	16	0.00763735	1.86021	1.03918	0.00734939	1.79007
Nanopore_virus_18664	6088	95	15.6045	13.2038	Nanopore_bin_58	3322303	38441	11.5706	4513	0.0008237	22	0.0010877	1.3205	1.14115	0.00095316	1.15717
Nanopore_virus_18736	6855	48	7.00219	6.75211	Nanopore_bin_39	4213174	50138	11.9003	12349	0.00140342	27	0.000934861	0.666129	0.56739	0.00164765	1.17402
Nanopore_virus_18765	19631	234	11.9199	9.08185	Nanopore_bin_40	4185718	52542	12.5527	7807	0.000917795	16	0.000194719	0.212159	0.723498	0.000269135	0.293241
Nanopore_virus_18854	5295	639	120.68	120.68	Nanopore_bin_21	4896613	507177	103.577	103411	0.00881951	289	0.0111585	1.26521	1.16512	0.00957712	1.0859
Nanopore_virus_18884	8151	87	10.6735	10.4601	Nanopore_bin_4	9258681	195105	21.0727	56586	0.00132674	49	0.000649858	0.489816	0.496381	0.00130919	0.986774
Nanopore_virus_18892	5187	356	68.6331	68.2847	Nanopore_bin_14	6104621	574686	94.1395	149362	0.00824561	196	0.00619513	0.751325	0.725357	0.0085408	1.0358
Nanopore_virus_18899	5760	58	10.0694	5.75397	Nanopore_bin_43	4083210	71391	17.484	11098	0.00136713	4	0.000170073	0.124401	0.329098	0.000516785	0.378006
Nanopore_virus_18899	5760	58	10.0694	4.31548	Nanopore_bin_52	3594331	66449	18.4872	9089	0.00144007	3	0.000144904	0.100623	0.233431	0.000620758	0.431062
Nanopore_virus_18981	5263	288	54.7216	48.2838	Nanopore_bin_93	1614670	39524	24.4781	3942	0.00305687	30	0.00353024	1.15485	1.97253	0.0017897	0.585467
Nanopore_virus_19050	10229	358	34.9985	34.6031	Nanopore_bin_162	170884	11577	67.7477	2421	0.191361	175	0.10649	0.556489	0.510764	0.208493	1.08952
Nanopore_virus_19056	9593	136	14.177	13.8816	Nanopore_bin_17	5427816	109819	20.2326	15663	0.00106732	47	0.000904246	0.847213	0.686102	0.00131795	1.23482
Nanopore_virus_19059	10592	207	19.5431	19.5431	Nanopore_bin_138	413277	6635	16.0546	732	0.00887721	46	0.0107849	1.21489	1.21729	0.00885976	0.998033
Nanopore_virus_19089	14527	85	5.85117	5.85117	Nanopore_bin_84	1845812	13167	7.13345	605	0.000358144	20	0.000751793	2.09914	0.820245	0.000916546	2.55916
Nanopore_virus_19090	5230	48	9.17782	9.17782	Nanopore_bin_47	3740144	91660	24.5071	1068	0.000154776	2	0.000102245	0.660599	0.374497	0.000273018	1.76396
Nanopore_virus_19125	5238	431	82.2833	18.2852	Nanopore_bin_47	3740144	91660	24.5071	1068	0.000154776	2	0.000102088	0.65959	0.746118	0.000136826	0.884028
Nanopore_virus_19129	14228	246	17.2899	12.0277	Nanopore_bin_40	4185718	52542	12.5527	7807	0.000917795	16	0.000268662	0.292725	0.958179	0.000280388	0.305502
Nanopore_virus_19131	15703	285	18.1494	16.393	Nanopore_bin_55	3414877	53441	15.6495	1409	0.000242296	28	0.000524568	2.16499	1.04751	0.000500775	2.06679
Nanopore_virus_19181	6204	123	19.8259	15.2507	Nanopore_bin_74	2429246	48897	20.1285	4277	0.00147351	20	0.00132705	0.900605	0.757669	0.00175149	1.18865
Nanopore_virus_19193	9177	103	11.2237	8.11928	Nanopore_bin_58	3322303	38441	11.5706	4513	0.0008237	34	0.00111825	1.3576	0.701717	0.0015936	1.93468
Nanopore_virus_19275	10165	14	1.37727	1.22424	Nanopore_bin_37	4307137	39540	9.18011	6819	0.000745931	8	0.000182723	0.24496	0.133358	0.00137017	1.83686
Nanopore_virus_19454	12770	49	3.83712	3.83712	Nanopore_bin_43	4083210	71391	17.484	11098	0.00136713	20	0.000383564	0.28056	0.219464	0.00174773	1.27839
Nanopore_virus_19465	13329	827	62.0452	61.9292	Nanopore_bin_35	4311662	967079	224.294	287859	0.0317691	534	0.00932059	0.293386	0.276107	0.0337571	1.06258
Nanopore_virus_19471	5319	37	6.95619	5.21715	Nanopore_bin_98	1307592	3244	2.4809	327	0.000403075	3	0.000431339	1.07012	2.10293	0.000205114	0.508872
Nanopore_virus_19515	12720	115	9.04088	1.20545	Nanopore_bin_58	3322303	38441	11.5706	4513	0.0008237	2	4.73264e-05	0.0574559	0.104182	0.000454265	0.551494
Nanopore_virus_19515	12720	115	9.04088	6.62998	Nanopore_bin_40	4185718	52542	12.5527	7807	0.000917795	11	0.000206603	0.225107	0.528172	0.000391165	0.426201
Nanopore_virus_19547	10417	106	10.1757	9.87639	Nanopore_bin_16	5581104	70139	12.5672	11389	0.000738038	33	0.000567611	0.769082	0.785885	0.000722258	0.978619
Nanopore_virus_19561	13035	289	22.1711	21.1399	Nanopore_bin_93	1614670	39524	24.4781	3942	0.00305687	41	0.00196385	0.642439	0.863625	0.00227397	0.743887
Nanopore_virus_19659	5476	762	139.153	139.153	Nanopore_bin_61	3054760	314847	103.068	70802	0.0152769	359	0.0214997	1.40733	1.35011	0.0159244	1.04238
Nanopore_virus_19711	5239	43	8.20767	8.20767	Nanopore_bin_75	2388242	15625	6.54247	2720	0.000965947	15	0.00120148	1.24384	1.25452	0.000957723	0.991486
Nanopore_virus_19724	8282	39	4.70901	4.37265	Nanopore_bin_37	4307137	39540	9.18011	6819	0.000745931	13	0.000365137	0.489505	0.476318	0.000766582	1.02769
Nanopore_virus_19758	5036	30	5.95711	5.95711	Nanopore_bin_44	3889650	17505	4.5004	3452	0.000484202	2	0.000102102	0.210866	1.32368	7.71347e-05	0.159303
Nanopore_virus_19787	14713	91	6.18501	6.18501	Nanopore_bin_134	484982	3787	7.80854	91	0.000789416	5	0.000722641	0.915412	0.792083	0.00091233	1.1557
Nanopore_virus_19855	5013	130	25.9326	23.7715	Nanopore_bin_74	2429246	48897	20.1285	4277	0.00147351	22	0.00180656	1.22603	1.18099	0.0015297	1.03814
Nanopore_virus_19876	5322	19	3.57009	3.57009	Nanopore_bin_5	8509003	70554	8.29169	17277	0.000481957	2	4.41648e-05	0.0916364	0.430562	0.000102575	0.21283
Nanopore_virus_19944	7607	37	4.86394	3.64796	Nanopore_bin_110	870544	14916	17.1341	945	0.00252766	3	0.00045302	0.179225	0.212906	0.00212779	0.841802
Nanopore_virus_19953	6077	279	45.9108	45.6824	Nanopore_bin_35	4311662	967079	224.294	287859	0.0317691	200	0.00764379	0.240605	0.203672	0.0375299	1.18133
Nanopore_virus_19972	9351	57	6.0956	6.0956	Nanopore_bin_65	2889226	38113	13.1914	1968	0.000481062	6	0.000222081	0.461648	0.462089	0.000480603	0.999047
Nanopore_virus_20024	11228	103	9.17349	8.71482	Nanopore_bin_6	8450817	146071	17.2848	16321	0.000464456	19	0.000200241	0.43113	0.504189	0.000397154	0.855096
Nanopore_virus_20028	5142	24	4.66744	4.66744	Nanopore_bin_3	9339977	69760	7.46897	12330	0.000286297	12	0.000250001	0.873224	0.624911	0.000400059	1.39736
Nanopore_virus_20075	6228	21	3.37187	2.24791	Nanopore_bin_107	997658	4842	4.85337	472	0.00100492	4	0.000643768	0.640614	0.463166	0.00138993	1.38312
Nanopore_virus_20267	6945	15	2.15983	2.15983	Nanopore_bin_40	4185718	52542	12.5527	7807	0.000917795	2	6.87999e-05	0.0749622	0.172061	0.000399858	0.435672
Nanopore_virus_20288	19802	130	6.56499	4.92375	Nanopore_bin_132	527563	4016	7.61236	86	0.000627254	6	0.000596737	0.951348	0.646809	0.000922586	1.47083
Nanopore_virus_20334	8651	49	5.66409	5.66409	Nanopore_bin_12	6161714	21369	3.46803	3487	0.000189287	5	9.37999e-05	0.495542	1.63323	5.74321e-05	0.303412
Nanopore_virus_20335	8427	52	6.17064	6.17064	Nanopore_bin_71	2537023	19349	7.62666	2182	0.000684588	18	0.000841928	1.22983	0.809089	0.00104059	1.52002
Nanopore_virus_20414	7979	160	20.0526	11.6974	Nanopore_bin_40	4185718	52542	12.5527	7807	0.000917795	7	0.000209594	0.228367	0.931862	0.00022492	0.245066
Nanopore_virus_20415	6299	18	2.8576	2.8576	Nanopore_bin_19	5058947	88499	17.4936	19493	0.00153732	2	6.27622e-05	0.0408257	0.163351	0.000384216	0.249926
Nanopore_virus_20438	5613	346	61.6426	61.6426	Nanopore_bin_162	170884	11577	67.7477	2421	0.191361	165	0.177866	0.929476	0.909885	0.195482	1.02153
Nanopore_virus_20446	11578	88	7.60062	6.75611	Nanopore_bin_10	6531098	147402	22.5693	22060	0.00105825	16	0.000211592	0.199946	0.29935	0.000706839	0.667932
Nanopore_virus_20446	11578	88	7.60062	0.844514	Nanopore_bin_146	325934	1587	4.86908	11	0.000215584	2	0.000529989	2.45839	0.173444	0.00305568	14.174
Nanopore_virus_20743	7815	10	1.27959	0.42653	Nanopore_bin_85	1810006	6092	3.36573	646	0.000409616	2	0.000141391	0.345179	0.126727	0.00111571	2.7238
Nanopore_virus_20757	9987	42	4.20547	4.20547	Nanopore_bin_66	2827491	43323	15.3221	11724	0.00296019	24	0.000849914	0.287114	0.274471	0.00309655	1.04606
Nanopore_virus_20780	6911	119	17.2189	11.4793	Nanopore_bin_40	4185718	52542	12.5527	7807	0.000917795	6	0.000207415	0.225993	0.914488	0.00022681	0.247125
Nanopore_virus_20796	14139	80	5.65811	5.65811	Nanopore_bin_6	8450817	146071	17.2848	16321	0.000464456	23	0.000192814	0.415139	0.327345	0.000589022	1.2682
Nanopore_virus_20801	7727	169	21.8714	1.65067	Nanopore_bin_55	3414877	53441	15.6495	1409	0.000242296	4	0.000151935	0.627063	0.105478	0.00144045	5.94499
Nanopore_virus_20801	7727	169	21.8714	19.808	Nanopore_bin_17	5427816	109819	20.2326	15663	0.00106732	48	0.00114447	1.07229	0.979014	0.00116901	1.09527
Nanopore_virus_20950	8928	18	2.01613	2.01613	Nanopore_bin_40	4185718	52542	12.5527	7807	0.000917795	9	0.000240834	0.262405	0.160613	0.00149947	1.63377
Nanopore_virus_20978	5706	64	11.2163	6.97901	Nanopore_bin_88	1750401	83339	47.6114	16628	0.0109696	28	0.00280342	0.255563	0.146583	0.0191252	1.74347
Nanopore_virus_21045	8087	27	3.33869	2.00322	Nanopore_bin_128	546316	3003	5.49682	86	0.000588773	3	0.000679031	1.1533	0.364432	0.00186326	3.16465
Nanopore_virus_21100	5766	48	8.32466	4.54072	Nanopore_bin_111	865162	4972	5.7469	240	0.000652848	6	0.00120276	1.84233	0.790117	0.00152226	2.33171
Nanopore_virus_21101	10506	52	4.94955	3.2997	Nanopore_bin_58	3322303	38441	11.5706	4513	0.0008237	8	0.000229199	0.278256	0.28518	0.0008037	0.97572
Nanopore_virus_21105	7844	71	9.0515	9.0515	Nanopore_bin_152	276486	2762	9.98966	150	0.00410564	5	0.00230547	0.561537	0.906088	0.00254442	0.619738
Nanopore_virus_21121	6874	66	9.6014	6.85814	Nanopore_bin_111	865162	4972	5.7469	240	0.000652848	5	0.000840743	1.28781	1.19336	0.000704515	1.07914
Nanopore_virus_21176	6248	141	22.5672	19.004	Nanopore_bin_39	4213174	50138	11.9003	12349	0.00140342	16	0.000607812	0.433093	1.59693	0.000380612	0.271203
Nanopore_virus_21309	8951	26	2.9047	2.9047	Nanopore_bin_92	1625130	9291	5.71708	602	0.000461795	5	0.000343724	0.744323	0.508075	0.000676524	1.46499
Nanopore_virus_21317	11179	153	13.6864	8.17628	Nanopore_bin_9	7200604	557783	77.4634	81494	0.00317634	46	0.000572349	0.180191	0.10555	0.00542252	1.70716
Nanopore_virus_21360	5601	115	20.532	20.532	Nanopore_bin_68	2667364	34606	12.9739	3940	0.0011154	32	0.00214642	1.92436	1.58257	0.00135629	1.21597
Nanopore_virus_21383	5478	365	66.6302	66.6302	Nanopore_bin_13	6156134	738353	119.938	196170	0.0104175	219	0.00649981	0.623934	0.555539	0.0117	1.12311
Nanopore_virus_21415	5367	66	12.2974	10.931	Nanopore_bin_94	1614523	30471	18.8731	3572	0.0027688	16	0.00185264	0.669112	0.579185	0.0031987	1.15526
Nanopore_virus_21459	5449	26	4.77152	4.77152	Nanopore_bin_140	397552	1345	3.38321	91	0.00129987	7	0.00323137	2.48592	1.41035	0.00229118	1.76262
Nanopore_virus_21480	10652	215	20.184	19.7546	Nanopore_bin_96	1551628	35637	22.9675	2583	0.00216145	46	0.00278317	1.28764	0.86011	0.00323583	1.49706
Nanopore_virus_21498	5033	36	7.15279	7.15279	Nanopore_bin_153	273427	2382	8.71165	226	0.00644005	4	0.00290664	0.451339	0.821061	0.00354011	0.549702
Nanopore_virus_21549	5138	91	17.7112	1.81653	Nanopore_bin_84	1845812	13167	7.13345	605	0.000358144	4	0.00042295	1.18095	0.25465	0.00166091	4.63754
Nanopore_virus_21549	5138	91	17.7112	15.8946	Nanopore_bin_50	3634778	46355	12.7532	7669	0.00117527	35	0.00187411	1.59463	1.24633	0.00150371	1.27946
Nanopore_virus_21558	7609	177	23.2619	20.5779	Nanopore_bin_72	2484748	47845	19.2555	6189	0.00201977	46	0.00244051	1.20831	1.06868	0.00228367	1.13066
Nanopore_virus_21604	7721	103	13.3402	12.9591	Nanopore_bin_69	2596921	34369	13.2345	4751	0.00142277	34	0.00170075	1.19538	0.979189	0.00173689	1.22078
Nanopore_virus_21649	6553	25	3.81505	3.05204	Nanopore_bin_92	1625130	9291	5.71708	602	0.000461795	4	0.000377126	0.816653	0.533845	0.000706433	1.52976
Nanopore_virus_21720	5564	44	7.90798	5.93098	Nanopore_bin_7	7421499	107786	14.5235	27509	0.00100403	3	7.27057e-05	0.0724141	0.408372	0.000178038	0.177324
Nanopore_virus_21784	11001	43	3.90874	3.90874	Nanopore_bin_67	2791131	61010	21.8585	7952	0.00205411	7	0.000227974	0.110985	0.17882	0.00127488	0.62065
Nanopore_virus_21850	9676	180	18.6027	2.79041	Nanopore_bin_58	3322303	38441	11.5706	4513	0.0008237	3	9.33225e-05	0.113297	0.241164	0.000386967	0.469791
Nanopore_virus_21850	9676	180	18.6027	11.1616	Nanopore_bin_40	4185718	52542	12.5527	7807	0.000917795	12	0.000296289	0.322827	0.889183	0.000333215	0.36306
Nanopore_virus_21860	6223	511	82.1147	81.8916	Nanopore_bin_35	4311662	967079	224.294	287859	0.0317691	367	0.0136977	0.431166	0.365109	0.0375169	1.18092
Nanopore_virus_21910	11289	41	3.63185	2.72389	Nanopore_bin_82	2022573	13677	6.76218	892	0.000440887	6	0.00026278	0.596025	0.402813	0.000652362	1.47966
Nanopore_virus_22061	7858	35	4.45406	2.96937	Nanopore_bin_124	651120	3528	5.41836	154	0.000741877	6	0.001187	1.6	0.548021	0.00216598	2.91959
Nanopore_virus_22129	12489	308	24.6617	24.1012	Nanopore_bin_96	1551628	35637	22.9675	2583	0.00216145	43	0.00223698	1.03495	1.04936	0.00213176	0.986262
Nanopore_virus_22180	7778	123	15.8138	11.465	Nanopore_bin_58	3322303	38441	11.5706	4513	0.0008237	29	0.00112225	1.36245	0.990877	0.00113259	1.375
Nanopore_virus_22190	7786	47	6.03648	1.72471	Nanopore_bin_98	1307592	3244	2.4809	327	0.000403075	2	0.000196446	0.487369	0.695195	0.000282577	0.701053
Nanopore_virus_22190	7786	47	6.03648	3.44941	Nanopore_bin_40	4185718	52542	12.5527	7807	0.000917795	4	0.000122966	0.13398	0.274795	0.000447482	0.487562
Nanopore_virus_22311	10030	83	8.27517	5.91084	Nanopore_bin_96	1551628	35637	22.9675	2583	0.00216145	5	0.000321278	0.14864	0.257357	0.00124838	0.577565
Nanopore_virus_22311	10030	83	8.27517	2.36434	Nanopore_bin_158	192432	1758	9.13569	10	0.000560475	2	0.0010932	1.95049	0.258802	0.00422408	7.53661
Nanopore_virus_22423	5412	15	2.77162	1.58378	Nanopore_bin_65	2889226	38113	13.1914	1968	0.000481062	4	0.000255812	0.531765	0.120062	0.00213067	4.42911
Nanopore_virus_22427	5439	139	25.5562	23.4265	Nanopore_bin_39	4213174	50138	11.9003	12349	0.00140342	22	0.000960051	0.684078	1.96856	0.000487691	0.347501
Nanopore_virus_22462	13107	197	15.0301	7.9106	Nanopore_bin_1	10957053	757346	69.1195	210158	0.00354348	10	6.9631e-05	0.0196505	0.114448	0.000608407	0.171698
Nanopore_virus_22462	13107	197	15.0301	3.9553	Nanopore_bin_55	3414877	53441	15.6495	1409	0.000242296	5	0.00011171	0.461047	0.252743	0.000441989	1.82417
Nanopore_virus_22462	13107	197	15.0301	2.37318	Nanopore_bin_131	530368	7795	14.6973	88	0.000636397	3	0.000442495	0.695312	0.16147	0.00274042	4.30614
Nanopore_virus_22492	11075	110	9.93228	9.38049	Nanopore_bin_6	8450817	146071	17.2848	16321	0.000464456	17	0.000181638	0.391077	0.5427	0.000334693	0.720613
Nanopore_virus_22503	8900	41	4.60674	3.99251	Nanopore_bin_33	4320516	40672	9.41369	5630	0.0006136	13	0.000338079	0.550975	0.424117	0.000797135	1.29911
Nanopore_virus_22523	5016	97	19.3381	19.3381	Nanopore_bin_113	856972	21516	25.107	6588	0.0191212	60	0.0140403	0.73428	0.770228	0.0182288	0.953328
Nanopore_virus_22570	6644	85	12.7935	4.79756	Nanopore_bin_58	3322303	38441	11.5706	4513	0.0008237	3	0.00013591	0.165	0.414634	0.000327784	0.397941
Nanopore_virus_22570	6644	85	12.7935	7.99594	Nanopore_bin_40	4185718	52542	12.5527	7807	0.000917795	5	0.000179792	0.195896	0.63699	0.000282252	0.307533
Nanopore_virus_22577	5349	33	6.16938	3.08469	Nanopore_bin_42	4103654	47314	11.5297	2185	0.000264415	2	9.11143e-05	0.344588	0.267542	0.00034056	1.28798
Nanopore_virus_22606	6196	11	1.77534	1.77534	Nanopore_bin_40	4185718	52542	12.5527	7807	0.000917795	5	0.000192792	0.21006	0.141431	0.00136315	1.48525
Nanopore_virus_22665	10310	30	2.9098	2.9098	Nanopore_bin_84	1845812	13167	7.13345	605	0.000358144	4	0.000210191	0.586889	0.407909	0.000515289	1.43878
Nanopore_virus_22700	8862	41	4.6265	4.6265	Nanopore_bin_42	4103654	47314	11.5297	2185	0.000264415	5	0.000137489	0.519974	0.401267	0.000342637	1.29583
Nanopore_virus_22753	6663	52	7.80429	4.76929	Nanopore_bin_116	781969	15297	19.5622	2286	0.00772335	11	0.00211122	0.273355	0.243802	0.00865957	1.12122
Nanopore_virus_22753	6663	52	7.80429	2.60143	Nanopore_bin_152	276486	2762	9.98966	150	0.00410564	6	0.00325693	0.793281	0.260412	0.0125068	3.04625
Nanopore_virus_22815	9543	89	9.32621	8.77761	Nanopore_bin_100	1260195	18683	14.8255	1493	0.00190244	16	0.0013406	0.704673	0.592062	0.00226429	1.1902
Nanopore_virus_22858	9687	244	25.1884	12.5942	Nanopore_bin_105	1026799	14216	13.845	133	0.000262799	4	0.000402147	1.53025	0.909659	0.000442086	1.68222
Nanopore_virus_22859	5807	16	2.7553	2.20424	Nanopore_bin_51	3634588	16171	4.4492	3195	0.000497314	4	0.000189519	0.381086	0.495423	0.00038254	0.769212
Nanopore_virus_22913	13088	112	8.55746	8.55746	Nanopore_bin_118	727896	7615	10.4617	150	0.000573423	4	0.00042756	0.745628	0.817983	0.000522701	0.911545
Nanopore_virus_23018	7568	275	36.3372	36.0156	Nanopore_bin_88	1750401	83339	47.6114	16628	0.0109696	112	0.00849144	0.774087	0.75645	0.0112254	1.02332
Nanopore_virus_23053	6711	52	7.74847	5.81135	Nanopore_bin_100	1260195	18683	14.8255	1493	0.00190244	6	0.000713256	0.374916	0.391984	0.0018196	0.956458
Nanopore_virus_23054	5048	16	3.16957	3.16957	Nanopore_bin_106	1005887	10057	9.99814	1615	0.00399411	8	0.00158346	0.396448	0.317016	0.00499488	1.25056
Nanopore_virus_23107	16707	25	1.49638	1.24698	Nanopore_bin_60	3085064	11151	3.61451	2308	0.000518409	5	9.7008e-05	0.187126	0.344993	0.000281188	0.542406
Nanopore_virus_23140	6492	53	8.16389	8.16389	Nanopore_bin_40	4185718	52542	12.5527	7807	0.000917795	18	0.000662406	0.721736	0.65037	0.00101851	1.10973
Nanopore_virus_23279	6187	145	23.4362	23.4362	Nanopore_bin_99	1300663	52394	40.2825	10773	0.012942	49	0.00611818	0.472739	0.581797	0.010516	0.812551
Nanopore_virus_23294	7460	110	14.7453	14.7453	Nanopore_bin_2	9387688	246355	26.2424	43334	0.00101031	46	0.000657364	0.650658	0.56189	0.00116992	1.15798
Nanopore_virus_23391	9110	49	5.3787	5.3787	Nanopore_bin_37	4307137	39540	9.18011	6819	0.000745931	11	0.000280935	0.376623	0.585908	0.000479485	0.642802
Nanopore_virus_23412	8548	75	8.77398	6.82421	Nanopore_bin_89	1736980	13574	7.81471	598	0.000398999	7	0.000473785	1.18743	0.873251	0.000542553	1.35978
Nanopore_virus_23477	5792	61	10.5318	8.13818	Nanopore_bin_58	3322303	38441	11.5706	4513	0.0008237	17	0.000884991	1.07441	0.703351	0.00125825	1.52756
Nanopore_virus_23805	11209	29	2.58721	2.15601	Nanopore_bin_43	4083210	71391	17.484	11098	0.00136713	5	0.000109245	0.079908	0.123313	0.000885918	0.648011
Nanopore_virus_23821	6113	21	3.4353	2.2902	Nanopore_bin_82	2022573	13677	6.76218	892	0.000440887	2	0.00016176	0.366897	0.338678	0.000477622	1.08332
Nanopore_virus_23828	12913	273	21.1415	12.6849	Nanopore_bin_55	3414877	53441	15.6495	1409	0.000242296	6	0.000136582	0.5637	0.810564	0.000168503	0.695442
Nanopore_virus_23833	5282	44	8.33018	7.57289	Nanopore_bin_8	7254084	53756	7.41045	7582	0.000289273	10	0.000261177	0.902875	1.02192	0.000255575	0.883508
Nanopore_virus_23837	8100	248	30.6173	28.0658	Nanopore_bin_97	1374595	45053	32.7755	2226	0.00238031	22	0.0019876	0.835018	0.856306	0.00232114	0.97514
Nanopore_virus_23838	6940	125	18.0115	18.0115	Nanopore_bin_138	413277	6635	16.0546	732	0.00887721	31	0.010993	1.23834	1.12189	0.00979862	1.10379
Nanopore_virus_23845	5601	57	10.1768	6.7845	Nanopore_bin_27	4629446	125590	27.1285	12334	0.00115944	2	7.71321e-05	0.0665251	0.250088	0.000308421	0.266007
Nanopore_virus_23919	6482	59	9.10213	1.2412	Nanopore_bin_58	3322303	38441	11.5706	4513	0.0008237	3	0.000139307	0.169124	0.107272	0.00129863	1.57659
Nanopore_virus_23919	6482	59	9.10213	0.827466	Nanopore_bin_51	3634588	16171	4.4492	3195	0.000497314	2	8.48918e-05	0.170701	0.185981	0.000456454	0.91784
Nanopore_virus_23928	8738	18	2.05997	1.02998	Nanopore_bin_136	449160	2513	5.59489	40	0.000412139	2	0.000509585	1.23644	0.184094	0.00276807	6.71636
Nanopore_virus_23962	5075	53	10.4433	8.35468	Nanopore_bin_52	3594331	66449	18.4872	9089	0.00144007	4	0.000219283	0.152273	0.451918	0.000485229	0.336949
Nanopore_virus_23977	5540	26	4.69314	4.69314	Nanopore_bin_123	691272	2518	3.64256	266	0.00118506	8	0.00208897	1.76275	1.28842	0.00162134	1.36815
Nanopore_virus_23984	12106	226	18.6684	1.65416	Nanopore_bin_55	3414877	53441	15.6495	1409	0.000242296	7	0.000169325	0.698837	0.105701	0.00160193	6.61145
Nanopore_virus_23984	12106	226	18.6684	16.5416	Nanopore_bin_17	5427816	109819	20.2326	15663	0.00106732	70	0.00106768	1.00034	0.817573	0.00130592	1.22355
Nanopore_virus_24095	7710	36	4.66926	3.50195	Nanopore_bin_10	6531098	147402	22.5693	22060	0.00105825	3	5.95773e-05	0.0562979	0.155164	0.000383962	0.362827
Nanopore_virus_24148	6359	34	5.34675	5.34675	Nanopore_bin_43	4083210	71391	17.484	11098	0.00136713	12	0.000462158	0.338049	0.305808	0.00151127	1.10543
Nanopore_virus_24171	7612	56	7.35681	5.5176	Nanopore_bin_89	1736980	13574	7.81471	598	0.000398999	6	0.00045579	1.14233	0.706053	0.000645547	1.61791
Nanopore_virus_24247	14534	223	15.3433	10.5816	Nanopore_bin_9	7200604	557783	77.4634	81494	0.00317634	20	0.000191107	0.0601657	0.136601	0.00139901	0.440447
Nanopore_virus_24372	7161	469	65.4936	65.2013	Nanopore_bin_61	3054760	314847	103.068	70802	0.0152769	223	0.0102182	0.668863	0.632606	0.0161525	1.05731
Nanopore_virus_24400	8339	220	26.3821	25.6107	Nanopore_bin_78	2164553	417029	192.663	130266	0.0577555	166	0.00919657	0.159233	0.13293	0.0691836	1.19787
Nanopore_virus_24486	9635	139	14.4266	13.7708	Nanopore_bin_67	2791131	61010	21.8585	7952	0.00205411	21	0.000780885	0.380158	0.629998	0.00123951	0.603428
Nanopore_virus_24561	5654	68	12.0269	12.0269	Nanopore_bin_152	276486	2762	9.98966	150	0.00410564	15	0.00959538	2.33712	1.20393	0.00797003	1.94124
Nanopore_virus_24590	6417	63	9.81767	9.81767	Nanopore_bin_153	273427	2382	8.71165	226	0.00644005	14	0.00797911	1.23898	1.12696	0.00708022	1.0994
Nanopore_virus_24673	11443	34	2.97125	2.97125	Nanopore_bin_40	4185718	52542	12.5527	7807	0.000917795	5	0.000104676	0.114052	0.236702	0.000442228	0.481838
Nanopore_virus_24707	5027	26	5.17207	5.17207	Nanopore_bin_43	4083210	71391	17.484	11098	0.00136713	9	0.000438462	0.320716	0.295817	0.00148221	1.08417
Nanopore_virus_24800	6581	17	2.58319	1.72213	Nanopore_bin_85	1810006	6092	3.36573	646	0.000409616	2	0.000167903	0.409903	0.511665	0.00032815	0.801116
Nanopore_virus_24899	11234	99	8.81253	8.32295	Nanopore_bin_96	1551628	35637	22.9675	2583	0.00216145	17	0.000982387	0.454504	0.36238	0.00271093	1.25422
Nanopore_virus_24900	8316	172	20.683	19.6313	Nanopore_bin_17	5427816	109819	20.2326	15663	0.00106732	56	0.00124255	1.16418	0.970281	0.00128061	1.19984
Nanopore_virus_24996	10518	66	6.27496	6.27496	Nanopore_bin_60	3085064	11151	3.61451	2308	0.000518409	17	0.000523904	1.0106	1.73605	0.00030178	0.582128
Nanopore_virus_25133	14882	714	47.9774	1.47623	Nanopore_bin_58	3322303	38441	11.5706	4513	0.0008237	2	4.0451e-05	0.0491089	0.127585	0.000317053	0.384913
Nanopore_virus_25133	14882	714	47.9774	37.6438	Nanopore_bin_40	4185718	52542	12.5527	7807	0.000917795	51	0.000818727	0.892058	2.99887	0.000273012	0.297465
Nanopore_virus_25143	5059	36	7.11603	7.11603	Nanopore_bin_52	3594331	66449	18.4872	9089	0.00144007	9	0.000494948	0.343698	0.384917	0.00128586	0.892914
Nanopore_virus_25170	5199	90	17.311	16.7701	Nanopore_bin_69	2596921	34369	13.2345	4751	0.00142277	31	0.00229606	1.6138	1.26714	0.00181199	1.27357
Nanopore_virus_25252	6793	30	4.41631	3.53305	Nanopore_bin_30	4398978	49140	11.1708	9088	0.000965752	4	0.000133859	0.138606	0.316276	0.000423234	0.438243
Nanopore_virus_25255	10521	77	7.3187	5.22764	Nanopore_bin_89	1736980	13574	7.81471	598	0.000398999	5	0.000273601	0.685719	0.668948	0.000409002	1.02507
Nanopore_virus_25492	7039	154	21.8781	21.8781	Nanopore_bin_96	1551628	35637	22.9675	2583	0.00216145	21	0.0019315	0.893615	0.952569	0.00202768	0.938111
Nanopore_virus_25515	7741	67	8.65521	5.77014	Nanopore_bin_173	130697	2814	21.5307	43	0.00636516	2	0.00197682	0.310569	0.267996	0.00737631	1.15886
Nanopore_virus_25548	5754	85	14.7723	1.99626	Nanopore_bin_84	1845812	13167	7.13345	605	0.000358144	5	0.000472246	1.31859	0.279845	0.00168753	4.71187
Nanopore_virus_25548	5754	85	14.7723	12.7761	Nanopore_bin_50	3634778	46355	12.7532	7669	0.00117527	32	0.00153004	1.30186	1.00179	0.0015273	1.29953
Nanopore_virus_25587	6507	45	6.91563	6.45459	Nanopore_bin_72	2484748	47845	19.2555	6189	0.00201977	14	0.000868168	0.429835	0.335208	0.00258994	1.2823
Nanopore_virus_25623	9640	24	2.48963	2.48963	Nanopore_bin_6	8450817	146071	17.2848	16321	0.000464456	7	8.59255e-05	0.185003	0.144035	0.000596559	1.28443
Nanopore_virus_25683	14616	145	9.92063	9.33707	Nanopore_bin_96	1551628	35637	22.9675	2583	0.00216145	32	0.00142444	0.659021	0.406534	0.00350386	1.62107
Nanopore_virus_25711	7569	83	10.9658	10.9658	Nanopore_bin_127	564657	8980	15.9035	318	0.00202785	5	0.00118579	0.584752	0.689522	0.00171973	0.848054
Nanopore_virus_25729	8291	58	6.99554	6.99554	Nanopore_bin_22	4811751	57972	12.048	11526	0.00102332	31	0.000778396	0.760658	0.580639	0.00134059	1.31004
Nanopore_virus_25751	8419	129	15.3225	15.3225	Nanopore_bin_55	3414877	53441	15.6495	1409	0.000242296	5	0.000174344	0.719549	0.979106	0.000178064	0.734904
Nanopore_virus_25881	12771	42	3.2887	1.31548	Nanopore_bin_90	1714964	10552	6.1529	191	0.000131264	2	9.13167e-05	0.695673	0.213798	0.000427116	3.25387
Nanopore_virus_25929	7495	20	2.66845	2.66845	Nanopore_bin_137	432031	2811	6.50648	35	0.000387374	2	0.000617651	1.59446	0.410121	0.00150602	3.88777
Nanopore_virus_25999	5414	28	5.17178	5.17178	Nanopore_bin_16	5581104	70139	12.5672	11389	0.000738038	2	6.61899e-05	0.0896836	0.411529	0.000160839	0.217928
Nanopore_virus_26022	11451	337	29.4297	27.6986	Nanopore_bin_97	1374595	45053	32.7755	2226	0.00238031	32	0.00203297	0.854079	0.845101	0.0024056	1.01062
Nanopore_virus_26181	7905	42	5.31309	5.31309	Nanopore_bin_89	1736980	13574	7.81471	598	0.000398999	3	0.000218486	0.547586	0.679883	0.000321359	0.805412
Nanopore_virus_26266	7702	197	25.5778	24.4151	Nanopore_bin_67	2791131	61010	21.8585	7952	0.00205411	42	0.00195914	0.953768	1.11696	0.00175399	0.853894
Nanopore_virus_26314	6761	39	5.76838	5.76838	Nanopore_bin_47	3740144	91660	24.5071	1068	0.000154776	3	0.000118638	0.766513	0.235376	0.000504034	3.25655
Nanopore_virus_26406	17002	110	6.46983	5.03209	Nanopore_bin_46	3855301	176308	45.7313	20294	0.00277766	28	0.000429061	0.154469	0.110036	0.00389928	1.4038
Nanopore_virus_26426	5232	51	9.74771	9.20617	Nanopore_bin_46	3855301	176308	45.7313	20294	0.00277766	17	0.000842797	0.30342	0.20131	0.00418656	1.50723
Nanopore_virus_26814	9683	61	6.2997	5.24975	Nanopore_bin_134	484982	3787	7.80854	91	0.000789416	5	0.00108641	1.37622	0.672309	0.00161594	2.047
Nanopore_virus_26915	8905	16	1.79674	1.79674	Nanopore_bin_38	4275216	22343	5.22617	4711	0.00053787	2	5.25337e-05	0.0976698	0.343797	0.000152804	0.284091
Nanopore_virus_26979	5201	29	5.57585	5.57585	Nanopore_bin_46	3855301	176308	45.7313	20294	0.00277766	5	0.000249359	0.089773	0.121926	0.00204516	0.736289
Nanopore_virus_26981	5793	146	25.2028	24.6778	Nanopore_bin_94	1614523	30471	18.8731	3572	0.0027688	47	0.00504326	1.82146	1.30757	0.00385698	1.39302
Nanopore_virus_27033	7175	131	18.2578	17.8998	Nanopore_bin_94	1614523	30471	18.8731	3572	0.0027688	50	0.00433549	1.56584	0.948433	0.00457121	1.65097
Nanopore_virus_27174	8172	140	17.1317	16.1038	Nanopore_bin_17	5427816	109819	20.2326	15663	0.00106732	47	0.00105961	0.992774	0.795931	0.00133128	1.24731
Nanopore_virus_27234	9082	60	6.60647	6.60647	Nanopore_bin_138	413277	6635	16.0546	732	0.00887721	7	0.00186498	0.210087	0.4115	0.00453216	0.510539
Nanopore_virus_27355	6385	37	5.79483	5.24294	Nanopore_bin_19	5058947	88499	17.4936	19493	0.00153732	19	0.000588954	0.383104	0.299707	0.0019651	1.27826
Nanopore_virus_27356	7799	97	12.4375	9.32812	Nanopore_bin_134	484982	3787	7.80854	91	0.000789416	3	0.000806116	1.02115	1.19461	0.000674797	0.854805
Nanopore_virus_27371	6638	122	18.379	16.494	Nanopore_bin_67	2791131	61010	21.8585	7952	0.00205411	35	0.00189358	0.921853	0.75458	0.00250946	1.22168
Nanopore_virus_27433	7215	98	13.5828	12.4509	Nanopore_bin_96	1551628	35637	22.9675	2583	0.00216145	11	0.000987172	0.456718	0.54211	0.00182098	0.842481
Nanopore_virus_27515	8782	58	6.60442	5.01936	Nanopore_bin_46	3855301	176308	45.7313	20294	0.00277766	19	0.00056118	0.202033	0.109758	0.0051129	1.84072
Nanopore_virus_27560	7802	25	3.20431	3.20431	Nanopore_bin_68	2667364	34606	12.9739	3940	0.0011154	9	0.000432468	0.387726	0.246982	0.00175101	1.56985
Nanopore_virus_27672	5852	31	5.29733	2.64867	Nanopore_bin_111	865162	4972	5.7469	240	0.000652848	3	0.000596578	0.913808	0.460886	0.00129441	1.98272
Nanopore_virus_27676	5640	35	6.20567	4.65426	Nanopore_bin_82	2022573	13677	6.76218	892	0.000440887	3	0.000263725	0.598169	0.688277	0.000383166	0.86908
Nanopore_virus_27694	6645	12	1.80587	1.80587	Nanopore_bin_40	4185718	52542	12.5527	7807	0.000917795	5	0.000179765	0.195866	0.143863	0.00124956	1.36148
Nanopore_virus_27732	7314	63	8.61362	8.61362	Nanopore_bin_142	364494	2720	7.4624	285	0.00460646	8	0.0030623	0.664784	1.15427	0.00265302	0.575935
Nanopore_virus_27819	5556	88	15.8387	14.6204	Nanopore_bin_55	3414877	53441	15.6495	1409	0.000242296	12	0.000633507	2.6146	0.934241	0.000678098	2.79863
Nanopore_virus_27870	9061	100	11.0363	11.0363	Nanopore_bin_118	727896	7615	10.4617	150	0.000573423	4	0.000614122	1.07098	1.05493	0.000582145	1.01521
Nanopore_virus_27898	12423	605	48.7	48.4786	Nanopore_bin_35	4311662	967079	224.294	287859	0.0317691	438	0.0082008	0.258138	0.216139	0.0379422	1.19431
Nanopore_virus_27973	10977	196	17.8555	15.8716	Nanopore_bin_127	564657	8980	15.9035	318	0.00202785	8	0.00131628	0.649099	0.997995	0.00131892	0.650404
Nanopore_virus_28073	5800	25	4.31034	2.87356	Nanopore_bin_75	2388242	15625	6.54247	2720	0.000965947	4	0.000288771	0.298951	0.439217	0.000657468	0.680646
Nanopore_virus_28269	8403	311	37.0106	36.7047	Nanopore_bin_99	1300663	52394	40.2825	10773	0.012942	120	0.0110509	0.853879	0.911182	0.0121281	0.937112
Nanopore_virus_28305	6595	8	1.21304	1.21304	Nanopore_bin_38	4275216	22343	5.22617	4711	0.00053787	3	0.000106402	0.19782	0.232109	0.000458413	0.852273
Nanopore_virus_28315	7579	45	5.93746	5.19528	Nanopore_bin_58	3322303	38441	11.5706	4513	0.0008237	21	0.000834004	1.01251	0.449007	0.00185744	2.255
Nanopore_virus_28436	7725	95	12.2977	11.3006	Nanopore_bin_17	5427816	109819	20.2326	15663	0.00106732	34	0.000810878	0.759734	0.558534	0.0014518	1.36023
Nanopore_virus_28584	5862	19	3.24121	3.24121	Nanopore_bin_92	1625130	9291	5.71708	602	0.000461795	2	0.00020994	0.454618	0.566935	0.000370308	0.801888
Nanopore_virus_28669	5449	124	22.7565	17.6995	Nanopore_bin_89	1736980	13574	7.81471	598	0.000398999	14	0.00147916	3.70719	2.26489	0.000653084	1.63681
Nanopore_virus_28669	5449	124	22.7565	2.5285	Nanopore_bin_7	7421499	107786	14.5235	27509	0.00100403	2	4.94563e-05	0.049258	0.174097	0.000284073	0.282934
Nanopore_virus_28937	7423	83	11.1815	9.82613	Nanopore_bin_17	5427816	109819	20.2326	15663	0.00106732	29	0.000720755	0.675296	0.485658	0.00148408	1.39048
Nanopore_virus_29149	15970	272	17.0319	14.1933	Nanopore_bin_55	3414877	53441	15.6495	1409	0.000242296	20	0.000368456	1.52069	0.90695	0.000406259	1.6767
Nanopore_virus_29235	6520	130	19.9387	19.9387	Nanopore_bin_27	4629446	125590	27.1285	12334	0.00115944	20	0.000663537	0.57229	0.73497	0.000902809	0.778657
Nanopore_virus_29242	7358	170	23.1041	22.6018	Nanopore_bin_67	2791131	61010	21.8585	7952	0.00205411	45	0.00219115	1.06672	1.03401	0.00211909	1.03164
Nanopore_virus_29286	8155	167	20.4782	17.0652	Nanopore_bin_97	1374595	45053	32.7755	2226	0.00238031	15	0.0013461	0.565514	0.52067	0.00258532	1.08613
Nanopore_virus_29655	8473	40	4.72088	4.72088	Nanopore_bin_127	564657	8980	15.9035	318	0.00202785	9	0.00188114	0.92765	0.296846	0.00633708	3.12502
Nanopore_virus_29681	6187	369	59.6412	5.78339	Nanopore_bin_34	4318917	49645	11.4948	2713	0.000296791	16	0.000598777	2.0175	0.503132	0.0011901	4.00989
Nanopore_virus_29681	6187	369	59.6412	53.4963	Nanopore_bin_18	5414683	371716	68.6496	55316	0.00382392	148	0.00442288	1.15664	0.779266	0.0056757	1.48426
Nanopore_virus_29773	5329	313	58.7352	58.7352	Nanopore_bin_61	3054760	314847	103.068	70802	0.0152769	152	0.00935361	0.61227	0.56987	0.0164136	1.0744
Nanopore_virus_29918	21368	189	8.845	1.57946	Nanopore_bin_55	3414877	53441	15.6495	1409	0.000242296	5	6.85222e-05	0.282803	0.100928	0.000678923	2.80204
Nanopore_virus_29918	21368	189	8.845	1.89536	Nanopore_bin_131	530368	7795	14.6973	88	0.000636397	6	0.000551658	0.866845	0.128959	0.00427777	6.72185
Nanopore_virus_30240	5303	84	15.8401	13.2852	Nanopore_bin_72	2484748	47845	19.2555	6189	0.00201977	26	0.00197741	0.97903	0.689946	0.00286604	1.41899
Nanopore_virus_30300	7205	146	20.2637	20.2637	Nanopore_bin_96	1551628	35637	22.9675	2583	0.00216145	24	0.00215681	0.997851	0.882278	0.00244459	1.13099
Nanopore_virus_30313	8165	136	16.6565	14.277	Nanopore_bin_93	1614670	39524	24.4781	3942	0.00305687	24	0.00182042	0.595517	0.583255	0.00312113	1.02102
Nanopore_virus_30401	12392	142	11.459	5.7295	Nanopore_bin_55	3414877	53441	15.6495	1409	0.000242296	3	7.11514e-05	0.293655	0.366115	0.000194342	0.802084
Nanopore_virus_30450	13606	171	12.568	9.42599	Nanopore_bin_55	3414877	53441	15.6495	1409	0.000242296	3	6.45678e-05	0.266483	0.60232	0.000107198	0.442427
Nanopore_virus_30491	11185	115	10.2816	7.71122	Nanopore_bin_55	3414877	53441	15.6495	1409	0.000242296	3	7.88016e-05	0.325229	0.492747	0.000159923	0.660032
Nanopore_virus_30562	6210	249	40.0966	31.2228	Nanopore_bin_9	7200604	557783	77.4634	81494	0.00317634	95	0.00212636	0.669439	0.403065	0.00527549	1.66087
Nanopore_virus_30616	5143	203	39.4711	35.5887	Nanopore_bin_93	1614670	39524	24.4781	3942	0.00305687	55	0.00664428	2.17355	1.4539	0.00456996	1.49498
Nanopore_virus_30781	6913	157	22.7108	15.9817	Nanopore_bin_80	2132588	96437	45.2206	8391	0.00372213	19	0.00129298	0.347375	0.353416	0.00365851	0.982906
Nanopore_virus_30821	8618	143	16.5932	10.3707	Nanopore_bin_1	10957053	757346	69.1195	210158	0.00354348	10	0.000105901	0.0298861	0.150041	0.000705815	0.199187
Nanopore_virus_30821	8618	143	16.5932	4.14829	Nanopore_bin_55	3414877	53441	15.6495	1409	0.000242296	4	0.000135918	0.56096	0.265076	0.000512753	2.11623
Nanopore_virus_30821	8618	143	16.5932	2.07415	Nanopore_bin_131	530368	7795	14.6973	88	0.000636397	2	0.000444796	0.698928	0.141124	0.00315181	4.95259
Nanopore_virus_30878	5988	32	5.34402	2.4291	Nanopore_bin_82	2022573	13677	6.76218	892	0.000440887	5	0.000414068	0.939171	0.359219	0.00115269	2.61448
Nanopore_virus_31280	9252	147	15.8885	7.94423	Nanopore_bin_46	3855301	176308	45.7313	20294	0.00277766	28	0.00078499	0.282608	0.173715	0.00451883	1.62685
Nanopore_virus_31548	17977	32	1.78005	1.42404	Nanopore_bin_12	6161714	21369	3.46803	3487	0.000189287	4	3.61111e-05	0.190774	0.41062	8.7943e-05	0.4646
Nanopore_virus_31628	5125	32	6.2439	5.35192	Nanopore_bin_100	1260195	18683	14.8255	1493	0.00190244	6	0.000932802	0.490319	0.360994	0.00258398	1.35824
Nanopore_virus_31660	5748	23	4.00139	4.00139	Nanopore_bin_92	1625130	9291	5.71708	602	0.000461795	2	0.000214104	0.463635	0.699901	0.000305906	0.662429
Nanopore_virus_32022	7131	106	14.8647	7.43234	Nanopore_bin_1	10957053	757346	69.1195	210158	0.00354348	4	5.11936e-05	0.0144473	0.107529	0.000476092	0.134357
Nanopore_virus_32022	7131	106	14.8647	5.57425	Nanopore_bin_131	530368	7795	14.6973	88	0.000636397	3	0.00080403	1.26341	0.379269	0.00211994	3.33116
Nanopore_virus_32035	33670	114	3.3858	3.16008	Nanopore_bin_40	4185718	52542	12.5527	7807	0.000917795	14	9.93379e-05	0.108235	0.251746	0.000394596	0.42994
Nanopore_virus_32166	8470	109	12.8689	12.112	Nanopore_bin_55	3414877	53441	15.6495	1409	0.000242296	16	0.000554549	2.28873	0.773953	0.000716515	2.95719
Nanopore_virus_32181	6018	56	9.30542	9.30542	Nanopore_bin_97	1374595	45053	32.7755	2226	0.00238031	11	0.00132974	0.55864	0.283914	0.00468359	1.96764
Nanopore_virus_32386	7701	44	5.71354	5.71354	Nanopore_bin_89	1736980	13574	7.81471	598	0.000398999	5	0.000375455	0.940992	0.731127	0.000513529	1.28704
Nanopore_virus_32484	10652	436	40.9313	40.7896	Nanopore_bin_35	4311662	967079	224.294	287859	0.0317691	288	0.00628624	0.197873	0.181858	0.0345667	1.08806
Nanopore_virus_32551	8968	51	5.68689	5.68689	Nanopore_bin_71	2537023	19349	7.62666	2182	0.000684588	9	0.000396972	0.57987	0.745659	0.000532378	0.777661
Nanopore_virus_32674	8102	362	44.6803	29.7869	Nanopore_bin_105	1026799	14216	13.845	133	0.000262799	2	0.00024041	0.914804	2.15146	0.000111743	0.425202
Nanopore_virus_32793	17515	187	10.6766	9.03401	Nanopore_bin_127	564657	8980	15.9035	318	0.00202785	11	0.00114784	0.566039	0.568053	0.00202066	0.996453
Nanopore_virus_32845	12834	63	4.90884	3.92707	Nanopore_bin_10	6531098	147402	22.5693	22060	0.00105825	4	4.77212e-05	0.0450945	0.174001	0.000274259	0.259162
Nanopore_virus_33179	5123	156	30.4509	18.8242	Nanopore_bin_9	7200604	557783	77.4634	81494	0.00317634	34	0.000921692	0.290174	0.243008	0.00379285	1.19409
Nanopore_virus_33193	15205	100	6.57678	6.02872	Nanopore_bin_89	1736980	13574	7.81471	598	0.000398999	11	0.000420175	1.05307	0.771457	0.00054465	1.36504
Nanopore_virus_33265	5316	20	3.76223	3.76223	Nanopore_bin_16	5581104	70139	12.5672	11389	0.000738038	9	0.000303345	0.411016	0.299368	0.00101329	1.37294
Nanopore_virus_33701	5107	18	3.52457	3.52457	Nanopore_bin_20	5046769	78743	15.6027	16284	0.00128908	3	0.000116397	0.0902944	0.225896	0.000515269	0.399717
Nanopore_virus_33818	6868	113	16.4531	15.3562	Nanopore_bin_97	1374595	45053	32.7755	2226	0.00238031	14	0.00148294	0.623002	0.468528	0.0031651	1.3297
Nanopore_virus_34395	6376	21	3.2936	3.2936	Nanopore_bin_6	8450817	146071	17.2848	16321	0.000464456	14	0.000259825	0.559418	0.190549	0.00136356	2.93583
Nanopore_virus_34416	6511	10	1.53586	1.53586	Nanopore_bin_22	4811751	57972	12.048	11526	0.00102332	7	0.000223433	0.218341	0.127479	0.00175271	1.71277
Nanopore_virus_34961	8062	15	1.86058	1.86058	Nanopore_bin_89	1736980	13574	7.81471	598	0.000398999	3	0.000214232	0.536923	0.238087	0.000899805	2.25515
Nanopore_virus_35835	5075	87	17.1429	17.1429	Nanopore_bin_55	3414877	53441	15.6495	1409	0.000242296	6	0.000346726	1.431	1.09543	0.000316521	1.30634
Nanopore_virus_36158	7174	31	4.32116	3.24087	Nanopore_bin_89	1736980	13574	7.81471	598	0.000398999	3	0.000240749	0.603383	0.414714	0.000580519	1.45494
Nanopore_virus_36331	9913	42	4.23686	4.23686	Nanopore_bin_89	1736980	13574	7.81471	598	0.000398999	4	0.000232306	0.582221	0.542165	0.000428478	1.07388
Nanopore_virus_36525	9011	13	1.44268	1.44268	Nanopore_bin_22	4811751	57972	12.048	11526	0.00102332	3	6.91903e-05	0.0676136	0.119744	0.000577816	0.564649
Nanopore_virus_37153	5590	76	13.5957	10.1968	Nanopore_bin_55	3414877	53441	15.6495	1409	0.000242296	3	0.000157415	0.64968	0.651574	0.000241592	0.997094
Nanopore_virus_37166	8389	88	10.4899	7.62904	Nanopore_bin_55	3414877	53441	15.6495	1409	0.000242296	8	0.000279945	1.15538	0.487495	0.000574252	2.37004
Nanopore_virus_37230	6189	33	5.33204	1.77735	Nanopore_bin_65	2889226	38113	13.1914	1968	0.000481062	2	0.000111848	0.232502	0.134735	0.000830132	1.72563
Nanopore_virus_37285	9273	35	3.7744	3.7744	Nanopore_bin_40	4185718	52542	12.5527	7807	0.000917795	7	0.000180347	0.1965	0.300685	0.000599786	0.653508
Nanopore_virus_38035	7265	52	7.1576	5.3682	Nanopore_bin_4	9258681	195105	21.0727	56586	0.00132674	3	4.46352e-05	0.0336428	0.254747	0.000175214	0.132063
Nanopore_virus_38168	8699	28	3.21876	3.21876	Nanopore_bin_53	3513953	10965	3.12042	1769	0.000299366	2	6.54282e-05	0.218555	1.03152	6.34291e-05	0.211878
Nanopore_virus_38593	5908	152	25.7278	24.5027	Nanopore_bin_96	1551628	35637	22.9675	2583	0.00216145	20	0.00218173	1.00938	1.06684	0.00204504	0.946142
Nanopore_virus_38606	8795	99	11.2564	11.2564	Nanopore_bin_45	3881807	199788	51.4678	64555	0.00876581	61	0.00179079	0.204293	0.218708	0.00818806	0.934091
Nanopore_virus_38939	5507	116	21.0641	12.5246	Nanopore_bin_9	7200604	557783	77.4634	81494	0.00317634	22	0.000554803	0.174667	0.161684	0.0034314	1.0803
Nanopore_virus_39164	5987	16	2.67246	2.67246	Nanopore_bin_25	4650925	12751	2.74161	570	5.38802e-05	2	7.1826e-05	1.33307	0.974778	7.36844e-05	1.36756
Nanopore_virus_40176	18225	119	6.52949	3.9177	Nanopore_bin_47	3740144	91660	24.5071	1068	0.000154776	6	8.80228e-05	0.568713	0.15986	0.000550625	3.55757
Nanopore_virus_40751	6374	22	3.45152	3.45152	Nanopore_bin_6	8450817	146071	17.2848	16321	0.000464456	8	0.00014863	0.320009	0.199685	0.000744323	1.60257
Nanopore_virus_40837	8632	29	3.35959	3.02363	Nanopore_bin_43	4083210	71391	17.484	11098	0.00136713	9	0.000255346	0.186775	0.172937	0.00147653	1.08002
Nanopore_virus_40918	6009	15	2.49626	2.49626	Nanopore_bin_140	397552	1345	3.38321	91	0.00129987	5	0.00209302	1.61018	0.737837	0.0028367	2.18229
Nanopore_virus_41647	6227	49	7.86896	7.86896	Nanopore_bin_142	364494	2720	7.4624	285	0.00460646	11	0.00493068	1.07038	1.05448	0.00467593	1.01508
Nanopore_virus_41821	10011	129	12.8858	11.1287	Nanopore_bin_55	3414877	53441	15.6495	1409	0.000242296	19	0.000557412	2.30054	0.711121	0.000783849	3.23509
Nanopore_virus_42743	7554	58	7.67805	7.67805	Nanopore_bin_100	1260195	18683	14.8255	1493	0.00190244	15	0.00158521	0.833253	0.517896	0.00306087	1.60892
Nanopore_virus_42924	5569	68	12.2105	11.3383	Nanopore_bin_96	1551628	35637	22.9675	2583	0.00216145	13	0.00150445	0.696039	0.493666	0.00304751	1.40994
Nanopore_virus_43196	6825	12	1.75824	1.75824	Nanopore_bin_22	4811751	57972	12.048	11526	0.00102332	2	6.0901e-05	0.0595132	0.145936	0.000417312	0.407802
Nanopore_virus_43428	5699	291	51.0616	2.22007	Nanopore_bin_74	2429246	48897	20.1285	4277	0.00147351	4	0.000288928	0.196082	0.110295	0.00261959	1.7778
Nanopore_virus_43428	5699	291	51.0616	3.3301	Nanopore_bin_33	4320516	40672	9.41369	5630	0.0006136	6	0.000243678	0.397129	0.353751	0.000688841	1.12262
Nanopore_virus_43428	5699	291	51.0616	43.2913	Nanopore_bin_21	4896613	507177	103.577	103411	0.00881951	78	0.00279512	0.316924	0.417963	0.00668749	0.758261
Nanopore_virus_44057	9240	84	9.09091	7.95455	Nanopore_bin_1	10957053	757346	69.1195	210158	0.00354348	7	6.91405e-05	0.019512	0.115084	0.000600783	0.169546
Nanopore_virus_44136	5963	13	2.18011	0.396384	Nanopore_bin_28	4613326	13943	3.02233	2043	0.0002107	2	7.27028e-05	0.345054	0.131152	0.000554341	2.63095
Nanopore_virus_44575	7938	48	6.04686	6.04686	Nanopore_bin_96	1551628	35637	22.9675	2583	0.00216145	12	0.000974277	0.450752	0.263279	0.00370055	1.71207
Nanopore_virus_44786	7274	98	13.4726	7.31372	Nanopore_bin_74	2429246	48897	20.1285	4277	0.00147351	19	0.00107525	0.72972	0.363352	0.00295925	2.0083
Nanopore_virus_44799	6563	46	7.00899	6.37181	Nanopore_bin_100	1260195	18683	14.8255	1493	0.00190244	10	0.00121542	0.638876	0.429788	0.00282796	1.48649
Nanopore_virus_44843	6477	152	23.4677	22.9887	Nanopore_bin_54	3507082	139435	39.7581	42104	0.00692733	96	0.00422621	0.610078	0.578214	0.00730908	1.05511
Nanopore_virus_45014	9490	57	6.00632	5.43429	Nanopore_bin_17	5427816	109819	20.2326	15663	0.00106732	19	0.000369507	0.346201	0.26859	0.00137573	1.28896
Nanopore_virus_45737	8796	191	21.7144	21.7144	Nanopore_bin_138	413277	6635	16.0546	732	0.00887721	41	0.0115239	1.29815	1.35253	0.00852024	0.959788
Nanopore_virus_45856	6488	72	11.0974	11.0974	Nanopore_bin_27	4629446	125590	27.1285	12334	0.00115944	15	0.000499403	0.430727	0.409068	0.00122083	1.05295
Nanopore_virus_46269	5398	19	3.51982	3.51982	Nanopore_bin_4	9258681	195105	21.0727	56586	0.00132674	2	4.00173e-05	0.0301622	0.167033	0.000239578	0.180576
Nanopore_virus_48188	7424	105	14.1433	14.1433	Nanopore_bin_97	1374595	45053	32.7755	2226	0.00238031	12	0.00118228	0.496692	0.431521	0.00273979	1.15102
Nanopore_virus_48475	8373	89	10.6294	10.6294	Nanopore_bin_27	4629446	125590	27.1285	12334	0.00115944	19	0.000491054	0.423526	0.391817	0.00125328	1.08093
Nanopore_virus_48589	6620	61	9.2145	8.24455	Nanopore_bin_88	1750401	83339	47.6114	16628	0.0109696	34	0.00293416	0.26748	0.173164	0.0169444	1.54467
Nanopore_virus_49335	5151	62	12.0365	11.2341	Nanopore_bin_40	4185718	52542	12.5527	7807	0.000917795	14	0.000649332	0.707491	0.894953	0.000725548	0.790534
Nanopore_virus_50198	6374	45	7.05993	7.05993	Nanopore_bin_152	276486	2762	9.98966	150	0.00410564	5	0.00283717	0.691041	0.706724	0.00401453	0.977808
Nanopore_virus_50227	8385	14	1.66965	1.50268	Nanopore_bin_39	4213174	50138	11.9003	12349	0.00140342	9	0.000254759	0.181527	0.126273	0.00201753	1.43758
Nanopore_virus_51019	6872	33	4.8021	4.8021	Nanopore_bin_39	4213174	50138	11.9003	12349	0.00140342	15	0.000518082	0.369156	0.403528	0.00128388	0.914823
Nanopore_virus_52629	5182	83	16.017	15.174	Nanopore_bin_54	3507082	139435	39.7581	42104	0.00692733	54	0.00297133	0.428928	0.381657	0.00778532	1.12386
Nanopore_virus_54183	6250	16	2.56	2.56	Nanopore_bin_70	2595690	10500	4.04517	223	6.63139e-05	2	0.000123281	1.85906	0.632854	0.000194802	2.93757
Nanopore_virus_54404	8232	66	8.01749	7.60634	Nanopore_bin_99	1300663	52394	40.2825	10773	0.012942	37	0.00345566	0.267012	0.188825	0.0183009	1.41407
Nanopore_virus_62505	6606	16	2.42204	2.42204	Nanopore_bin_10	6531098	147402	22.5693	22060	0.00105825	8	0.000185424	0.175217	0.107316	0.00172783	1.63272
Nanopore_virus_65391	9174	314	34.2272	4.93365	Nanopore_bin_74	2429246	48897	20.1285	4277	0.00147351	16	0.000717943	0.487234	0.245108	0.00292909	1.98783
Nanopore_virus_65391	9174	314	34.2272	1.85012	Nanopore_bin_33	4320516	40672	9.41369	5630	0.0006136	6	0.000151376	0.246701	0.196535	0.000770225	1.25526
Nanopore_virus_65391	9174	314	34.2272	1.54176	Nanopore_bin_58	3322303	38441	11.5706	4513	0.0008237	5	0.000164048	0.19916	0.133249	0.00123115	1.49465
Nanopore_virus_65391	9174	314	34.2272	15.1093	Nanopore_bin_21	4896613	507177	103.577	103411	0.00881951	49	0.00109079	0.123679	0.145875	0.00747758	0.847846
Nanopore_virus_65391	9174	314	34.2272	5.55035	Nanopore_bin_46	3855301	176308	45.7313	20294	0.00277766	18	0.000508927	0.183222	0.121369	0.00419323	1.50963
Nanopore_virus_65391	9174	314	34.2272	2.77518	Nanopore_bin_65	2889226	38113	13.1914	1968	0.000481062	9	0.000339549	0.705832	0.210377	0.001614	3.35508
Nanopore_virus_68871	5702	14	2.45528	2.14837	Nanopore_bin_37	4307137	39540	9.18011	6819	0.000745931	7	0.000285024	0.382106	0.234024	0.00121793	1.63276
Nanopore_virus_70608	9863	107	10.8486	9.86239	Nanopore_bin_55	3414877	53441	15.6495	1409	0.000242296	10	0.000297764	1.22893	0.630206	0.000472487	1.95004
Nanopore_virus_72071	10076	264	26.2009	3.49345	Nanopore_bin_34	4318917	49645	11.4948	2713	0.000296791	2	4.59586e-05	0.154852	0.303916	0.000151221	0.509521
Nanopore_virus_72071	10076	264	26.2009	6.9869	Nanopore_bin_46	3855301	176308	45.7313	20294	0.00277766	4	0.000102971	0.037071	0.152782	0.000673973	0.242641
Nanopore_virus_73391	6219	48	7.71828	5.14552	Nanopore_bin_105	1026799	14216	13.845	133	0.000262799	2	0.000313202	1.19179	0.371653	0.000842726	3.20673
Nanopore_virus_76924	6468	170	26.2832	7.5095	Nanopore_bin_108	978574	12478	12.7512	1093	0.002321	2	0.000315985	0.136142	0.588924	0.000536546	0.23117
Nanopore_virus_81061	8117	93	11.4574	7.63829	Nanopore_bin_1	10957053	757346	69.1195	210158	0.00354348	6	6.74624e-05	0.0190385	0.110508	0.000610473	0.172281
Nanopore_virus_81061	8117	93	11.4574	2.5461	Nanopore_bin_131	530368	7795	14.6973	88	0.000636397	2	0.000471797	0.741356	0.173235	0.00272345	4.27948
Nanopore_virus_103830	5287	6	1.13486	1.13486	Nanopore_bin_8	7254084	53756	7.41045	7582	0.000289273	4	0.000104296	0.360546	0.153143	0.000681037	2.3543
Nanopore_virus_1202698	39971	1106	27.6701	2.63524	Nanopore_bin_49	3675575	92926	25.282	1947	0.000368416	2	1.36132e-05	0.0369506	0.104234	0.000130602	0.354497
Nanopore_virus_1202861	677677	18767	27.6931	27.0787	Nanopore_bin_57	3328746	74707	22.443	9390	0.00184462	3658	0.0020361	1.10381	1.20656	0.00168753	0.914843
Nanopore_virus_1202897	8899	85	9.55164	9.55164	Nanopore_bin_153	273427	2382	8.71165	226	0.00644005	14	0.00594724	0.923477	1.09642	0.00542423	0.842265
Nanopore_virus_1202989	62030	3744	60.3579	60.0025	Nanopore_bin_1	10957053	757346	69.1195	210158	0.00354348	2195	0.00324791	0.916589	0.868098	0.00374141	1.05586
Nanopore_virus_1203005	21322	1187	55.6702	55.0963	Nanopore_bin_1	10957053	757346	69.1195	210158	0.00354348	768	0.00329371	0.929513	0.797116	0.00413203	1.16609
Nanopore_virus_1203008	22155	1186	53.5319	52.9974	Nanopore_bin_1	10957053	757346	69.1195	210158	0.00354348	694	0.00286466	0.808431	0.76675	0.00373611	1.05436
Nanopore_virus_1203011	13959	606	43.4129	43.4129	Nanopore_bin_1	10957053	757346	69.1195	210158	0.00354348	365	0.00238945	0.674324	0.628084	0.00380435	1.07362
Nanopore_virus_1203015	12004	1080	89.97	89.2088	Nanopore_bin_1	10957053	757346	69.1195	210158	0.00354348	586	0.0044602	1.2587	1.29065	0.00345578	0.975251
Nanopore_virus_1203019	20351	1413	69.4315	68.8854	Nanopore_bin_1	10957053	757346	69.1195	210158	0.00354348	883	0.00396724	1.11959	0.996613	0.00398072	1.12339
Nanopore_virus_1203020	9871	373	37.7875	36.9877	Nanopore_bin_1	10957053	757346	69.1195	210158	0.00354348	185	0.00171202	0.483146	0.535127	0.00319927	0.902862
Nanopore_virus_1203217	8314	493	59.2976	53.3134	Nanopore_bin_93	1614670	39524	24.4781	3942	0.00305687	98	0.00733794	2.40047	2.17801	0.00336911	1.10214
Nanopore_virus_1203217	8314	493	59.2976	1.08803	Nanopore_bin_82	2022573	13677	6.76218	892	0.000440887	2	0.000118937	0.269767	0.160899	0.0007392	1.67662
Nanopore_virus_1203261	377252	8896	23.5811	22.9532	Nanopore_bin_10	6531098	147402	22.5693	22060	0.00105825	2157	0.00092912	0.877978	1.01701	0.000913578	0.863291
Nanopore_virus_1203341	10557	76	7.19901	7.19901	Nanopore_bin_47	3740144	91660	24.5071	1068	0.000154776	4	0.000101592	0.656382	0.293752	0.000345842	2.23447
Nanopore_virus_1203592	6395	43	6.724	6.724	Nanopore_bin_17	5427816	109819	20.2326	15663	0.00106732	5	0.000144047	0.134962	0.332335	0.00043344	0.406102
Nanopore_virus_1203597	7842	83	10.584	9.55977	Nanopore_bin_17	5427816	109819	20.2326	15663	0.00106732	28	0.00065877	0.61722	0.472493	0.00139424	1.30631
Nanopore_virus_1203853	214640	20754	96.6921	94.8725	Nanopore_bin_21	4896613	507177	103.577	103411	0.00881951	8603	0.00856072	0.970657	0.915961	0.00934617	1.05972
Nanopore_virus_1203888	219061	6360	29.033	28.6368	Nanopore_bin_104	1101039	30293	27.5131	6593	0.0122928	2530	0.0130948	1.06523	1.04084	0.0125809	1.02343
Nanopore_virus_1203896	45028	218	4.84143	4.59442	Nanopore_bin_38	4275216	22343	5.22617	4711	0.00053787	93	0.000488248	0.907743	0.879118	0.000555384	1.03256
Nanopore_virus_1203901	25709	578	22.4824	19.4693	Nanopore_bin_74	2429246	48897	20.1285	4277	0.00147351	84	0.001345	0.912789	0.967252	0.00139054	0.943693
Nanopore_virus_1203917	7942	214	26.9454	25.0545	Nanopore_bin_17	5427816	109819	20.2326	15663	0.00106732	53	0.00122948	1.15193	1.23832	0.000992861	0.930239
Nanopore_virus_1203962	12831	89	6.93633	1.26115	Nanopore_bin_81	2126739	7198	3.38452	622	0.000279773	2	7.32918e-05	0.261969	0.372623	0.000196692	0.703041
Nanopore_virus_1203962	12831	89	6.93633	2.5223	Nanopore_bin_82	2022573	13677	6.76218	892	0.000440887	4	0.000154133	0.349597	0.373001	0.000413224	0.937255
Nanopore_virus_1204072	53172	776	14.5941	12.4678	Nanopore_bin_43	4083210	71391	17.484	11098	0.00136713	129	0.000602001	0.440338	0.713099	0.000844205	0.6175
Nanopore_virus_1204199	9490	52	5.47945	4.61428	Nanopore_bin_119	704994	2980	4.22699	455	0.00193229	16	0.00239149	1.23765	1.09162	0.00219076	1.13377
Nanopore_virus_1204199	9490	52	5.47945	0.865177	Nanopore_bin_140	397552	1345	3.38321	91	0.00129987	3	0.000795172	0.611732	0.255727	0.00310946	2.39213
Nanopore_virus_1204219	213104	1078	5.05856	4.72133	Nanopore_bin_15	5979572	29146	4.87426	1031	5.93838e-05	84	6.83562e-05	1.15109	0.968624	7.05704e-05	1.18838
Nanopore_virus_1204220	276325	7239	26.1974	21.4807	Nanopore_bin_49	3675575	92926	25.282	1947	0.000368416	378	0.000402428	1.09232	0.849645	0.000473643	1.28562
Nanopore_virus_1204243	42295	89	2.10427	2.10427	Nanopore_bin_81	2126739	7198	3.38452	622	0.000279773	10	0.000111172	0.397367	0.621732	0.000178811	0.639128
Nanopore_virus_1204428	81145	147	1.81157	1.20771	Nanopore_bin_150	298790	805	2.6942	15	0.000470576	6	0.00024747	0.525888	0.448265	0.000552063	1.17316
Nanopore_virus_1204501	22051	1201	54.4647	54.2923	Nanopore_bin_1	10957053	757346	69.1195	210158	0.00354348	630	0.00260747	0.735849	0.785484	0.00331956	0.936809
Nanopore_virus_1204547	8962	475	53.0016	52.5707	Nanopore_bin_1	10957053	757346	69.1195	210158	0.00354348	244	0.0024848	0.701231	0.760576	0.00326699	0.921973
Nanopore_virus_1204572	7943	334	42.0496	40.6784	Nanopore_bin_14	6104621	574686	94.1395	149362	0.00824561	178	0.00367572	0.445779	0.432108	0.00850648	1.03164
Nanopore_virus_1204786	19568	122	6.23467	6.23467	Nanopore_bin_3	9339977	69760	7.46897	12330	0.000286297	45	0.000246735	0.861815	0.834743	0.000295582	1.03243
Nanopore_virus_1204862	14306	51	3.56494	3.56494	Nanopore_bin_111	865162	4972	5.7469	240	0.000652848	6	0.000492921	0.755031	0.620324	0.000794619	1.21716
Nanopore_virus_1204863	6429	34	5.28854	3.52569	Nanopore_bin_85	1810006	6092	3.36573	646	0.000409616	2	0.000171873	0.419595	1.04752	0.000164075	0.400558
Nanopore_virus_1204951	66424	5602	84.337	83.5568	Nanopore_bin_1	10957053	757346	69.1195	210158	0.00354348	3427	0.00473736	1.33692	1.20887	0.00391882	1.10592
Nanopore_virus_1205008	10562	41	3.88184	3.88184	Nanopore_bin_55	3414877	53441	15.6495	1409	0.000242296	2	5.54509e-05	0.228856	0.248049	0.000223548	0.922623
Nanopore_virus_1205046	132452	2236	16.8816	15.6531	Nanopore_bin_43	4083210	71391	17.484	11098	0.00136713	739	0.00141223	1.03299	0.895277	0.00157742	1.15382
Nanopore_virus_1205080	47324	708	14.9607	11.3986	Nanopore_bin_47	3740144	91660	24.5071	1068	0.000154776	16	9.15546e-05	0.591532	0.465116	0.000196843	1.27179
Nanopore_virus_1205080	47324	708	14.9607	1.42483	Nanopore_bin_90	1714964	10552	6.1529	191	0.000131264	2	2.4643e-05	0.187737	0.23157	0.000106417	0.810711
Nanopore_virus_1205112	23172	1033	44.5797	43.6956	Nanopore_bin_18	5414683	371716	68.6496	55316	0.00382392	346	0.0027695	0.724259	0.636502	0.00435113	1.13787
Nanopore_virus_1205115	15709	73	4.64702	4.44497	Nanopore_bin_8	7254084	53756	7.41045	7582	0.000289273	22	0.000193479	0.668845	0.599825	0.000322558	1.11507
Nanopore_virus_1205158	7302	18	2.46508	2.46508	Nanopore_bin_16	5581104	70139	12.5672	11389	0.000738038	6	0.000147228	0.199485	0.196151	0.000750582	1.017
Nanopore_virus_1205317	41777	232	5.55329	5.55329	Nanopore_bin_3	9339977	69760	7.46897	12330	0.000286297	89	0.000229115	0.800271	0.743516	0.000308151	1.07633
Nanopore_virus_1205375	9277	199	21.4509	20.413	Nanopore_bin_116	781969	15297	19.5622	2286	0.00772335	59	0.00823072	1.06569	1.04349	0.00788767	1.02128
Nanopore_virus_1205441	6749	191	28.3005	26.4747	Nanopore_bin_93	1614670	39524	24.4781	3942	0.00305687	29	0.00266118	0.870557	1.08157	0.00246049	0.804904
Nanopore_virus_1205773	103719	434	4.18438	3.73606	Nanopore_bin_15	5979572	29146	4.87426	1031	5.93838e-05	25	4.10214e-05	0.690785	0.766487	5.35188e-05	0.901235
Nanopore_virus_1205869	97203	688	7.07797	5.98257	Nanopore_bin_33	4320516	40672	9.41369	5630	0.0006136	213	0.000518856	0.845592	0.635518	0.00081643	1.33056
Nanopore_virus_1205960	130274	576	4.42145	4.35395	Nanopore_bin_73	2453922	11676	4.7581	2484	0.000857991	258	0.000852298	0.993365	0.915061	0.000931412	1.08557
Nanopore_virus_1205976	75899	88	1.15944	1.05403	Nanopore_bin_101	1239649	1935	1.56093	163	0.00022618	20	0.00022643	1.00111	0.675261	0.000335322	1.48255
Nanopore_virus_1205997	23068	472	20.4612	19.4946	Nanopore_bin_52	3594331	66449	18.4872	9089	0.00144007	121	0.00145934	1.01339	1.05449	0.00138393	0.961018
Nanopore_virus_1206084	11013	27	2.45165	1.75118	Nanopore_bin_60	3085064	11151	3.61451	2308	0.000518409	10	0.000294327	0.567751	0.484485	0.000607505	1.17186
Nanopore_virus_1206138	6714	55	8.19184	8.19184	Nanopore_bin_68	2667364	34606	12.9739	3940	0.0011154	15	0.000839696	0.752822	0.631411	0.00132987	1.19229
Nanopore_virus_1206157	35479	640	18.0388	17.1761	Nanopore_bin_56	3379238	76461	22.6267	12574	0.00226362	219	0.00184603	0.81552	0.759108	0.00243183	1.07431
Nanopore_virus_1206232	57979	1085	18.7137	18.4526	Nanopore_bin_4	9258681	195105	21.0727	56586	0.00132674	636	0.00119224	0.898628	0.875663	0.00136153	1.02623
Nanopore_virus_1206256	22317	73	3.27105	2.72587	Nanopore_bin_40	4185718	52542	12.5527	7807	0.000917795	10	0.000107052	0.11664	0.217155	0.000492975	0.53713
Nanopore_virus_1206421	6899	160	23.1918	23.1918	Nanopore_bin_47	3740144	91660	24.5071	1068	0.000154776	3	0.000116264	0.751181	0.946329	0.000122858	0.793784
Nanopore_virus_1206746	15602	196	12.5625	12.3382	Nanopore_bin_69	2596921	34369	13.2345	4751	0.00142277	55	0.00136565	0.959857	0.932271	0.00146487	1.02959
Nanopore_virus_1206806	56334	1311	23.2719	23.2224	Nanopore_bin_2	9387688	246355	26.2424	43334	0.00101031	469	0.00089219	0.88309	0.884921	0.00100822	0.997931
Nanopore_virus_1206829	10166	115	11.3122	9.75956	Nanopore_bin_30	4398978	49140	11.1708	9088	0.000965752	44	0.000986179	1.02115	0.873669	0.00112878	1.16881
Nanopore_virus_1206939	7414	94	12.6787	11.56	Nanopore_bin_69	2596921	34369	13.2345	4751	0.00142277	31	0.00161009	1.13166	0.873474	0.00184332	1.29559
Nanopore_virus_1207092	6954	18	2.58844	2.15703	Nanopore_bin_30	4398978	49140	11.1708	9088	0.000965752	10	0.000326899	0.338492	0.193096	0.00169294	1.75297
Nanopore_virus_1207123	35628	372	10.4412	7.74935	Nanopore_bin_54	3507082	139435	39.7581	42104	0.00692733	190	0.0015206	0.219508	0.194912	0.00780148	1.12619
Nanopore_virus_1207147	5758	272	47.2386	44.9651	Nanopore_bin_54	3507082	139435	39.7581	42104	0.00692733	178	0.0088146	1.27244	1.13097	0.00779386	1.12509
Nanopore_virus_1207303	315972	4076	12.8999	12.3315	Nanopore_bin_22	4811751	57972	12.048	11526	0.00102332	1562	0.00109958	1.07452	1.02353	0.00107431	1.04983
Nanopore_virus_1207313	34728	132	3.80097	3.50859	Nanopore_bin_20	5046769	78743	15.6027	16284	0.00128908	12	6.84681e-05	0.0531137	0.224871	0.000304477	0.236196
Nanopore_virus_1207368	117121	4639	39.6086	38.0479	Nanopore_bin_36	4311013	170097	39.4564	49966	0.00553917	2706	0.00550904	0.99456	0.964302	0.00571298	1.03138
Nanopore_virus_1207435	332474	82325	247.613	242.98	Nanopore_bin_76	2308968	525433	227.562	148894	0.0626293	44623	0.0679056	1.08425	1.06775	0.0635968	1.01545
Nanopore_virus_1207436	306771	72971	237.868	233.599	Nanopore_bin_76	2308968	525433	227.562	148894	0.0626293	40606	0.0661103	1.05558	1.02653	0.0644016	1.0283
Nanopore_virus_1207686	304530	13437	44.1237	42.8808	Nanopore_bin_36	4311013	170097	39.4564	49966	0.00553917	7107	0.00582496	1.05159	1.08679	0.00535978	0.967615
Nanopore_virus_1207751	326038	661	2.02737	1.92895	Nanopore_bin_11	6403875	15773	2.46304	1236	6.31592e-05	98	4.94548e-05	0.783019	0.78316	6.31478e-05	0.99982
Nanopore_virus_1207760	35658	259	7.26345	6.90387	Nanopore_bin_75	2388242	15625	6.54247	2720	0.000965947	96	0.00114438	1.18472	1.05524	0.00108447	1.1227
Nanopore_virus_1207790	209913	3883	18.4981	18.2731	Nanopore_bin_63	2936855	46904	15.9708	10047	0.00245565	1543	0.00269557	1.0977	1.14416	0.00235594	0.959397
Nanopore_virus_1207791	210669	3519	16.7039	16.4448	Nanopore_bin_63	2936855	46904	15.9708	10047	0.00245565	1396	0.00243069	0.989834	1.02968	0.00236064	0.961307
Nanopore_virus_1207888	902369	24441	27.0854	26.9805	Nanopore_bin_2	9387688	246355	26.2424	43334	0.00101031	7716	0.00100772	0.997441	1.02813	0.000980151	0.970153
Nanopore_virus_1207926	51921	1550	29.853	29.71	Nanopore_bin_2	9387688	246355	26.2424	43334	0.00101031	623	0.00127816	1.26513	1.13214	0.00112898	1.11746
Nanopore_virus_1207933	42596	161	3.7797	1.2599	Nanopore_bin_145	342471	1741	5.08364	17	0.000305433	4	0.0002742	0.89774	0.247834	0.00110639	3.62235
Nanopore_virus_1207985	6675	37	5.54307	5.54307	Nanopore_bin_32	4351482	18647	4.28521	2107	0.000224698	11	0.000378708	1.68541	1.29354	0.000292769	1.30294
Nanopore_virus_1207989	5826	224	38.4483	38.0393	Nanopore_bin_2	9387688	246355	26.2424	43334	0.00101031	93	0.00170147	1.68411	1.44954	0.0011738	1.16183
Nanopore_virus_1208012	8507	105	12.3428	3.70283	Nanopore_bin_55	3414877	53441	15.6495	1409	0.000242296	3	0.000103527	0.427274	0.236611	0.000437541	1.80581
Nanopore_virus_1208012	8507	105	12.3428	2.46856	Nanopore_bin_131	530368	7795	14.6973	88	0.000636397	2	0.000443278	0.696543	0.167959	0.0026392	4.14709
Nanopore_virus_1208183	181861	2837	15.5998	15.3437	Nanopore_bin_6	8450817	146071	17.2848	16321	0.000464456	599	0.000398324	0.857615	0.887695	0.000448717	0.966114
Nanopore_virus_1208221	28061	240	8.5528	8.19643	Nanopore_bin_16	5581104	70139	12.5672	11389	0.000738038	69	0.000442807	0.599979	0.652207	0.000678937	0.919922
Nanopore_virus_1208233	23692	183	7.72413	7.28275	Nanopore_bin_16	5581104	70139	12.5672	11389	0.000738038	33	0.00024957	0.338153	0.579503	0.000430662	0.583522
Nanopore_virus_1208275	10999	127	11.5465	5.77325	Nanopore_bin_47	3740144	91660	24.5071	1068	0.000154776	3	7.29256e-05	0.47117	0.235575	0.000309564	2.00008
Nanopore_virus_1208275	10999	127	11.5465	5.77325	Nanopore_bin_90	1714964	10552	6.1529	191	0.000131264	3	0.000160069	1.21945	0.938298	0.000170595	1.29964
Nanopore_virus_1208291	8608	131	15.2184	13.8657	Nanopore_bin_16	5581104	70139	12.5672	11389	0.000738038	41	0.000853417	1.15633	1.10332	0.0007735	1.04805
Nanopore_virus_1208332	5208	46	8.83257	8.83257	Nanopore_bin_16	5581104	70139	12.5672	11389	0.000738038	18	0.000619272	0.839079	0.702825	0.000881118	1.19387
Nanopore_virus_1208720	171016	778	4.54928	4.053	Nanopore_bin_15	5979572	29146	4.87426	1031	5.93838e-05	49	4.93277e-05	0.830659	0.83151	5.93231e-05	0.998977
Nanopore_virus_1208897	39000	997	25.5641	24.537	Nanopore_bin_27	4629446	125590	27.1285	12334	0.00115944	215	0.00120093	1.03578	0.904472	0.00132777	1.14518
Nanopore_virus_1208916	34000	77	2.26471	1.9951	Nanopore_bin_38	4275216	22343	5.22617	4711	0.00053787	37	0.000254545	0.473246	0.381752	0.000666782	1.23967
Nanopore_virus_1208969	9469	109	11.5112	9.40085	Nanopore_bin_30	4398978	49140	11.1708	9088	0.000965752	49	0.0011789	1.2207	0.841558	0.00140085	1.45053
Nanopore_virus_1209025	6625	40	6.03774	5.78616	Nanopore_bin_22	4811751	57972	12.048	11526	0.00102332	23	0.000721504	0.705063	0.480259	0.00150232	1.46809
Nanopore_virus_1209220	47490	478	10.0653	9.69249	Nanopore_bin_16	5581104	70139	12.5672	11389	0.000738038	156	0.000593627	0.804331	0.771251	0.000769693	1.04289
Nanopore_virus_1209391	12860	429	33.3593	30.6174	Nanopore_bin_96	1551628	35637	22.9675	2583	0.00216145	67	0.0033858	1.56645	1.33308	0.00253984	1.17506
Nanopore_virus_1209487	433617	4246	9.79205	9.696	Nanopore_bin_23	4786715	44627	9.3231	11218	0.00101544	2019	0.00106963	1.05337	1.04	0.00102849	1.01285
Nanopore_virus_1209511	14595	129	8.83864	8.43689	Nanopore_bin_22	4811751	57972	12.048	11526	0.00102332	42	0.000599876	0.586206	0.700273	0.000856632	0.837111
Nanopore_virus_1209599	36766	551	14.9867	14.5124	Nanopore_bin_8	7254084	53756	7.41045	7582	0.000289273	153	0.00057367	1.98315	1.95837	0.000292932	1.01265
Nanopore_virus_1209772	14458	48	3.31996	1.29912	Nanopore_bin_30	4398978	49140	11.1708	9088	0.000965752	9	0.000141508	0.146527	0.116296	0.0012168	1.25995
Nanopore_virus_1210054	121694	7827	64.3171	62.5401	Nanopore_bin_26	4643858	319653	68.8335	55292	0.00522496	2710	0.00492441	0.942477	0.908571	0.00541995	1.03732
Nanopore_virus_1210097	12001	22	1.83318	1.37489	Nanopore_bin_98	1307592	3244	2.4809	327	0.000403075	3	0.000191175	0.474292	0.554189	0.000344964	0.855831
