# Supplementary material for: Prokaryotic viruses impact functional microorganisms in nutrient removal and carbon cycle in wastewater treatment plants
Source: Nat Commun. 2021 Sep 13;12:5398. doi: 10.1038/s41467-021-25678-1 (PMC8438041; doi:10.1038/s41467-021-25678-1)
Supplement: Supplementary file 14 — Supplementary Data 12 [file 41467_2021_25678_MOESM14_ESM.xlsx]

## Sheet: Supplementary Data 12
Supplementary Data 12.Virus-host connections predicted with CRISPR spacers in Hi-C data (Nanopore)
Spacer_name	Viral_contig_name	Percentage of identical matches	Alignment length	Mismatch	gapopen	qstart	qend	sstart	send	evalue	bitscore	coverage
Nanopore_bin_105.fasta.out_11	Nanopore_virus_5215	100	30	0	0	3	32	13080	13051	7.98e-10	60	94
Nanopore_bin_105.fasta.out_37	Nanopore_virus_3810	100	32	0	0	1	32	1207	1238	5.11e-11	63.9	100
Nanopore_bin_17.fasta.out_4	Nanopore_virus_1207686	100	18	0	0	2	19	56725	56742	0.004	36.2	90
Nanopore_bin_2.fasta.out_70	Nanopore_virus_1207888	100	35	0	0	1	35	886132	886098	9.74e-13	69.9	100
Nanopore_bin_2.fasta.out_71	Nanopore_virus_1207888	100	36	0	0	1	36	886132	886097	2.71e-13	71.9	97
Nanopore_bin_2.fasta.out_88	Nanopore_virus_1207888	100	34	0	0	1	34	885396	885363	4.23e-12	67.9	92
Nanopore_bin_2.fasta.out_99	Nanopore_virus_14422	97.059	34	1	0	1	34	4893	4926	1.03e-09	60	92
Nanopore_bin_2.fasta.out_233	Nanopore_virus_1207888	100	35	0	0	1	35	883446	883480	9.74e-13	69.9	100
Nanopore_bin_2.fasta.out_234	Nanopore_virus_1207888	100	36	0	0	1	36	883518	883553	2.59e-13	71.9	100
Nanopore_bin_2.fasta.out_235	Nanopore_virus_1207888	100	37	0	0	1	37	883591	883627	6.86e-14	73.8	100
Nanopore_bin_2.fasta.out_236	Nanopore_virus_1207888	100	36	0	0	1	36	883665	883700	2.59e-13	71.9	100
Nanopore_bin_2.fasta.out_237	Nanopore_virus_1207888	100	37	0	0	1	37	883738	883774	6.86e-14	73.8	100
Nanopore_bin_2.fasta.out_238	Nanopore_virus_1207888	100	38	0	0	1	38	883812	883849	1.82e-14	75.8	100
Nanopore_bin_2.fasta.out_239	Nanopore_virus_1207888	100	38	0	0	1	38	883887	883924	1.82e-14	75.8	100
Nanopore_bin_2.fasta.out_240	Nanopore_virus_1207888	100	36	0	0	1	36	883962	883997	2.59e-13	71.9	100
Nanopore_bin_2.fasta.out_241	Nanopore_virus_1207888	100	38	0	0	1	38	884035	884072	1.82e-14	75.8	100
Nanopore_bin_2.fasta.out_242	Nanopore_virus_1207888	100	36	0	0	1	36	884110	884145	2.59e-13	71.9	100
Nanopore_bin_2.fasta.out_243	Nanopore_virus_1207888	100	36	0	0	1	36	884183	884218	2.59e-13	71.9	100
Nanopore_bin_2.fasta.out_244	Nanopore_virus_1207888	100	36	0	0	1	36	884256	884291	2.59e-13	71.9	100
Nanopore_bin_2.fasta.out_245	Nanopore_virus_1207888	100	36	0	0	1	36	884329	884364	2.59e-13	71.9	100
Nanopore_bin_2.fasta.out_246	Nanopore_virus_1207888	100	36	0	0	1	36	884402	884437	2.59e-13	71.9	100
Nanopore_bin_2.fasta.out_247	Nanopore_virus_1207888	100	38	0	0	1	38	884475	884512	1.82e-14	75.8	100
Nanopore_bin_2.fasta.out_248	Nanopore_virus_1207888	100	37	0	0	1	37	884550	884586	6.86e-14	73.8	100
Nanopore_bin_2.fasta.out_249	Nanopore_virus_1207888	100	35	0	0	1	35	884624	884658	9.74e-13	69.9	100
Nanopore_bin_2.fasta.out_250	Nanopore_virus_1207888	100	38	0	0	1	38	884696	884733	1.82e-14	75.8	100
Nanopore_bin_2.fasta.out_251	Nanopore_virus_1207888	100	37	0	0	1	37	884771	884807	6.86e-14	73.8	100
Nanopore_bin_2.fasta.out_252	Nanopore_virus_1207888	100	37	0	0	1	37	884845	884881	6.86e-14	73.8	100
Nanopore_bin_2.fasta.out_253	Nanopore_virus_1207888	100	37	0	0	1	37	884919	884955	6.86e-14	73.8	100
Nanopore_bin_2.fasta.out_254	Nanopore_virus_1207888	100	37	0	0	1	37	884993	885029	6.86e-14	73.8	100
Nanopore_bin_2.fasta.out_255	Nanopore_virus_1207888	100	35	0	0	1	35	885067	885101	9.74e-13	69.9	100
Nanopore_bin_2.fasta.out_256	Nanopore_virus_1207888	100	38	0	0	1	38	885139	885176	1.82e-14	75.8	100
Nanopore_bin_2.fasta.out_257	Nanopore_virus_1207888	100	38	0	0	1	38	885214	885251	1.82e-14	75.8	100
Nanopore_bin_2.fasta.out_258	Nanopore_virus_1207888	100	37	0	0	1	37	885289	885325	6.86e-14	73.8	100
Nanopore_bin_2.fasta.out_259	Nanopore_virus_1207888	100	34	0	0	1	34	885363	885396	3.66e-12	67.9	100
Nanopore_bin_2.fasta.out_260	Nanopore_virus_1207888	100	37	0	0	1	37	885434	885470	6.86e-14	73.8	100
Nanopore_bin_2.fasta.out_261	Nanopore_virus_1207888	100	37	0	0	1	37	885508	885544	6.86e-14	73.8	100
Nanopore_bin_2.fasta.out_262	Nanopore_virus_1207888	100	36	0	0	1	36	885582	885617	2.59e-13	71.9	100
Nanopore_bin_2.fasta.out_263	Nanopore_virus_1207888	100	36	0	0	1	36	885655	885690	2.59e-13	71.9	100
Nanopore_bin_2.fasta.out_264	Nanopore_virus_1207888	100	37	0	0	1	37	885728	885764	6.86e-14	73.8	100
Nanopore_bin_2.fasta.out_265	Nanopore_virus_1207888	100	36	0	0	1	36	885802	885837	2.59e-13	71.9	100
Nanopore_bin_2.fasta.out_266	Nanopore_virus_1207888	100	37	0	0	1	37	885875	885911	6.86e-14	73.8	100
Nanopore_bin_2.fasta.out_267	Nanopore_virus_1207888	100	39	0	0	1	39	885949	885987	4.8e-15	77.8	100
Nanopore_bin_2.fasta.out_268	Nanopore_virus_1207888	100	36	0	0	1	36	886025	886060	2.59e-13	71.9	100
Nanopore_bin_2.fasta.out_269	Nanopore_virus_1207888	100	35	0	0	1	35	886098	886132	9.74e-13	69.9	100
Nanopore_bin_2.fasta.out_270	Nanopore_virus_1207888	100	36	0	0	1	36	886170	886205	2.59e-13	71.9	100
Nanopore_bin_2.fasta.out_271	Nanopore_virus_1207888	100	37	0	0	1	37	886243	886279	6.86e-14	73.8	100
Nanopore_bin_2.fasta.out_272	Nanopore_virus_1207888	100	38	0	0	1	38	886317	886354	1.82e-14	75.8	100
Nanopore_bin_2.fasta.out_273	Nanopore_virus_1207888	100	36	0	0	1	36	886392	886427	2.59e-13	71.9	100
Nanopore_bin_2.fasta.out_274	Nanopore_virus_1207888	100	38	0	0	1	38	886465	886502	1.82e-14	75.8	100
Nanopore_bin_2.fasta.out_275	Nanopore_virus_1207888	100	36	0	0	1	36	886540	886575	2.59e-13	71.9	100
Nanopore_bin_2.fasta.out_276	Nanopore_virus_1207888	100	36	0	0	1	36	886613	886648	2.59e-13	71.9	100
Nanopore_bin_2.fasta.out_277	Nanopore_virus_1207888	100	39	0	0	1	39	886686	886724	4.8e-15	77.8	100
Nanopore_bin_2.fasta.out_278	Nanopore_virus_1207888	100	36	0	0	1	36	886762	886797	2.59e-13	71.9	100
Nanopore_bin_2.fasta.out_279	Nanopore_virus_1207888	100	38	0	0	1	38	886835	886872	1.82e-14	75.8	100
Nanopore_bin_2.fasta.out_280	Nanopore_virus_1207888	100	37	0	0	1	37	886910	886946	6.86e-14	73.8	100
Nanopore_bin_2.fasta.out_281	Nanopore_virus_1207888	100	36	0	0	1	36	886984	887019	2.59e-13	71.9	100
Nanopore_bin_2.fasta.out_282	Nanopore_virus_1207888	100	37	0	0	1	37	887057	887093	6.86e-14	73.8	100
Nanopore_bin_2.fasta.out_283	Nanopore_virus_1207888	100	37	0	0	1	37	887131	887167	6.86e-14	73.8	100
Nanopore_bin_2.fasta.out_284	Nanopore_virus_1207888	100	37	0	0	1	37	887205	887241	6.86e-14	73.8	100
Nanopore_bin_2.fasta.out_285	Nanopore_virus_1207888	100	37	0	0	1	37	887279	887315	6.86e-14	73.8	100
Nanopore_bin_2.fasta.out_286	Nanopore_virus_1207888	100	65	0	0	1	65	887353	887417	2.99e-30	129	100
Nanopore_bin_2.fasta.out_287	Nanopore_virus_1207888	100	38	0	0	1	38	887455	887492	1.82e-14	75.8	100
Nanopore_bin_2.fasta.out_288	Nanopore_virus_1207888	100	39	0	0	1	39	887530	887568	4.8e-15	77.8	100
Nanopore_bin_2.fasta.out_289	Nanopore_virus_1207888	100	39	0	0	1	39	887606	887644	4.8e-15	77.8	100
Nanopore_bin_28.fasta.out_1	Nanopore_virus_1	100	32	0	0	1	32	560896	560927	5.11e-11	63.9	100
Nanopore_bin_28.fasta.out_2	Nanopore_virus_1	100	32	0	0	1	32	560957	560988	5.11e-11	63.9	100
Nanopore_bin_28.fasta.out_3	Nanopore_virus_1	100	32	0	0	1	32	561018	561049	5.11e-11	63.9	100
Nanopore_bin_28.fasta.out_4	Nanopore_virus_1	100	32	0	0	1	32	561079	561110	5.11e-11	63.9	100
Nanopore_bin_28.fasta.out_5	Nanopore_virus_1	100	32	0	0	1	32	561140	561171	5.11e-11	63.9	100
Nanopore_bin_28.fasta.out_6	Nanopore_virus_1	100	32	0	0	1	32	561201	561232	5.11e-11	63.9	100
Nanopore_bin_28.fasta.out_7	Nanopore_virus_1	100	32	0	0	1	32	561262	561293	5.11e-11	63.9	100
Nanopore_bin_28.fasta.out_8	Nanopore_virus_1	100	32	0	0	1	32	561323	561354	5.11e-11	63.9	100
Nanopore_bin_28.fasta.out_9	Nanopore_virus_1	100	32	0	0	1	32	561384	561415	5.11e-11	63.9	100
Nanopore_bin_28.fasta.out_10	Nanopore_virus_1	100	32	0	0	1	32	561445	561476	5.11e-11	63.9	100
Nanopore_bin_28.fasta.out_11	Nanopore_virus_1	100	32	0	0	1	32	561506	561537	5.11e-11	63.9	100
Nanopore_bin_28.fasta.out_12	Nanopore_virus_1	100	32	0	0	1	32	561567	561598	5.11e-11	63.9	100
Nanopore_bin_28.fasta.out_13	Nanopore_virus_1	100	32	0	0	1	32	561628	561659	5.11e-11	63.9	100
Nanopore_bin_28.fasta.out_14	Nanopore_virus_1	100	32	0	0	1	32	561689	561720	5.11e-11	63.9	100
Nanopore_bin_28.fasta.out_15	Nanopore_virus_1	100	32	0	0	1	32	561750	561781	5.11e-11	63.9	100
Nanopore_bin_28.fasta.out_16	Nanopore_virus_1	100	32	0	0	1	32	561811	561842	5.11e-11	63.9	100
Nanopore_bin_28.fasta.out_17	Nanopore_virus_1	100	32	0	0	1	32	561872	561903	5.11e-11	63.9	100
Nanopore_bin_28.fasta.out_18	Nanopore_virus_1	100	32	0	0	1	32	561933	561964	5.11e-11	63.9	100
Nanopore_bin_28.fasta.out_19	Nanopore_virus_1	100	32	0	0	1	32	561994	562025	5.11e-11	63.9	100
Nanopore_bin_28.fasta.out_20	Nanopore_virus_1	100	32	0	0	1	32	562055	562086	5.11e-11	63.9	100
Nanopore_bin_28.fasta.out_21	Nanopore_virus_1	100	32	0	0	1	32	562116	562147	5.11e-11	63.9	100
Nanopore_bin_28.fasta.out_22	Nanopore_virus_1	100	32	0	0	1	32	562177	562208	5.11e-11	63.9	100
Nanopore_bin_28.fasta.out_23	Nanopore_virus_1	100	32	0	0	1	32	562238	562269	5.11e-11	63.9	100
Nanopore_bin_28.fasta.out_24	Nanopore_virus_1	100	32	0	0	1	32	562299	562330	5.11e-11	63.9	100
Nanopore_bin_28.fasta.out_25	Nanopore_virus_1	100	32	0	0	1	32	562360	562391	5.11e-11	63.9	100
Nanopore_bin_28.fasta.out_26	Nanopore_virus_1	100	32	0	0	1	32	562421	562452	5.11e-11	63.9	100
Nanopore_bin_28.fasta.out_27	Nanopore_virus_1	100	32	0	0	1	32	562482	562513	5.11e-11	63.9	100
Nanopore_bin_28.fasta.out_28	Nanopore_virus_1	100	32	0	0	1	32	562543	562574	5.11e-11	63.9	100
Nanopore_bin_28.fasta.out_29	Nanopore_virus_1	100	32	0	0	1	32	562604	562635	5.11e-11	63.9	100
Nanopore_bin_28.fasta.out_30	Nanopore_virus_1	100	32	0	0	1	32	562665	562696	5.11e-11	63.9	100
Nanopore_bin_28.fasta.out_31	Nanopore_virus_1	100	32	0	0	1	32	562726	562757	5.11e-11	63.9	100
Nanopore_bin_28.fasta.out_32	Nanopore_virus_1	100	32	0	0	1	32	562787	562818	5.11e-11	63.9	100
Nanopore_bin_28.fasta.out_33	Nanopore_virus_1	100	32	0	0	1	32	562848	562879	5.11e-11	63.9	100
Nanopore_bin_28.fasta.out_34	Nanopore_virus_1	100	32	0	0	1	32	562909	562940	5.11e-11	63.9	100
Nanopore_bin_28.fasta.out_35	Nanopore_virus_1	100	32	0	0	1	32	562970	563001	5.11e-11	63.9	100
Nanopore_bin_28.fasta.out_36	Nanopore_virus_1	100	32	0	0	1	32	563031	563062	5.11e-11	63.9	100
Nanopore_bin_28.fasta.out_37	Nanopore_virus_1	100	32	0	0	1	32	563092	563123	5.11e-11	63.9	100
Nanopore_bin_28.fasta.out_38	Nanopore_virus_1	100	32	0	0	1	32	563153	563184	5.11e-11	63.9	100
Nanopore_bin_28.fasta.out_39	Nanopore_virus_1	100	32	0	0	1	32	563214	563245	5.11e-11	63.9	100
Nanopore_bin_28.fasta.out_40	Nanopore_virus_1	100	32	0	0	1	32	563275	563306	5.11e-11	63.9	100
Nanopore_bin_28.fasta.out_41	Nanopore_virus_1	100	32	0	0	1	32	563336	563367	5.11e-11	63.9	100
Nanopore_bin_28.fasta.out_42	Nanopore_virus_1	100	32	0	0	1	32	563397	563428	5.11e-11	63.9	100
Nanopore_bin_28.fasta.out_43	Nanopore_virus_1	100	32	0	0	1	32	563458	563489	5.11e-11	63.9	100
Nanopore_bin_28.fasta.out_44	Nanopore_virus_1	100	32	0	0	1	32	563519	563550	5.11e-11	63.9	100
Nanopore_bin_28.fasta.out_45	Nanopore_virus_1	100	32	0	0	1	32	563580	563611	5.11e-11	63.9	100
Nanopore_bin_28.fasta.out_46	Nanopore_virus_1	100	32	0	0	1	32	563641	563672	5.11e-11	63.9	100
Nanopore_bin_28.fasta.out_47	Nanopore_virus_1	100	32	0	0	1	32	563702	563733	5.11e-11	63.9	100
Nanopore_bin_28.fasta.out_48	Nanopore_virus_1	100	32	0	0	1	32	563763	563794	5.11e-11	63.9	100
Nanopore_bin_28.fasta.out_49	Nanopore_virus_1	100	32	0	0	1	32	563824	563855	5.11e-11	63.9	100
Nanopore_bin_28.fasta.out_50	Nanopore_virus_1	100	32	0	0	1	32	563885	563916	5.11e-11	63.9	100
Nanopore_bin_28.fasta.out_51	Nanopore_virus_1	100	32	0	0	1	32	563946	563977	5.11e-11	63.9	100
Nanopore_bin_28.fasta.out_52	Nanopore_virus_1	100	32	0	0	1	32	564007	564038	5.11e-11	63.9	100
Nanopore_bin_28.fasta.out_53	Nanopore_virus_1	100	32	0	0	1	32	564068	564099	5.11e-11	63.9	100
Nanopore_bin_28.fasta.out_54	Nanopore_virus_1	100	32	0	0	1	32	564129	564160	5.11e-11	63.9	100
Nanopore_bin_28.fasta.out_55	Nanopore_virus_1	100	32	0	0	1	32	564190	564221	5.11e-11	63.9	100
Nanopore_bin_28.fasta.out_56	Nanopore_virus_1	100	32	0	0	1	32	564251	564282	5.11e-11	63.9	100
Nanopore_bin_28.fasta.out_57	Nanopore_virus_1	100	32	0	0	1	32	564312	564343	5.11e-11	63.9	100
Nanopore_bin_28.fasta.out_58	Nanopore_virus_1	100	32	0	0	1	32	564373	564404	5.11e-11	63.9	100
Nanopore_bin_28.fasta.out_59	Nanopore_virus_1	100	32	0	0	1	32	564434	564465	5.11e-11	63.9	100
Nanopore_bin_28.fasta.out_60	Nanopore_virus_1	100	32	0	0	1	32	564495	564526	5.11e-11	63.9	100
Nanopore_bin_28.fasta.out_61	Nanopore_virus_1	100	32	0	0	1	32	564556	564587	5.11e-11	63.9	100
Nanopore_bin_28.fasta.out_62	Nanopore_virus_1	100	32	0	0	1	32	564617	564648	5.11e-11	63.9	100
Nanopore_bin_28.fasta.out_62	Nanopore_virus_1	100	32	0	0	1	32	566610	566641	5.11e-11	63.9	100
Nanopore_bin_28.fasta.out_63	Nanopore_virus_1	100	32	0	0	1	32	564678	564709	5.11e-11	63.9	100
Nanopore_bin_28.fasta.out_63	Nanopore_virus_1	100	32	0	0	1	32	566671	566702	5.11e-11	63.9	100
Nanopore_bin_28.fasta.out_64	Nanopore_virus_1	100	33	0	0	1	33	564739	564771	1.37e-11	65.9	100
Nanopore_bin_28.fasta.out_64	Nanopore_virus_1	100	33	0	0	1	33	566732	566764	1.37e-11	65.9	100
Nanopore_bin_28.fasta.out_65	Nanopore_virus_1	100	31	0	0	1	31	564801	564831	1.9e-10	61.9	100
Nanopore_bin_28.fasta.out_66	Nanopore_virus_1	100	30	0	0	1	30	564861	564890	7.04e-10	60	100
Nanopore_bin_28.fasta.out_66	Nanopore_virus_1	100	30	0	0	1	30	566793	566822	7.04e-10	60	100
Nanopore_bin_28.fasta.out_67	Nanopore_virus_1	100	32	0	0	1	32	566183	566214	5.11e-11	63.9	100
Nanopore_bin_28.fasta.out_68	Nanopore_virus_1	100	32	0	0	1	32	566244	566275	5.11e-11	63.9	100
Nanopore_bin_28.fasta.out_69	Nanopore_virus_1	100	32	0	0	1	32	566305	566336	5.11e-11	63.9	100
Nanopore_bin_28.fasta.out_70	Nanopore_virus_1	100	32	0	0	1	32	566366	566397	5.11e-11	63.9	100
Nanopore_bin_28.fasta.out_71	Nanopore_virus_1	100	32	0	0	1	32	566427	566458	5.11e-11	63.9	100
Nanopore_bin_28.fasta.out_72	Nanopore_virus_1	100	32	0	0	1	32	566488	566519	5.11e-11	63.9	100
Nanopore_bin_28.fasta.out_73	Nanopore_virus_1	100	32	0	0	1	32	566549	566580	5.11e-11	63.9	100
Nanopore_bin_28.fasta.out_74	Nanopore_virus_1	100	32	0	0	1	32	564617	564648	5.11e-11	63.9	100
Nanopore_bin_28.fasta.out_74	Nanopore_virus_1	100	32	0	0	1	32	566610	566641	5.11e-11	63.9	100
Nanopore_bin_28.fasta.out_75	Nanopore_virus_1	100	32	0	0	1	32	564678	564709	5.11e-11	63.9	100
Nanopore_bin_28.fasta.out_75	Nanopore_virus_1	100	32	0	0	1	32	566671	566702	5.11e-11	63.9	100
Nanopore_bin_28.fasta.out_76	Nanopore_virus_1	100	32	0	0	1	32	564739	564770	5.11e-11	63.9	100
Nanopore_bin_28.fasta.out_76	Nanopore_virus_1	100	32	0	0	1	32	566732	566763	5.11e-11	63.9	100
Nanopore_bin_28.fasta.out_77	Nanopore_virus_1	100	32	0	0	1	32	566793	566824	5.11e-11	63.9	100
Nanopore_bin_28.fasta.out_77	Nanopore_virus_1	100	30	0	0	1	30	564861	564890	7.98e-10	60	94
Nanopore_bin_28.fasta.out_78	Nanopore_virus_3481	100	32	0	0	1	32	4563	4532	5.11e-11	63.9	100
Nanopore_bin_28.fasta.out_79	Nanopore_virus_1	100	32	0	0	1	32	566915	566946	5.11e-11	63.9	100
Nanopore_bin_28.fasta.out_80	Nanopore_virus_1	100	32	0	0	1	32	566976	567007	5.11e-11	63.9	100
Nanopore_bin_28.fasta.out_81	Nanopore_virus_1	100	49	0	0	1	49	567037	567085	7.11e-21	97.6	100
Nanopore_bin_28.fasta.out_82	Nanopore_virus_1	100	32	0	0	1	32	567115	567146	5.11e-11	63.9	100
Nanopore_bin_28.fasta.out_83	Nanopore_virus_1	100	32	0	0	1	32	567176	567207	5.11e-11	63.9	100
Nanopore_bin_28.fasta.out_84	Nanopore_virus_1	100	32	0	0	1	32	567237	567268	5.11e-11	63.9	100
Nanopore_bin_28.fasta.out_85	Nanopore_virus_1	100	32	0	0	1	32	567298	567329	5.11e-11	63.9	100
Nanopore_bin_35.fasta.out_7	Nanopore_virus_241	97.059	34	1	0	1	34	103184	103217	8.92e-10	60	100
Nanopore_bin_42.fasta.out_1	Nanopore_virus_1547	100	33	0	0	1	33	24714	24682	1.37e-11	65.9	100
Nanopore_bin_46.fasta.out_19	Nanopore_virus_3339	100	41	0	0	1	41	6328	6368	3.33e-16	81.8	100
Nanopore_bin_46.fasta.out_20	Nanopore_virus_3339	100	41	0	0	1	41	6388	6428	3.33e-16	81.8	100
Nanopore_bin_46.fasta.out_21	Nanopore_virus_3339	100	41	0	0	1	41	6448	6488	3.33e-16	81.8	100
Nanopore_bin_46.fasta.out_21	Nanopore_virus_3339	97.561	41	1	0	1	41	6688	6728	8.11e-14	73.8	100
Nanopore_bin_46.fasta.out_22	Nanopore_virus_3339	100	41	0	0	1	41	6508	6548	3.33e-16	81.8	100
Nanopore_bin_46.fasta.out_23	Nanopore_virus_3339	100	41	0	0	1	41	6568	6608	3.33e-16	81.8	100
Nanopore_bin_46.fasta.out_24	Nanopore_virus_3339	100	41	0	0	1	41	6628	6668	3.33e-16	81.8	100
Nanopore_bin_55.fasta.out_1	Nanopore_virus_41821	100	28	0	0	1	28	7261	7288	9.52e-09	56	100
Nanopore_bin_55.fasta.out_2	Nanopore_virus_41821	100	19	0	0	1	19	7308	7326	0.00086	38.2	100
Nanopore_bin_55.fasta.out_3	Nanopore_virus_41821	100	31	0	0	1	31	7346	7376	1.9e-10	61.9	100
Nanopore_bin_65.fasta.out_54	Nanopore_virus_21563	97.368	38	1	0	1	38	5944	5981	4.81e-12	67.9	95
Nanopore_bin_9.fasta.out_2	Nanopore_virus_6873	100	36	0	0	1	36	15276	15311	2.59e-13	71.9	100
Nanopore_bin_9.fasta.out_5	Nanopore_virus_6137	100	35	0	0	1	35	8447	8413	9.74e-13	69.9	100
Nanopore_bin_9.fasta.out_7	Nanopore_virus_53468	100	35	0	0	1	35	4128	4094	9.74e-13	69.9	100
Nanopore_bin_9.fasta.out_15	Nanopore_virus_6137	100	35	0	0	1	35	22683	22717	9.74e-13	69.9	100
Nanopore_bin_9.fasta.out_16	Nanopore_virus_6873	100	35	0	0	1	35	11449	11483	9.74e-13	69.9	100
Nanopore_bin_9.fasta.out_18	Nanopore_virus_6137	100	35	0	0	1	35	24722	24688	9.74e-13	69.9	100
Nanopore_bin_9.fasta.out_25	Nanopore_virus_2335	100	35	0	0	1	35	25224	25190	9.74e-13	69.9	100
Nanopore_bin_9.fasta.out_26	Nanopore_virus_17344	97.143	35	1	0	1	35	10698	10732	2.38e-10	61.9	100
Nanopore_bin_9.fasta.out_27	Nanopore_virus_6137	100	35	0	0	1	35	7629	7595	9.74e-13	69.9	100
Nanopore_bin_9.fasta.out_28	Nanopore_virus_6137	100	35	0	0	1	35	20405	20439	9.74e-13	69.9	100
Nanopore_bin_9.fasta.out_29	Nanopore_virus_6137	100	36	0	0	1	36	23004	22969	2.59e-13	71.9	100
Nanopore_bin_9.fasta.out_34	Nanopore_virus_6137	97.222	36	1	0	1	36	2439	2474	6.31e-11	63.9	100
Nanopore_bin_9.fasta.out_35	Nanopore_virus_6137	100	34	0	0	1	34	3819	3852	3.66e-12	67.9	100
Nanopore_bin_9.fasta.out_36	Nanopore_virus_6137	100	37	0	0	1	37	6665	6701	6.86e-14	73.8	100
Nanopore_bin_9.fasta.out_38	Nanopore_virus_5211	100	32	0	0	1	32	14036	14005	6.01e-11	63.9	91
Nanopore_bin_9.fasta.out_46	Nanopore_virus_17344	100	35	0	0	1	35	15037	15003	9.74e-13	69.9	100
Nanopore_bin_9.fasta.out_48	Nanopore_virus_8570	100	34	0	0	1	34	10500	10533	3.66e-12	67.9	100
Nanopore_bin_9.fasta.out_49	Nanopore_virus_33179	97.059	34	1	0	1	34	4755	4722	8.92e-10	60	100
Nanopore_bin_9.fasta.out_50	Nanopore_virus_17344	100	35	0	0	1	35	24542	24576	9.74e-13	69.9	100
Nanopore_bin_9.fasta.out_52	Nanopore_virus_17344	100	35	0	0	1	35	14755	14721	9.74e-13	69.9	100
Nanopore_bin_9.fasta.out_55	Nanopore_virus_6137	100	35	0	0	1	35	7035	7001	9.74e-13	69.9	100
Nanopore_bin_9.fasta.out_57	Nanopore_virus_17344	100	36	0	0	1	36	12284	12319	2.59e-13	71.9	100
Nanopore_bin_9.fasta.out_58	Nanopore_virus_6137	97.059	34	1	0	2	35	8362	8329	9.38e-10	60	97
Nanopore_bin_9.fasta.out_59	Nanopore_virus_6873	100	34	0	0	1	34	8570	8603	4.04e-12	67.9	94
Nanopore_bin_9.fasta.out_61	Nanopore_virus_17344	100	35	0	0	1	35	19916	19882	9.74e-13	69.9	100
Nanopore_bin_9.fasta.out_63	Nanopore_virus_6137	100	35	0	0	1	35	11150	11116	9.74e-13	69.9	100
Nanopore_bin_9.fasta.out_65	Nanopore_virus_6137	100	32	0	0	1	32	7035	7004	6.01e-11	63.9	91
Nanopore_bin_9.fasta.out_66	Nanopore_virus_6873	97.143	35	1	0	2	36	17626	17592	2.49e-10	61.9	97
Nanopore_bin_9.fasta.out_67	Nanopore_virus_6873	100	35	0	0	1	35	16503	16469	9.74e-13	69.9	100
Nanopore_bin_9.fasta.out_67	Nanopore_virus_6873	97.143	35	1	0	1	35	15948	15914	2.38e-10	61.9	100
Nanopore_bin_9.fasta.out_69	Nanopore_virus_6137	100	35	0	0	1	35	6715	6681	9.74e-13	69.9	100
Nanopore_bin_9.fasta.out_71	Nanopore_virus_6137	100	35	0	0	1	35	24219	24185	9.74e-13	69.9	100
Nanopore_bin_9.fasta.out_77	Nanopore_virus_17344	100	36	0	0	1	36	13630	13665	2.59e-13	71.9	100
Nanopore_bin_9.fasta.out_80	Nanopore_virus_9215	100	34	0	0	1	34	657	690	3.66e-12	67.9	100
Nanopore_bin_9.fasta.out_85	Nanopore_virus_6873	100	35	0	0	1	35	17755	17721	9.74e-13	69.9	100
Nanopore_bin_9.fasta.out_86	Nanopore_virus_9861	97.143	35	1	0	1	35	15663	15629	2.38e-10	61.9	100
Nanopore_bin_9.fasta.out_92	Nanopore_virus_6873	97.059	34	1	0	1	34	23391	23358	9.38e-10	60	97
Nanopore_bin_9.fasta.out_121	Nanopore_virus_8570	97.222	36	1	0	1	36	10132	10167	6.31e-11	63.9	100
Nanopore_bin_9.fasta.out_123	Nanopore_virus_6137	100	35	0	0	1	35	20610	20576	9.74e-13	69.9	100
Nanopore_bin_9.fasta.out_127	Nanopore_virus_24247	97.059	34	1	0	1	34	11083	11050	8.92e-10	60	100
Nanopore_bin_9.fasta.out_172	Nanopore_virus_6873	100	36	0	0	1	36	5953	5988	2.59e-13	71.9	100
Nanopore_bin_9.fasta.out_173	Nanopore_virus_3579	100	35	0	0	1	35	15498	15464	9.74e-13	69.9	100
Nanopore_bin_9.fasta.out_174	Nanopore_virus_3579	100	34	0	0	1	34	23859	23826	3.66e-12	67.9	100
Nanopore_bin_9.fasta.out_175	Nanopore_virus_3579	100	34	0	0	1	34	23788	23755	3.66e-12	67.9	100
Nanopore_bin_9.fasta.out_186	Nanopore_virus_6965	100	34	0	0	1	34	5945	5978	3.66e-12	67.9	100
Nanopore_bin_9.fasta.out_196	Nanopore_virus_3579	97.059	34	1	0	1	34	13677	13644	8.92e-10	60	100
Nanopore_bin_9.fasta.out_222	Nanopore_virus_17344	100	34	0	0	1	34	4547	4580	3.66e-12	67.9	100
Nanopore_bin_9.fasta.out_226	Nanopore_virus_6873	100	35	0	0	1	35	33168	33202	9.74e-13	69.9	100
Nanopore_bin_9.fasta.out_228	Nanopore_virus_3603	100	35	0	0	1	35	18872	18838	9.74e-13	69.9	100
Nanopore_bin_9.fasta.out_238	Nanopore_virus_21689	100	35	0	0	1	35	12163	12197	9.74e-13	69.9	100
Nanopore_bin_9.fasta.out_258	Nanopore_virus_6873	97.143	35	1	0	1	35	7367	7333	2.38e-10	61.9	100
Nanopore_bin_9.fasta.out_280	Nanopore_virus_3603	100	36	0	0	1	36	7130	7165	2.59e-13	71.9	100
Nanopore_bin_9.fasta.out_284	Nanopore_virus_9861	97.059	34	1	0	1	34	16370	16337	8.92e-10	60	100
Nanopore_bin_9.fasta.out_295	Nanopore_virus_9215	97.222	36	1	0	1	36	2638	2603	6.31e-11	63.9	100
Nanopore_bin_9.fasta.out_302	Nanopore_virus_17344	100	33	0	0	1	33	18853	18885	1.37e-11	65.9	100
Nanopore_bin_9.fasta.out_317	Nanopore_virus_17344	100	37	0	0	1	37	16409	16445	6.86e-14	73.8	100
Nanopore_bin_9.fasta.out_318	Nanopore_virus_6873	97.143	35	1	0	1	35	21619	21653	2.38e-10	61.9	100
Nanopore_bin_9.fasta.out_332	Nanopore_virus_6873	97.143	35	1	0	1	35	19894	19860	2.38e-10	61.9	100
Nanopore_bin_9.fasta.out_336	Nanopore_virus_17344	100	35	0	0	1	35	15399	15365	9.74e-13	69.9	100
Nanopore_bin_9.fasta.out_337	Nanopore_virus_17344	97.059	34	1	0	1	34	21947	21980	8.92e-10	60	100
Nanopore_bin_9.fasta.out_344	Nanopore_virus_6873	97.222	36	1	0	1	36	31614	31649	6.31e-11	63.9	100
Nanopore_bin_9.fasta.out_348	Nanopore_virus_17344	100	34	0	0	1	34	18324	18357	3.66e-12	67.9	100
Nanopore_bin_9.fasta.out_405	Nanopore_virus_17344	100	35	0	0	1	35	23981	24015	9.74e-13	69.9	100
Nanopore_bin_9.fasta.out_485	Nanopore_virus_3579	100	36	0	0	1	36	164	199	2.59e-13	71.9	100
Nanopore_bin_9.fasta.out_486	Nanopore_virus_3579	100	35	0	0	1	35	237	271	9.74e-13	69.9	100
Nanopore_bin_9.fasta.out_487	Nanopore_virus_3579	100	33	0	0	1	33	309	341	1.37e-11	65.9	100
Nanopore_bin_9.fasta.out_488	Nanopore_virus_3579	100	35	0	0	1	35	379	413	9.74e-13	69.9	100
Nanopore_bin_9.fasta.out_489	Nanopore_virus_3579	100	34	0	0	1	34	451	484	3.66e-12	67.9	100
Nanopore_bin_9.fasta.out_490	Nanopore_virus_3579	100	37	0	0	1	37	522	558	6.86e-14	73.8	100
Nanopore_bin_9.fasta.out_491	Nanopore_virus_3579	100	35	0	0	1	35	596	630	9.74e-13	69.9	100
Nanopore_bin_9.fasta.out_492	Nanopore_virus_3579	100	33	0	0	1	33	668	700	1.37e-11	65.9	100
Nanopore_bin_9.fasta.out_493	Nanopore_virus_3579	100	35	0	0	1	35	738	772	9.74e-13	69.9	100
Nanopore_bin_9.fasta.out_494	Nanopore_virus_3579	100	37	0	0	1	37	810	846	6.86e-14	73.8	100
Nanopore_bin_9.fasta.out_495	Nanopore_virus_3579	100	35	0	0	1	35	884	918	9.74e-13	69.9	100
Nanopore_bin_9.fasta.out_496	Nanopore_virus_3579	100	36	0	0	1	36	956	991	2.59e-13	71.9	100
Nanopore_bin_9.fasta.out_497	Nanopore_virus_3579	100	36	0	0	1	36	1029	1064	2.59e-13	71.9	100
Nanopore_bin_9.fasta.out_498	Nanopore_virus_3579	100	37	0	0	1	37	1102	1138	6.86e-14	73.8	100
Nanopore_bin_9.fasta.out_499	Nanopore_virus_3579	100	37	0	0	1	37	1176	1212	6.86e-14	73.8	100
Nanopore_bin_9.fasta.out_500	Nanopore_virus_3579	100	35	0	0	1	35	1250	1284	9.74e-13	69.9	100
Nanopore_bin_9.fasta.out_501	Nanopore_virus_3579	100	35	0	0	1	35	1322	1356	9.74e-13	69.9	100
Nanopore_bin_9.fasta.out_502	Nanopore_virus_3579	100	35	0	0	1	35	1394	1428	9.74e-13	69.9	100
Nanopore_bin_9.fasta.out_503	Nanopore_virus_3579	100	36	0	0	1	36	1466	1501	2.59e-13	71.9	100
Nanopore_bin_9.fasta.out_504	Nanopore_virus_3579	100	36	0	0	1	36	1539	1574	2.59e-13	71.9	100
Nanopore_bin_9.fasta.out_505	Nanopore_virus_3579	100	36	0	0	1	36	1612	1647	2.59e-13	71.9	100
Nanopore_bin_9.fasta.out_506	Nanopore_virus_3579	100	35	0	0	1	35	1685	1719	9.74e-13	69.9	100
Nanopore_bin_9.fasta.out_507	Nanopore_virus_3579	100	36	0	0	1	36	1757	1792	2.59e-13	71.9	100
Nanopore_bin_9.fasta.out_508	Nanopore_virus_3579	100	35	0	0	1	35	1830	1864	9.74e-13	69.9	100
Nanopore_bin_9.fasta.out_509	Nanopore_virus_3579	100	36	0	0	1	36	1902	1937	2.59e-13	71.9	100
Nanopore_bin_9.fasta.out_510	Nanopore_virus_3579	100	36	0	0	1	36	1975	2010	2.59e-13	71.9	100
Nanopore_bin_9.fasta.out_511	Nanopore_virus_3579	100	37	0	0	1	37	2048	2084	6.86e-14	73.8	100
Nanopore_bin_9.fasta.out_512	Nanopore_virus_3579	100	36	0	0	1	36	2122	2157	2.59e-13	71.9	100
Nanopore_bin_9.fasta.out_513	Nanopore_virus_3579	100	36	0	0	1	36	2195	2230	2.59e-13	71.9	100
Nanopore_bin_9.fasta.out_514	Nanopore_virus_3579	100	37	0	0	1	37	2268	2304	6.86e-14	73.8	100
Nanopore_bin_9.fasta.out_515	Nanopore_virus_3579	100	36	0	0	1	36	2342	2377	2.59e-13	71.9	100
Nanopore_bin_9.fasta.out_516	Nanopore_virus_3579	100	34	0	0	1	34	2415	2448	3.66e-12	67.9	100
Nanopore_bin_9.fasta.out_517	Nanopore_virus_3579	100	35	0	0	1	35	2486	2520	9.74e-13	69.9	100
Nanopore_bin_9.fasta.out_518	Nanopore_virus_3579	100	33	0	0	1	33	2558	2590	1.37e-11	65.9	100
Nanopore_bin_9.fasta.out_519	Nanopore_virus_3579	100	35	0	0	1	35	2628	2662	9.74e-13	69.9	100
Nanopore_bin_9.fasta.out_520	Nanopore_virus_3579	100	35	0	0	1	35	2700	2734	9.74e-13	69.9	100
Nanopore_bin_9.fasta.out_521	Nanopore_virus_3579	100	37	0	0	1	37	2772	2808	6.86e-14	73.8	100
Nanopore_bin_9.fasta.out_522	Nanopore_virus_3579	100	35	0	0	1	35	2846	2880	9.74e-13	69.9	100
Nanopore_bin_9.fasta.out_523	Nanopore_virus_3579	100	33	0	0	1	33	2918	2950	1.37e-11	65.9	100
Nanopore_bin_9.fasta.out_524	Nanopore_virus_3579	100	36	0	0	1	36	2988	3023	2.59e-13	71.9	100
Nanopore_bin_9.fasta.out_525	Nanopore_virus_3579	100	36	0	0	1	36	3061	3096	2.59e-13	71.9	100
Nanopore_bin_9.fasta.out_525	Nanopore_virus_3579	100	36	0	0	1	36	3134	3169	2.59e-13	71.9	100
Nanopore_bin_9.fasta.out_526	Nanopore_virus_3579	100	36	0	0	1	36	3061	3096	2.59e-13	71.9	100
Nanopore_bin_9.fasta.out_526	Nanopore_virus_3579	100	36	0	0	1	36	3134	3169	2.59e-13	71.9	100
Nanopore_bin_9.fasta.out_527	Nanopore_virus_3579	100	36	0	0	1	36	3207	3242	2.59e-13	71.9	100
Nanopore_bin_9.fasta.out_528	Nanopore_virus_3579	100	36	0	0	1	36	3280	3315	2.59e-13	71.9	100
Nanopore_bin_9.fasta.out_529	Nanopore_virus_3579	100	34	0	0	1	34	3353	3386	3.66e-12	67.9	100
Nanopore_bin_9.fasta.out_530	Nanopore_virus_3579	100	36	0	0	1	36	3424	3459	2.59e-13	71.9	100
Nanopore_bin_9.fasta.out_531	Nanopore_virus_3579	100	34	0	0	1	34	3497	3530	3.66e-12	67.9	100
Nanopore_bin_9.fasta.out_532	Nanopore_virus_3579	100	33	0	0	1	33	3568	3600	1.37e-11	65.9	100
Nanopore_bin_9.fasta.out_533	Nanopore_virus_3579	100	36	0	0	1	36	3638	3673	2.59e-13	71.9	100
Nanopore_bin_9.fasta.out_534	Nanopore_virus_10308	100	37	0	0	1	37	430	466	6.86e-14	73.8	100
Nanopore_bin_9.fasta.out_535	Nanopore_virus_3579	100	37	0	0	1	37	3785	3821	6.86e-14	73.8	100
Nanopore_bin_9.fasta.out_536	Nanopore_virus_3579	100	35	0	0	1	35	3859	3893	9.74e-13	69.9	100
Nanopore_bin_9.fasta.out_537	Nanopore_virus_3579	100	35	0	0	1	35	3931	3965	9.74e-13	69.9	100
Nanopore_bin_9.fasta.out_538	Nanopore_virus_3579	100	35	0	0	1	35	4003	4037	9.74e-13	69.9	100
Nanopore_bin_9.fasta.out_539	Nanopore_virus_3579	100	36	0	0	1	36	4075	4110	2.59e-13	71.9	100
Nanopore_bin_9.fasta.out_540	Nanopore_virus_3579	100	34	0	0	1	34	4148	4181	3.66e-12	67.9	100
Nanopore_bin_9.fasta.out_541	Nanopore_virus_3579	100	36	0	0	1	36	4219	4254	2.59e-13	71.9	100
Nanopore_bin_9.fasta.out_542	Nanopore_virus_3579	100	38	0	0	1	38	4292	4329	1.82e-14	75.8	100
Nanopore_bin_9.fasta.out_543	Nanopore_virus_3579	100	37	0	0	1	37	4367	4403	6.86e-14	73.8	100
Nanopore_bin_9.fasta.out_544	Nanopore_virus_3579	100	34	0	0	1	34	4441	4474	3.66e-12	67.9	100
Nanopore_bin_9.fasta.out_545	Nanopore_virus_3579	100	36	0	0	1	36	4512	4547	2.59e-13	71.9	100
Nanopore_bin_9.fasta.out_546	Nanopore_virus_3579	100	34	0	0	1	34	4585	4618	3.66e-12	67.9	100
Nanopore_bin_9.fasta.out_547	Nanopore_virus_3579	100	33	0	0	1	33	4656	4688	1.37e-11	65.9	100
Nanopore_bin_9.fasta.out_548	Nanopore_virus_3579	100	37	0	0	1	37	4726	4762	6.86e-14	73.8	100
Nanopore_bin_9.fasta.out_549	Nanopore_virus_3579	100	37	0	0	1	37	4800	4836	6.86e-14	73.8	100
Nanopore_bin_9.fasta.out_550	Nanopore_virus_3579	100	34	0	0	1	34	4874	4907	3.66e-12	67.9	100
Nanopore_bin_9.fasta.out_551	Nanopore_virus_6873	100	34	0	0	1	34	6379	6412	3.66e-12	67.9	100
Nanopore_bin_9.fasta.out_552	Nanopore_virus_3579	100	37	0	0	1	37	5016	5052	6.86e-14	73.8	100
Nanopore_bin_9.fasta.out_553	Nanopore_virus_3579	100	35	0	0	1	35	5090	5124	9.74e-13	69.9	100
Nanopore_bin_9.fasta.out_553	Nanopore_virus_3579	100	34	0	0	1	34	10823	10856	3.85e-12	67.9	97
Nanopore_bin_9.fasta.out_554	Nanopore_virus_3579	100	37	0	0	1	37	5162	5198	6.86e-14	73.8	100
Nanopore_bin_9.fasta.out_555	Nanopore_virus_3579	100	34	0	0	1	34	5236	5269	3.66e-12	67.9	100
Nanopore_bin_9.fasta.out_556	Nanopore_virus_3579	100	37	0	0	1	37	5307	5343	6.86e-14	73.8	100
Nanopore_bin_9.fasta.out_557	Nanopore_virus_3579	100	37	0	0	1	37	5381	5417	6.86e-14	73.8	100
Nanopore_bin_9.fasta.out_558	Nanopore_virus_3579	100	36	0	0	1	36	5455	5490	2.59e-13	71.9	100
Nanopore_bin_9.fasta.out_559	Nanopore_virus_3579	100	36	0	0	1	36	5528	5563	2.59e-13	71.9	100
Nanopore_bin_9.fasta.out_560	Nanopore_virus_3579	100	34	0	0	1	34	5601	5634	3.66e-12	67.9	100
Nanopore_bin_9.fasta.out_561	Nanopore_virus_3579	100	35	0	0	1	35	5672	5706	9.74e-13	69.9	100
Nanopore_bin_9.fasta.out_562	Nanopore_virus_3579	100	35	0	0	1	35	5744	5778	9.74e-13	69.9	100
Nanopore_bin_9.fasta.out_563	Nanopore_virus_3579	100	36	0	0	1	36	5816	5851	2.59e-13	71.9	100
Nanopore_bin_9.fasta.out_564	Nanopore_virus_3579	100	37	0	0	1	37	5889	5925	6.86e-14	73.8	100
Nanopore_bin_9.fasta.out_565	Nanopore_virus_3579	100	35	0	0	1	35	5963	5997	9.74e-13	69.9	100
Nanopore_bin_9.fasta.out_566	Nanopore_virus_3579	100	36	0	0	1	36	6035	6070	2.59e-13	71.9	100
Nanopore_bin_9.fasta.out_567	Nanopore_virus_3579	100	36	0	0	1	36	6108	6143	2.59e-13	71.9	100
Nanopore_bin_9.fasta.out_568	Nanopore_virus_3579	100	35	0	0	1	35	6181	6215	9.74e-13	69.9	100
Nanopore_bin_9.fasta.out_569	Nanopore_virus_3579	100	37	0	0	1	37	6253	6289	6.86e-14	73.8	100
Nanopore_bin_9.fasta.out_570	Nanopore_virus_3579	100	37	0	0	1	37	6327	6363	6.86e-14	73.8	100
Nanopore_bin_9.fasta.out_571	Nanopore_virus_3579	100	39	0	0	1	39	6401	6439	4.8e-15	77.8	100
Nanopore_bin_9.fasta.out_572	Nanopore_virus_3579	100	35	0	0	1	35	6477	6511	9.74e-13	69.9	100
Nanopore_bin_9.fasta.out_573	Nanopore_virus_3579	100	38	0	0	1	38	6549	6586	1.82e-14	75.8	100
Nanopore_bin_9.fasta.out_574	Nanopore_virus_3579	100	35	0	0	1	35	6624	6658	9.74e-13	69.9	100
Nanopore_bin_9.fasta.out_575	Nanopore_virus_17344	100	35	0	0	1	35	26013	26047	9.74e-13	69.9	100
Nanopore_bin_9.fasta.out_576	Nanopore_virus_3579	100	33	0	0	1	33	6768	6800	1.37e-11	65.9	100
Nanopore_bin_9.fasta.out_577	Nanopore_virus_3579	100	35	0	0	1	35	6838	6872	9.74e-13	69.9	100
Nanopore_bin_9.fasta.out_578	Nanopore_virus_3579	100	35	0	0	1	35	6910	6944	9.74e-13	69.9	100
Nanopore_bin_9.fasta.out_579	Nanopore_virus_3579	100	36	0	0	1	36	6982	7017	2.59e-13	71.9	100
Nanopore_bin_9.fasta.out_580	Nanopore_virus_8570	100	36	0	0	1	36	694	729	2.59e-13	71.9	100
Nanopore_bin_9.fasta.out_581	Nanopore_virus_3579	100	36	0	0	1	36	7128	7163	2.59e-13	71.9	100
Nanopore_bin_9.fasta.out_582	Nanopore_virus_3579	100	33	0	0	1	33	7201	7233	1.37e-11	65.9	100
Nanopore_bin_9.fasta.out_583	Nanopore_virus_3579	100	36	0	0	1	36	7271	7306	2.59e-13	71.9	100
Nanopore_bin_9.fasta.out_584	Nanopore_virus_3579	100	37	0	0	1	37	7344	7380	6.86e-14	73.8	100
Nanopore_bin_9.fasta.out_585	Nanopore_virus_3579	100	35	0	0	1	35	7418	7452	9.74e-13	69.9	100
Nanopore_bin_9.fasta.out_586	Nanopore_virus_3579	100	40	0	0	1	40	7490	7529	1.26e-15	79.8	100
Nanopore_bin_9.fasta.out_587	Nanopore_virus_3579	100	34	0	0	1	34	7567	7600	3.66e-12	67.9	100
Nanopore_bin_9.fasta.out_588	Nanopore_virus_3579	100	34	0	0	1	34	7638	7671	3.66e-12	67.9	100
Nanopore_bin_9.fasta.out_589	Nanopore_virus_3579	100	37	0	0	1	37	7709	7745	6.86e-14	73.8	100
Nanopore_bin_9.fasta.out_590	Nanopore_virus_3579	100	37	0	0	1	37	7783	7819	6.86e-14	73.8	100
Nanopore_bin_9.fasta.out_591	Nanopore_virus_3579	100	33	0	0	1	33	7857	7889	1.37e-11	65.9	100
Nanopore_bin_9.fasta.out_592	Nanopore_virus_3579	100	36	0	0	1	36	7927	7962	2.59e-13	71.9	100
Nanopore_bin_9.fasta.out_593	Nanopore_virus_3579	100	34	0	0	1	34	8000	8033	3.66e-12	67.9	100
Nanopore_bin_9.fasta.out_594	Nanopore_virus_3579	100	37	0	0	1	37	8071	8107	6.86e-14	73.8	100
Nanopore_bin_9.fasta.out_595	Nanopore_virus_3579	100	35	0	0	1	35	8145	8179	9.74e-13	69.9	100
Nanopore_bin_9.fasta.out_596	Nanopore_virus_3579	100	35	0	0	1	35	8217	8251	9.74e-13	69.9	100
Nanopore_bin_9.fasta.out_597	Nanopore_virus_3579	100	34	0	0	1	34	8289	8322	3.66e-12	67.9	100
Nanopore_bin_9.fasta.out_598	Nanopore_virus_3579	100	35	0	0	1	35	8360	8394	9.74e-13	69.9	100
Nanopore_bin_9.fasta.out_599	Nanopore_virus_3579	100	37	0	0	1	37	8432	8468	6.86e-14	73.8	100
Nanopore_bin_9.fasta.out_600	Nanopore_virus_3579	100	37	0	0	1	37	8506	8542	6.86e-14	73.8	100
Nanopore_bin_9.fasta.out_601	Nanopore_virus_3579	100	35	0	0	1	35	8580	8614	9.74e-13	69.9	100
Nanopore_bin_9.fasta.out_602	Nanopore_virus_3579	100	34	0	0	1	34	8652	8685	3.66e-12	67.9	100
Nanopore_bin_9.fasta.out_603	Nanopore_virus_3579	100	35	0	0	1	35	8723	8757	9.74e-13	69.9	100
Nanopore_bin_9.fasta.out_604	Nanopore_virus_3579	100	38	0	0	1	38	8795	8832	1.82e-14	75.8	100
Nanopore_bin_9.fasta.out_605	Nanopore_virus_3579	100	36	0	0	1	36	8870	8905	2.59e-13	71.9	100
Nanopore_bin_9.fasta.out_606	Nanopore_virus_3579	100	34	0	0	1	34	8943	8976	3.66e-12	67.9	100
Nanopore_bin_9.fasta.out_607	Nanopore_virus_3579	100	36	0	0	1	36	9014	9049	2.59e-13	71.9	100
Nanopore_bin_9.fasta.out_608	Nanopore_virus_3579	100	35	0	0	1	35	9087	9121	9.74e-13	69.9	100
Nanopore_bin_9.fasta.out_609	Nanopore_virus_3579	100	36	0	0	1	36	9159	9194	2.59e-13	71.9	100
Nanopore_bin_9.fasta.out_610	Nanopore_virus_3579	100	37	0	0	1	37	9232	9268	6.86e-14	73.8	100
Nanopore_bin_9.fasta.out_611	Nanopore_virus_3579	100	36	0	0	1	36	9306	9341	2.59e-13	71.9	100
Nanopore_bin_9.fasta.out_612	Nanopore_virus_3579	100	35	0	0	1	35	9379	9413	9.74e-13	69.9	100
Nanopore_bin_9.fasta.out_613	Nanopore_virus_3579	100	34	0	0	1	34	9451	9484	3.66e-12	67.9	100
Nanopore_bin_9.fasta.out_614	Nanopore_virus_3579	100	34	0	0	1	34	9522	9555	3.66e-12	67.9	100
Nanopore_bin_9.fasta.out_615	Nanopore_virus_3579	100	35	0	0	1	35	9593	9627	9.74e-13	69.9	100
Nanopore_bin_9.fasta.out_616	Nanopore_virus_3579	100	36	0	0	1	36	9665	9700	2.59e-13	71.9	100
Nanopore_bin_9.fasta.out_617	Nanopore_virus_3579	100	37	0	0	1	37	9738	9774	6.86e-14	73.8	100
Nanopore_bin_9.fasta.out_618	Nanopore_virus_3579	100	36	0	0	1	36	9812	9847	2.59e-13	71.9	100
Nanopore_bin_9.fasta.out_619	Nanopore_virus_6873	100	35	0	0	1	35	31630	31664	9.74e-13	69.9	100
Nanopore_bin_9.fasta.out_620	Nanopore_virus_3579	100	34	0	0	1	34	9957	9990	3.66e-12	67.9	100
Nanopore_bin_9.fasta.out_621	Nanopore_virus_3579	100	34	0	0	1	34	10028	10061	3.66e-12	67.9	100
Nanopore_bin_9.fasta.out_622	Nanopore_virus_3579	100	36	0	0	1	36	10099	10134	2.59e-13	71.9	100
Nanopore_bin_9.fasta.out_623	Nanopore_virus_3579	100	37	0	0	1	37	10172	10208	6.86e-14	73.8	100
Nanopore_bin_9.fasta.out_624	Nanopore_virus_3579	100	34	0	0	1	34	10246	10279	3.66e-12	67.9	100
Nanopore_bin_9.fasta.out_625	Nanopore_virus_3579	100	33	0	0	1	33	10317	10349	1.37e-11	65.9	100
Nanopore_bin_9.fasta.out_626	Nanopore_virus_3579	100	36	0	0	1	36	10387	10422	2.59e-13	71.9	100
Nanopore_bin_9.fasta.out_627	Nanopore_virus_3579	100	36	0	0	1	36	10460	10495	2.59e-13	71.9	100
Nanopore_bin_9.fasta.out_628	Nanopore_virus_3579	100	36	0	0	1	36	10533	10568	2.59e-13	71.9	100
Nanopore_bin_9.fasta.out_629	Nanopore_virus_3579	100	35	0	0	1	35	10606	10640	9.74e-13	69.9	100
Nanopore_bin_9.fasta.out_630	Nanopore_virus_3579	100	35	0	0	1	35	10678	10712	9.74e-13	69.9	100
Nanopore_bin_9.fasta.out_631	Nanopore_virus_9215	100	36	0	0	1	36	11041	11006	2.59e-13	71.9	100
Nanopore_bin_9.fasta.out_632	Nanopore_virus_3579	100	34	0	0	1	34	5090	5123	3.66e-12	67.9	100
Nanopore_bin_9.fasta.out_632	Nanopore_virus_3579	100	34	0	0	1	34	10823	10856	3.66e-12	67.9	100
Nanopore_bin_9.fasta.out_633	Nanopore_virus_3579	100	36	0	0	1	36	10894	10929	2.59e-13	71.9	100
Nanopore_bin_9.fasta.out_634	Nanopore_virus_3579	100	35	0	0	1	35	10967	11001	9.74e-13	69.9	100
Nanopore_bin_9.fasta.out_635	Nanopore_virus_3579	100	34	0	0	1	34	11039	11072	3.66e-12	67.9	100
Nanopore_bin_9.fasta.out_636	Nanopore_virus_3579	100	41	0	0	1	41	11110	11150	3.33e-16	81.8	100
Nanopore_bin_9.fasta.out_637	Nanopore_virus_3579	100	34	0	0	1	34	11188	11221	3.66e-12	67.9	100
Nanopore_bin_9.fasta.out_638	Nanopore_virus_3579	100	35	0	0	1	35	11259	11293	9.74e-13	69.9	100
Nanopore_bin_9.fasta.out_639	Nanopore_virus_3579	100	35	0	0	1	35	11331	11365	9.74e-13	69.9	100
Nanopore_bin_9.fasta.out_640	Nanopore_virus_3579	100	40	0	0	1	40	11403	11442	1.26e-15	79.8	100
Nanopore_bin_9.fasta.out_641	Nanopore_virus_3579	100	38	0	0	1	38	11480	11517	1.82e-14	75.8	100
Nanopore_bin_9.fasta.out_642	Nanopore_virus_3579	100	32	0	0	1	32	11555	11586	5.11e-11	63.9	100
Nanopore_bin_9.fasta.out_643	Nanopore_virus_3579	100	36	0	0	1	36	11624	11659	2.59e-13	71.9	100
Nanopore_bin_9.fasta.out_644	Nanopore_virus_3579	100	34	0	0	1	34	11697	11730	3.66e-12	67.9	100
Nanopore_bin_9.fasta.out_645	Nanopore_virus_3579	100	34	0	0	1	34	11768	11801	3.66e-12	67.9	100
Nanopore_bin_9.fasta.out_646	Nanopore_virus_3579	100	35	0	0	1	35	11839	11873	9.74e-13	69.9	100
Nanopore_bin_9.fasta.out_647	Nanopore_virus_3579	100	33	0	0	1	33	11911	11943	1.37e-11	65.9	100
Nanopore_bin_9.fasta.out_648	Nanopore_virus_3579	100	35	0	0	1	35	11981	12015	9.74e-13	69.9	100
Nanopore_bin_9.fasta.out_649	Nanopore_virus_3579	100	36	0	0	1	36	12053	12088	2.59e-13	71.9	100
Nanopore_bin_9.fasta.out_650	Nanopore_virus_3579	100	34	0	0	1	34	12126	12159	3.66e-12	67.9	100
Nanopore_bin_9.fasta.out_651	Nanopore_virus_3579	100	38	0	0	1	38	12197	12234	1.82e-14	75.8	100
Nanopore_bin_9.fasta.out_652	Nanopore_virus_3579	100	36	0	0	1	36	12272	12307	2.59e-13	71.9	100
Nanopore_bin_9.fasta.out_653	Nanopore_virus_3579	100	36	0	0	1	36	12345	12380	2.59e-13	71.9	100
Nanopore_bin_9.fasta.out_654	Nanopore_virus_3579	100	35	0	0	1	35	12418	12452	9.74e-13	69.9	100
Nanopore_bin_9.fasta.out_655	Nanopore_virus_17344	100	36	0	0	1	36	23462	23497	2.59e-13	71.9	100
Nanopore_bin_9.fasta.out_656	Nanopore_virus_17344	100	37	0	0	1	37	18136	18172	6.86e-14	73.8	100
Nanopore_bin_9.fasta.out_657	Nanopore_virus_3579	100	36	0	0	1	36	12637	12672	2.59e-13	71.9	100
Nanopore_bin_9.fasta.out_658	Nanopore_virus_3579	100	35	0	0	1	35	12710	12744	9.74e-13	69.9	100
Nanopore_bin_9.fasta.out_659	Nanopore_virus_3579	100	34	0	0	1	34	12782	12815	3.66e-12	67.9	100
Nanopore_bin_9.fasta.out_660	Nanopore_virus_3579	100	35	0	0	1	35	12853	12887	9.74e-13	69.9	100
Nanopore_bin_9.fasta.out_661	Nanopore_virus_17344	100	36	0	0	1	36	908	873	2.59e-13	71.9	100
Nanopore_bin_9.fasta.out_662	Nanopore_virus_17344	100	34	0	0	1	34	17508	17475	3.66e-12	67.9	100
Nanopore_bin_9.fasta.out_663	Nanopore_virus_3579	100	35	0	0	1	35	13069	13103	9.74e-13	69.9	100
Nanopore_bin_9.fasta.out_664	Nanopore_virus_17344	100	34	0	0	1	34	17972	18005	3.66e-12	67.9	100
Nanopore_bin_9.fasta.out_665	Nanopore_virus_3579	100	34	0	0	1	34	13212	13245	3.66e-12	67.9	100
Nanopore_bin_9.fasta.out_666	Nanopore_virus_3579	100	36	0	0	1	36	13283	13318	2.59e-13	71.9	100
Nanopore_bin_9.fasta.out_667	Nanopore_virus_3579	100	35	0	0	1	35	13356	13390	9.74e-13	69.9	100
Nanopore_bin_9.fasta.out_668	Nanopore_virus_3579	100	34	0	0	1	34	13428	13461	3.66e-12	67.9	100
Nanopore_bin_9.fasta.out_669	Nanopore_virus_3579	100	35	0	0	1	35	13499	13533	9.74e-13	69.9	100
Nanopore_bin_9.fasta.out_670	Nanopore_virus_3579	100	36	0	0	1	36	13571	13606	2.59e-13	71.9	100
Nanopore_bin_9.fasta.out_671	Nanopore_virus_3579	100	34	0	0	1	34	13644	13677	3.66e-12	67.9	100
Nanopore_bin_9.fasta.out_672	Nanopore_virus_3579	100	35	0	0	1	35	13715	13749	9.74e-13	69.9	100
Nanopore_bin_9.fasta.out_673	Nanopore_virus_3579	100	35	0	0	1	35	13787	13821	9.74e-13	69.9	100
Nanopore_bin_9.fasta.out_674	Nanopore_virus_3579	100	36	0	0	1	36	13859	13894	2.59e-13	71.9	100
Nanopore_bin_9.fasta.out_675	Nanopore_virus_3579	100	35	0	0	1	35	13932	13966	9.74e-13	69.9	100
Nanopore_bin_9.fasta.out_676	Nanopore_virus_3579	100	35	0	0	1	35	14004	14038	9.74e-13	69.9	100
Nanopore_bin_9.fasta.out_677	Nanopore_virus_3579	100	36	0	0	1	36	14076	14111	2.59e-13	71.9	100
Nanopore_bin_9.fasta.out_678	Nanopore_virus_17344	100	36	0	0	1	36	14030	13995	2.59e-13	71.9	100
Nanopore_bin_9.fasta.out_679	Nanopore_virus_3579	100	37	0	0	1	37	14222	14258	6.86e-14	73.8	100
Nanopore_bin_9.fasta.out_680	Nanopore_virus_3579	100	37	0	0	1	37	14296	14332	6.86e-14	73.8	100
Nanopore_bin_9.fasta.out_681	Nanopore_virus_3579	100	37	0	0	1	37	14370	14406	6.86e-14	73.8	100
Nanopore_bin_9.fasta.out_682	Nanopore_virus_3579	100	36	0	0	1	36	14444	14479	2.59e-13	71.9	100
Nanopore_bin_9.fasta.out_683	Nanopore_virus_3579	100	36	0	0	1	36	14517	14552	2.59e-13	71.9	100
Nanopore_bin_9.fasta.out_684	Nanopore_virus_3579	100	35	0	0	1	35	14590	14624	9.74e-13	69.9	100
Nanopore_bin_9.fasta.out_685	Nanopore_virus_3579	100	34	0	0	1	34	14662	14695	3.66e-12	67.9	100
Nanopore_bin_9.fasta.out_686	Nanopore_virus_3579	100	36	0	0	1	36	14733	14768	2.59e-13	71.9	100
Nanopore_bin_9.fasta.out_687	Nanopore_virus_3579	100	37	0	0	1	37	14806	14842	6.86e-14	73.8	100
Nanopore_bin_9.fasta.out_688	Nanopore_virus_17344	100	40	0	0	1	40	21427	21388	1.26e-15	79.8	100
Nanopore_bin_9.fasta.out_689	Nanopore_virus_3579	100	36	0	0	1	36	14957	14992	2.59e-13	71.9	100
Nanopore_bin_9.fasta.out_690	Nanopore_virus_3579	100	35	0	0	1	35	15030	15064	9.74e-13	69.9	100
Nanopore_bin_9.fasta.out_691	Nanopore_virus_3579	100	37	0	0	1	37	15102	15138	6.86e-14	73.8	100
Nanopore_bin_9.fasta.out_692	Nanopore_virus_3579	100	36	0	0	1	36	15176	15211	2.59e-13	71.9	100
Nanopore_bin_9.fasta.out_693	Nanopore_virus_3579	100	36	0	0	1	36	15249	15284	2.59e-13	71.9	100
Nanopore_bin_9.fasta.out_694	Nanopore_virus_3579	100	34	0	0	1	34	15322	15355	3.66e-12	67.9	100
Nanopore_bin_9.fasta.out_695	Nanopore_virus_3579	100	34	0	0	1	34	15393	15426	3.66e-12	67.9	100
Nanopore_bin_9.fasta.out_696	Nanopore_virus_3579	100	38	0	0	1	38	15464	15501	1.82e-14	75.8	100
Nanopore_bin_9.fasta.out_697	Nanopore_virus_3579	100	33	0	0	1	33	15539	15571	1.37e-11	65.9	100
Nanopore_bin_9.fasta.out_698	Nanopore_virus_3579	100	35	0	0	1	35	15609	15643	9.74e-13	69.9	100
Nanopore_bin_9.fasta.out_699	Nanopore_virus_3579	100	35	0	0	1	35	15681	15715	9.74e-13	69.9	100
Nanopore_bin_9.fasta.out_700	Nanopore_virus_3579	100	37	0	0	1	37	15753	15789	6.86e-14	73.8	100
Nanopore_bin_9.fasta.out_701	Nanopore_virus_3579	100	37	0	0	1	37	15827	15863	6.86e-14	73.8	100
Nanopore_bin_9.fasta.out_702	Nanopore_virus_3579	100	33	0	0	1	33	15901	15933	1.37e-11	65.9	100
Nanopore_bin_9.fasta.out_703	Nanopore_virus_3579	100	34	0	0	1	34	15971	16004	3.66e-12	67.9	100
Nanopore_bin_9.fasta.out_704	Nanopore_virus_3579	100	35	0	0	1	35	16042	16076	9.74e-13	69.9	100
Nanopore_bin_9.fasta.out_705	Nanopore_virus_3579	100	36	0	0	1	36	16114	16149	2.59e-13	71.9	100
Nanopore_bin_9.fasta.out_706	Nanopore_virus_3579	100	32	0	0	1	32	16187	16218	5.11e-11	63.9	100
Nanopore_bin_9.fasta.out_707	Nanopore_virus_9861	100	36	0	0	1	36	12078	12113	2.59e-13	71.9	100
Nanopore_bin_9.fasta.out_708	Nanopore_virus_3579	100	35	0	0	1	35	16329	16363	9.74e-13	69.9	100
Nanopore_bin_9.fasta.out_709	Nanopore_virus_3579	100	35	0	0	1	35	16401	16435	9.74e-13	69.9	100
Nanopore_bin_9.fasta.out_710	Nanopore_virus_3579	100	35	0	0	1	35	16473	16507	9.74e-13	69.9	100
Nanopore_bin_9.fasta.out_711	Nanopore_virus_3579	100	35	0	0	1	35	16545	16579	9.74e-13	69.9	100
Nanopore_bin_9.fasta.out_712	Nanopore_virus_3579	100	35	0	0	1	35	16617	16651	9.74e-13	69.9	100
Nanopore_bin_9.fasta.out_713	Nanopore_virus_3579	100	36	0	0	1	36	16689	16724	2.59e-13	71.9	100
Nanopore_bin_9.fasta.out_715	Nanopore_virus_3579	100	36	0	0	1	36	16838	16873	2.59e-13	71.9	100
Nanopore_bin_9.fasta.out_716	Nanopore_virus_3579	100	35	0	0	1	35	16911	16945	9.74e-13	69.9	100
Nanopore_bin_9.fasta.out_717	Nanopore_virus_3579	100	33	0	0	1	33	16983	17015	1.37e-11	65.9	100
Nanopore_bin_9.fasta.out_718	Nanopore_virus_3579	100	35	0	0	1	35	17053	17087	9.74e-13	69.9	100
Nanopore_bin_9.fasta.out_719	Nanopore_virus_3579	100	35	0	0	1	35	17125	17159	9.74e-13	69.9	100
Nanopore_bin_9.fasta.out_720	Nanopore_virus_3579	100	34	0	0	1	34	17197	17230	3.66e-12	67.9	100
Nanopore_bin_9.fasta.out_721	Nanopore_virus_3579	100	34	0	0	1	34	17268	17301	3.66e-12	67.9	100
Nanopore_bin_9.fasta.out_722	Nanopore_virus_17344	100	35	0	0	1	35	1093	1059	9.74e-13	69.9	100
Nanopore_bin_9.fasta.out_723	Nanopore_virus_3579	100	36	0	0	1	36	17411	17446	2.59e-13	71.9	100
Nanopore_bin_9.fasta.out_724	Nanopore_virus_3579	100	36	0	0	1	36	17484	17519	2.59e-13	71.9	100
Nanopore_bin_9.fasta.out_725	Nanopore_virus_21689	100	35	0	0	1	35	6136	6102	9.74e-13	69.9	100
Nanopore_bin_9.fasta.out_726	Nanopore_virus_3579	100	35	0	0	1	35	17629	17663	9.74e-13	69.9	100
Nanopore_bin_9.fasta.out_727	Nanopore_virus_3579	100	35	0	0	1	35	17701	17735	9.74e-13	69.9	100
Nanopore_bin_9.fasta.out_728	Nanopore_virus_3579	100	36	0	0	1	36	17773	17808	2.59e-13	71.9	100
Nanopore_bin_9.fasta.out_729	Nanopore_virus_3579	100	34	0	0	1	34	17846	17879	3.66e-12	67.9	100
Nanopore_bin_9.fasta.out_730	Nanopore_virus_3579	100	37	0	0	1	37	17917	17953	6.86e-14	73.8	100
Nanopore_bin_9.fasta.out_731	Nanopore_virus_3579	100	36	0	0	1	36	17991	18026	2.59e-13	71.9	100
Nanopore_bin_9.fasta.out_732	Nanopore_virus_3579	100	34	0	0	1	34	18064	18097	3.66e-12	67.9	100
Nanopore_bin_9.fasta.out_733	Nanopore_virus_3579	100	35	0	0	1	35	18135	18169	9.74e-13	69.9	100
Nanopore_bin_9.fasta.out_734	Nanopore_virus_3579	100	38	0	0	1	38	18207	18244	1.82e-14	75.8	100
Nanopore_bin_9.fasta.out_735	Nanopore_virus_3579	100	36	0	0	1	36	18282	18317	2.59e-13	71.9	100
Nanopore_bin_9.fasta.out_736	Nanopore_virus_3579	100	37	0	0	1	37	18355	18391	6.86e-14	73.8	100
Nanopore_bin_9.fasta.out_737	Nanopore_virus_3579	100	35	0	0	1	35	18429	18463	9.74e-13	69.9	100
Nanopore_bin_9.fasta.out_738	Nanopore_virus_3579	100	33	0	0	1	33	18501	18533	1.37e-11	65.9	100
Nanopore_bin_9.fasta.out_739	Nanopore_virus_3579	100	35	0	0	1	35	18571	18605	9.74e-13	69.9	100
Nanopore_bin_9.fasta.out_740	Nanopore_virus_3579	100	34	0	0	1	34	18643	18676	3.66e-12	67.9	100
Nanopore_bin_9.fasta.out_741	Nanopore_virus_3579	100	36	0	0	1	36	18714	18749	2.59e-13	71.9	100
Nanopore_bin_9.fasta.out_742	Nanopore_virus_3579	100	35	0	0	1	35	18787	18821	9.74e-13	69.9	100
Nanopore_bin_9.fasta.out_743	Nanopore_virus_3579	100	37	0	0	1	37	18859	18895	6.86e-14	73.8	100
Nanopore_bin_9.fasta.out_744	Nanopore_virus_3579	100	34	0	0	1	34	18933	18966	3.66e-12	67.9	100
Nanopore_bin_9.fasta.out_745	Nanopore_virus_3579	100	34	0	0	1	34	19004	19037	3.66e-12	67.9	100
Nanopore_bin_9.fasta.out_746	Nanopore_virus_3579	100	36	0	0	1	36	19075	19110	2.59e-13	71.9	100
Nanopore_bin_9.fasta.out_747	Nanopore_virus_3579	100	34	0	0	1	34	19148	19181	3.66e-12	67.9	100
Nanopore_bin_9.fasta.out_748	Nanopore_virus_3579	100	36	0	0	1	36	19219	19254	2.59e-13	71.9	100
Nanopore_bin_9.fasta.out_749	Nanopore_virus_3579	100	34	0	0	1	34	19292	19325	3.66e-12	67.9	100
Nanopore_bin_9.fasta.out_750	Nanopore_virus_3579	100	36	0	0	1	36	19363	19398	2.59e-13	71.9	100
Nanopore_bin_9.fasta.out_751	Nanopore_virus_3579	100	32	0	0	1	32	19436	19467	5.11e-11	63.9	100
Nanopore_bin_9.fasta.out_751	Nanopore_virus_3579	100	32	0	0	1	32	19505	19536	5.11e-11	63.9	100
Nanopore_bin_9.fasta.out_752	Nanopore_virus_3579	100	32	0	0	1	32	19436	19467	5.11e-11	63.9	100
Nanopore_bin_9.fasta.out_752	Nanopore_virus_3579	100	32	0	0	1	32	19505	19536	5.11e-11	63.9	100
Nanopore_bin_9.fasta.out_753	Nanopore_virus_3579	100	35	0	0	1	35	19574	19608	9.74e-13	69.9	100
Nanopore_bin_9.fasta.out_754	Nanopore_virus_3579	100	35	0	0	1	35	19646	19680	9.74e-13	69.9	100
Nanopore_bin_9.fasta.out_755	Nanopore_virus_3579	100	34	0	0	1	34	19718	19751	3.66e-12	67.9	100
Nanopore_bin_9.fasta.out_756	Nanopore_virus_3579	100	34	0	0	1	34	19789	19822	3.66e-12	67.9	100
Nanopore_bin_9.fasta.out_757	Nanopore_virus_3579	100	36	0	0	1	36	19860	19895	2.59e-13	71.9	100
Nanopore_bin_9.fasta.out_758	Nanopore_virus_3579	100	35	0	0	1	35	19933	19967	9.74e-13	69.9	100
Nanopore_bin_9.fasta.out_759	Nanopore_virus_3579	100	36	0	0	1	36	20005	20040	2.59e-13	71.9	100
Nanopore_bin_9.fasta.out_760	Nanopore_virus_3579	100	34	0	0	1	34	20078	20111	3.66e-12	67.9	100
Nanopore_bin_9.fasta.out_761	Nanopore_virus_3579	100	36	0	0	1	36	20149	20184	2.59e-13	71.9	100
Nanopore_bin_9.fasta.out_762	Nanopore_virus_3579	100	34	0	0	1	34	20222	20255	3.66e-12	67.9	100
Nanopore_bin_9.fasta.out_763	Nanopore_virus_3579	100	35	0	0	1	35	20293	20327	9.74e-13	69.9	100
Nanopore_bin_9.fasta.out_764	Nanopore_virus_3579	100	35	0	0	1	35	20365	20399	9.74e-13	69.9	100
Nanopore_bin_9.fasta.out_765	Nanopore_virus_3579	100	35	0	0	1	35	20437	20471	9.74e-13	69.9	100
Nanopore_bin_9.fasta.out_766	Nanopore_virus_3579	100	36	0	0	1	36	20509	20544	2.59e-13	71.9	100
Nanopore_bin_9.fasta.out_767	Nanopore_virus_3579	100	36	0	0	1	36	20582	20617	2.59e-13	71.9	100
Nanopore_bin_9.fasta.out_768	Nanopore_virus_3579	100	37	0	0	1	37	20655	20691	6.86e-14	73.8	100
Nanopore_bin_9.fasta.out_769	Nanopore_virus_3579	100	36	0	0	1	36	20729	20764	2.59e-13	71.9	100
Nanopore_bin_9.fasta.out_770	Nanopore_virus_3579	100	31	0	0	1	31	20802	20832	1.9e-10	61.9	100
Nanopore_bin_9.fasta.out_771	Nanopore_virus_3579	100	33	0	0	1	33	20870	20902	1.37e-11	65.9	100
Nanopore_bin_9.fasta.out_772	Nanopore_virus_3579	100	35	0	0	1	35	20940	20974	9.74e-13	69.9	100
Nanopore_bin_9.fasta.out_773	Nanopore_virus_3579	100	37	0	0	1	37	21012	21048	6.86e-14	73.8	100
Nanopore_bin_9.fasta.out_774	Nanopore_virus_3579	100	38	0	0	1	38	21086	21123	1.82e-14	75.8	100
Nanopore_bin_9.fasta.out_775	Nanopore_virus_3579	100	36	0	0	1	36	21161	21196	2.59e-13	71.9	100
Nanopore_bin_9.fasta.out_776	Nanopore_virus_3579	100	34	0	0	1	34	21234	21267	3.66e-12	67.9	100
Nanopore_bin_9.fasta.out_777	Nanopore_virus_3579	100	36	0	0	1	36	21305	21340	2.59e-13	71.9	100
Nanopore_bin_9.fasta.out_778	Nanopore_virus_3579	100	37	0	0	1	37	21378	21414	6.86e-14	73.8	100
Nanopore_bin_9.fasta.out_779	Nanopore_virus_3579	100	36	0	0	1	36	21452	21487	2.59e-13	71.9	100
Nanopore_bin_9.fasta.out_780	Nanopore_virus_3579	100	35	0	0	1	35	21525	21559	9.74e-13	69.9	100
Nanopore_bin_9.fasta.out_781	Nanopore_virus_3579	100	34	0	0	1	34	21597	21630	3.66e-12	67.9	100
Nanopore_bin_9.fasta.out_781	Nanopore_virus_3579	100	34	0	0	1	34	21668	21701	3.66e-12	67.9	100
Nanopore_bin_9.fasta.out_782	Nanopore_virus_3579	100	36	0	0	1	36	21668	21703	2.59e-13	71.9	100
Nanopore_bin_9.fasta.out_782	Nanopore_virus_3579	100	34	0	0	1	34	21597	21630	4.04e-12	67.9	94
Nanopore_bin_9.fasta.out_783	Nanopore_virus_8570	100	36	0	0	1	36	5199	5164	2.59e-13	71.9	100
Nanopore_bin_9.fasta.out_784	Nanopore_virus_3579	100	34	0	0	1	34	21814	21847	3.66e-12	67.9	100
Nanopore_bin_9.fasta.out_785	Nanopore_virus_3579	100	34	0	0	1	34	21885	21918	3.66e-12	67.9	100
Nanopore_bin_9.fasta.out_786	Nanopore_virus_3579	100	34	0	0	1	34	21956	21989	3.66e-12	67.9	100
Nanopore_bin_9.fasta.out_787	Nanopore_virus_3579	100	36	0	0	1	36	22027	22062	2.59e-13	71.9	100
Nanopore_bin_9.fasta.out_788	Nanopore_virus_3579	100	35	0	0	1	35	22100	22134	9.74e-13	69.9	100
Nanopore_bin_9.fasta.out_789	Nanopore_virus_3579	100	34	0	0	1	34	22172	22205	3.66e-12	67.9	100
Nanopore_bin_9.fasta.out_790	Nanopore_virus_3579	100	34	0	0	1	34	22243	22276	3.66e-12	67.9	100
Nanopore_bin_9.fasta.out_791	Nanopore_virus_3579	100	34	0	0	1	34	22314	22347	3.66e-12	67.9	100
Nanopore_bin_9.fasta.out_792	Nanopore_virus_3579	100	36	0	0	1	36	22385	22420	2.59e-13	71.9	100
Nanopore_bin_9.fasta.out_793	Nanopore_virus_3579	100	36	0	0	1	36	22458	22493	2.59e-13	71.9	100
Nanopore_bin_9.fasta.out_794	Nanopore_virus_3579	100	34	0	0	1	34	22531	22564	3.66e-12	67.9	100
Nanopore_bin_9.fasta.out_794	Nanopore_virus_3579	97.059	34	1	0	1	34	12197	12230	8.92e-10	60	100
Nanopore_bin_9.fasta.out_795	Nanopore_virus_3579	100	35	0	0	1	35	22602	22636	9.74e-13	69.9	100
Nanopore_bin_9.fasta.out_796	Nanopore_virus_3579	100	35	0	0	1	35	22674	22708	9.74e-13	69.9	100
Nanopore_bin_9.fasta.out_797	Nanopore_virus_3579	100	34	0	0	1	34	22746	22779	3.66e-12	67.9	100
Nanopore_bin_9.fasta.out_798	Nanopore_virus_3579	100	35	0	0	1	35	22817	22851	9.74e-13	69.9	100
Nanopore_bin_9.fasta.out_799	Nanopore_virus_3579	100	34	0	0	1	34	22889	22922	3.66e-12	67.9	100
Nanopore_bin_9.fasta.out_800	Nanopore_virus_3579	100	34	0	0	1	34	22960	22993	3.66e-12	67.9	100
Nanopore_bin_9.fasta.out_801	Nanopore_virus_3579	100	36	0	0	1	36	23031	23066	2.59e-13	71.9	100
Nanopore_bin_9.fasta.out_802	Nanopore_virus_3579	100	37	0	0	1	37	23104	23140	6.86e-14	73.8	100
Nanopore_bin_9.fasta.out_803	Nanopore_virus_3579	100	36	0	0	1	36	23178	23213	2.59e-13	71.9	100
Nanopore_bin_9.fasta.out_804	Nanopore_virus_3579	100	35	0	0	1	35	23251	23285	9.74e-13	69.9	100
Nanopore_bin_9.fasta.out_805	Nanopore_virus_3579	100	35	0	0	1	35	23323	23357	9.74e-13	69.9	100
Nanopore_bin_9.fasta.out_806	Nanopore_virus_3579	100	37	0	0	1	37	23395	23431	6.86e-14	73.8	100
Nanopore_bin_9.fasta.out_807	Nanopore_virus_3579	100	34	0	0	1	34	23469	23502	3.66e-12	67.9	100
Nanopore_bin_9.fasta.out_808	Nanopore_virus_3579	100	34	0	0	1	34	23540	23573	3.66e-12	67.9	100
Nanopore_bin_9.fasta.out_809	Nanopore_virus_3579	100	35	0	0	1	35	23611	23645	9.74e-13	69.9	100
Nanopore_bin_9.fasta.out_810	Nanopore_virus_3579	100	35	0	0	1	35	23683	23717	9.74e-13	69.9	100
Nanopore_bin_9.fasta.out_811	Nanopore_virus_3579	100	34	0	0	1	34	23755	23788	3.66e-12	67.9	100
Nanopore_bin_9.fasta.out_812	Nanopore_virus_3579	100	34	0	0	1	34	23826	23859	3.66e-12	67.9	100
