# Supplementary material for: Prokaryotic viruses impact functional microorganisms in nutrient removal and carbon cycle in wastewater treatment plants
Source: Nat Commun. 2021 Sep 13;12:5398. doi: 10.1038/s41467-021-25678-1 (PMC8438041; doi:10.1038/s41467-021-25678-1)
Supplement: Supplementary file 15 — Supplementary Data 13 [file 41467_2021_25678_MOESM15_ESM.xlsx]

## Sheet: Supplementary Data 13
Supplementary Data 13. Comparison of 11 detected virus-host interactions for Illumina Hi-C data (91% precision).
viral_contig_name	CRISPR_predicted host	Hi_C_predicted host
Illumina_virus_5329	Illumina_bin_216	Illumina_bin_216
Illumina_virus_867	Illumina_bin_22	Illumina_bin_22
Illumina_virus_868	Illumina_bin_22	Illumina_bin_22
Illumina_virus_10033	Illumina_bin_22	Illumina_bin_22
Illumina_virus_7057	Illumina_bin_22	Illumina_bin_22
Illumina_virus_1225	Illumina_bin_22	Illumina_bin_22
Illumina_virus_7734	Illumina_bin_22	Illumina_bin_22
Illumina_virus_164	Illumina_bin_22	Illumina_bin_144
Illumina_virus_4129	Illumina_bin_40	Illumina_bin_40
Illumina_virus_124342	Illumina_bin_87	Illumina_bin_87
Illumina_virus_176270	Illumina_bin_9	Illumina_bin_9
