# Supplementary material for: Prokaryotic viruses impact functional microorganisms in nutrient removal and carbon cycle in wastewater treatment plants
Source: Nat Commun. 2021 Sep 13;12:5398. doi: 10.1038/s41467-021-25678-1 (PMC8438041; doi:10.1038/s41467-021-25678-1)
Supplement: Supplementary file 16 — Supplementary Data 14 [file 41467_2021_25678_MOESM16_ESM.xlsx]

## Sheet: Supplementary Data 14
Supplementary Data 14. Comparison of 16 detected virus-host interactions for Nanopore Hi-C data (94% precision).
viral_contig_name	CRISPR_predicted host	Hi_C_predicted host
Nanopore_virus_1207686	Nanopore_bin_17	Nanopore_bin_36
Nanopore_virus_1207888	Nanopore_bin_2	Nanopore_bin_2
Nanopore_virus_1	Nanopore_bin_28	Nanopore_bin_28
Nanopore_virus_241	Nanopore_bin_35	Nanopore_bin_35
Nanopore_virus_3339	Nanopore_bin_46	Nanopore_bin_46
Nanopore_virus_41821	Nanopore_bin_55	Nanopore_bin_55
Nanopore_virus_6873	Nanopore_bin_9	Nanopore_bin_9
Nanopore_virus_6137	Nanopore_bin_9	Nanopore_bin_9
Nanopore_virus_17344	Nanopore_bin_9	Nanopore_bin_9
Nanopore_virus_33179	Nanopore_bin_9	Nanopore_bin_9
Nanopore_virus_9215	Nanopore_bin_9	Nanopore_bin_9
Nanopore_virus_9861	Nanopore_bin_9	Nanopore_bin_9
Nanopore_virus_24247	Nanopore_bin_9	Nanopore_bin_9
Nanopore_virus_3579	Nanopore_bin_9	Nanopore_bin_9
Nanopore_virus_6965	Nanopore_bin_9	Nanopore_bin_9
Nanopore_virus_3603	Nanopore_bin_9	Nanopore_bin_9
