# Supplementary material for: Prokaryotic viruses impact functional microorganisms in nutrient removal and carbon cycle in wastewater treatment plants
Source: Nat Commun. 2021 Sep 13;12:5398. doi: 10.1038/s41467-021-25678-1 (PMC8438041; doi:10.1038/s41467-021-25678-1)
Supplement: Supplementary file 18 — Source Data [file 41467_2021_25678_MOESM18_ESM.xlsx]

## Sheet: Figure 1a
Figure 1a
STL		ST		SWH		TP		SK		YL
Gb	Number of viral contigs	Gb	Number of viral contigs	Gb	Number of viral contigs	Gb	Number of viral contigs	Gb	Number of viral contigs	Gb	Number of viral contigs
0	0	0	0	0	0	0	0	0	0	0	0
1.71	4233	1.63	4175	1.62	4377	1.69	3854	1.59	2963	1.67	2177
5.12	8574	4.89	7864	5.08	8608	5.07	6466	4.96	5507	5.21	4478
10.23	9957	9.78	9000	10.15	10475	10.14	7211	9.92	6513	10.43	5537
15.35	10155	14.67	9176	15.23	10807	15.21	7304	14.87	6682	15.64	5733
34.1	10187	32.6	9186	40.6	10877	33.8	7310	39.66	6710	41.7	5767

## Sheet: Figure 1b
Figure 1b	Number means relative abundance.
STL	ST	SWH	TP	SK	YL
0.01427	0.01828	0.00672	0.02781	0.02572	0.03003
0.01214	0.01112	0.006	0.00888	0.01735	0.02601
0.01004	0.01047	0.00593	0.00812	0.01378	0.02142
0.00977	0.00934	0.00455	0.00766	0.01083	0.02066
0.0096	0.00863	0.00378	0.00694	0.01016	0.01801
0.00899	0.00777	0.00358	0.00676	0.00577	0.01733
0.00894	0.00769	0.00338	0.0065	0.00508	0.01548
0.0067	0.00673	0.00335	0.00626	0.00491	0.01547
0.00667	0.00613	0.00331	0.00623	0.00482	0.01255
0.00577	0.00581	0.00317	0.00616	0.00464	0.01228
0.00568	0.00579	0.00315	0.00594	0.00408	0.0117
0.00564	0.00569	0.00314	0.00592	0.00368	0.00838
0.00556	0.0056	0.00313	0.00579	0.00363	0.00787
0.00528	0.00555	0.00293	0.00559	0.00355	0.00755
0.00517	0.00552	0.00289	0.00523	0.00321	0.00714
0.005	0.00552	0.00278	0.005	0.00315	0.00665
0.00491	0.00548	0.00263	0.00498	0.00314	0.00642
0.0048	0.00507	0.00262	0.0046	0.00312	0.00634
0.0046	0.00492	0.00252	0.00447	0.00293	0.00613
0.00434	0.00476	0.00252	0.00434	0.00284	0.00586
0.00388	0.00463	0.0025	0.00432	0.00283	0.00564
0.00375	0.00428	0.00246	0.00427	0.00275	0.00548
0.00367	0.00413	0.00246	0.00396	0.00271	0.00541
0.00344	0.00413	0.00239	0.00393	0.00265	0.00531
0.00332	0.00396	0.00237	0.00379	0.00261	0.00498
0.00331	0.00374	0.00234	0.00352	0.00257	0.00475
0.00319	0.00341	0.00231	0.00349	0.00252	0.0045
0.00315	0.00338	0.00212	0.00332	0.00245	0.00436
0.00294	0.00323	0.00203	0.00329	0.0024	0.00426
0.00268	0.00312	0.00202	0.00324	0.00233	0.00419
0.00253	0.00311	0.00195	0.00318	0.00233	0.00405
0.00253	0.00295	0.00193	0.00316	0.0023	0.0037
0.00242	0.00292	0.00191	0.00316	0.00224	0.00355
0.00235	0.0029	0.0019	0.00314	0.00223	0.00349
0.00229	0.0027	0.0019	0.00314	0.00222	0.00339
0.00225	0.00269	0.00185	0.00309	0.0022	0.00324
0.00225	0.00267	0.0018	0.00308	0.00218	0.0032
0.00221	0.00266	0.00176	0.00296	0.00218	0.00311
0.00215	0.00262	0.00165	0.00288	0.00216	0.00298
0.00208	0.00245	0.00161	0.00287	0.00201	0.00294
0.00206	0.0024	0.00158	0.00285	0.00197	0.00293
0.00204	0.00231	0.00156	0.00278	0.00185	0.00284
0.00201	0.00227	0.00155	0.00272	0.00182	0.00282
0.002	0.00224	0.00155	0.0027	0.00181	0.00277
0.00198	0.00223	0.00153	0.00269	0.0018	0.00274
0.00197	0.00215	0.00153	0.00266	0.00179	0.0027
0.00197	0.0021	0.00144	0.00263	0.00177	0.00269
0.00197	0.00206	0.00144	0.00256	0.00172	0.00263
0.00196	0.00206	0.00143	0.00253	0.00171	0.00256
0.00195	0.00205	0.00141	0.00245	0.00168	0.00253
0.00194	0.00202	0.00138	0.00238	0.00165	0.00251
0.00194	0.002	0.00138	0.00229	0.00162	0.0025
0.00194	0.00194	0.00138	0.00222	0.0016	0.00248
0.00188	0.00177	0.00136	0.00216	0.00159	0.00244
0.00186	0.00177	0.00135	0.00213	0.00158	0.00231
0.00183	0.00176	0.00133	0.00209	0.00156	0.00231
0.0018	0.00172	0.00133	0.00203	0.00153	0.00222
0.00177	0.00171	0.00131	0.00202	0.00153	0.00209
0.00176	0.00171	0.00131	0.002	0.00144	0.00208
0.00174	0.00169	0.0013	0.00199	0.00144	0.00208
0.00174	0.00162	0.00128	0.00189	0.00143	0.00208
0.00172	0.00162	0.00127	0.00189	0.00142	0.00205
0.00171	0.00159	0.00126	0.00189	0.00142	0.00204
0.00168	0.00156	0.00126	0.00181	0.00141	0.00192
0.00165	0.00151	0.00125	0.00179	0.00141	0.00189
0.00165	0.00145	0.00124	0.00174	0.00141	0.00187
0.00164	0.00143	0.00124	0.00174	0.00141	0.00183
0.00163	0.00143	0.00123	0.00172	0.00141	0.00179
0.00162	0.00139	0.00123	0.00169	0.00141	0.00177
0.00162	0.00137	0.00123	0.00168	0.0014	0.00176
0.00161	0.00135	0.00122	0.00164	0.00138	0.00173
0.0016	0.00133	0.00122	0.00162	0.00137	0.00171
0.0016	0.00128	0.00121	0.00161	0.00132	0.0016
0.0016	0.00125	0.0012	0.00158	0.00131	0.00145
0.00153	0.00124	0.00119	0.00157	0.00128	0.00145
0.00153	0.00123	0.00119	0.00156	0.00124	0.00143
0.0015	0.00121	0.00117	0.00151	0.00123	0.00141
0.0015	0.0012	0.00114	0.00151	0.00123	0.0014
0.00148	0.0012	0.00114	0.00149	0.00122	0.00137
0.00148	0.00119	0.00114	0.00149	0.0012	0.00137
0.00146	0.00119	0.00112	0.00147	0.0012	0.00135
0.00146	0.00117	0.00112	0.00143	0.00119	0.00134
0.00145	0.00116	0.00112	0.00143	0.00119	0.00125
0.00144	0.00115	0.0011	0.00143	0.00118	0.00122
0.00142	0.00115	0.00109	0.00142	0.00118	0.00118
0.00142	0.00114	0.00109	0.00141	0.00117	0.00117
0.0014	0.00114	0.00107	0.00141	0.00116	0.00117
0.00139	0.00114	0.00107	0.00137	0.00116	0.00116
0.00139	0.00114	0.00106	0.00135	0.00116	0.00109
0.00137	0.00114	0.00102	0.00134	0.00116	0.00109
0.00137	0.00113	0.00102	0.00133	0.00114	0.00108
0.00135	0.00109	0.001	0.00132	0.00113	0.00108
0.00135	0.00109	0.000998057	0.0013	0.00112	0.00108
0.00134	0.00109	0.000996641	0.00129	0.00111	0.00103
0.00131	0.00109	0.000996301	0.00129	0.00109	0.00103
0.00131	0.00109	0.000996225	0.00129	0.00109	0.00102
0.00131	0.00108	0.000993998	0.00126	0.00106	0.00101
0.00131	0.00106	0.00098394	0.00125	0.00106	0.00101
0.0013	0.00105	0.000983079	0.00121	0.00105	0.00101
0.00129	0.00105	0.000978437	0.00118	0.00105	0.00099287
0.00129	0.00105	0.000945259	0.00118	0.00103	0.000954788
0.00128	0.00104	0.000935459	0.00115	0.00101	0.000928198
0.00125	0.00103	0.000932351	0.00113	0.00101	0.000912117
0.00125	0.00103	0.000922035	0.00112	0.001	0.000900123
0.00123	0.00102	0.000920108	0.0011	0.000990851	0.000878256
0.00121	0.00101	0.000919206	0.00109	0.000990595	0.000866308
0.00121	0.000999132	0.000918341	0.00108	0.000944954	0.000862529
0.0012	0.000996946	0.000912232	0.00107	0.0009443	0.000850685
0.00118	0.000991854	0.000907962	0.00105	0.000915527	0.000839982
0.00117	0.000980366	0.00090768	0.00105	0.000910619	0.000837765
0.00116	0.000976056	0.000901066	0.00103	0.000903569	0.00083355
0.00116	0.000973744	0.000863804	0.00103	0.000892547	0.000810319
0.00115	0.000973211	0.000857465	0.00102	0.000889029	0.000810238
0.00114	0.000972644	0.000850766	0.00101	0.000887286	0.000807933
0.00114	0.000972029	0.000848713	0.00101	0.000885895	0.000806643
0.00113	0.000970128	0.000841541	0.001	0.000877999	0.000795553
0.00113	0.000954554	0.000838814	0.000998012	0.000872753	0.000790682
0.00112	0.000948283	0.000837188	0.000998006	0.000865382	0.000784315
0.00112	0.00094396	0.000831678	0.000995898	0.000852821	0.000783528
0.00111	0.000940707	0.000824843	0.000991022	0.000851406	0.000752249
0.00109	0.000935451	0.000821485	0.000978162	0.000844726	0.000737775
0.00107	0.000928783	0.00081962	0.000973243	0.000839391	0.000733897
0.00107	0.000928079	0.00080847	0.000966882	0.000837851	0.000720297
0.00107	0.000922587	0.000804911	0.000950693	0.000818695	0.000710627
0.00106	0.000922429	0.00080334	0.000949651	0.000817443	0.0007079
0.00106	0.000916325	0.000794968	0.0009455	0.000817203	0.000706506
0.00106	0.000911258	0.000789907	0.000941707	0.000805807	0.000705678
0.00106	0.000910323	0.000788181	0.000934755	0.000802143	0.000680839
0.00106	0.000903611	0.000787311	0.000932637	0.000785596	0.000679526
0.00106	0.000898983	0.000786011	0.000924828	0.000785293	0.0006732
0.00106	0.000887271	0.000781578	0.00092205	0.000781751	0.000664846
0.00105	0.000885607	0.000780742	0.00092141	0.000781382	0.000659195
0.00104	0.000882003	0.000779949	0.000919258	0.000779856	0.00065699
0.00104	0.000877107	0.000776848	0.000918482	0.000776389	0.000653712
0.00104	0.000861545	0.000773077	0.000897806	0.000771486	0.000640518
0.00103	0.000850079	0.000756825	0.000894066	0.000766	0.000628472
0.00103	0.000847474	0.000754471	0.00088681	0.000763532	0.000606868
0.001	0.000845553	0.000748458	0.000877509	0.000750199	0.000604968
0.000998838	0.000841665	0.000746656	0.000865463	0.000746988	0.000595892
0.000989113	0.000838968	0.000742578	0.000863439	0.00074226	0.000593251
0.000982878	0.000833361	0.000727345	0.000862616	0.000740585	0.000590255
0.000973963	0.000828822	0.000720147	0.000858652	0.000736442	0.000584529
0.000964652	0.000815666	0.000719492	0.00084207	0.000733785	0.000582578
0.000954271	0.000813735	0.000718647	0.000832174	0.000731877	0.000575773
0.000951322	0.000804975	0.000717284	0.000825229	0.000731249	0.000569421
0.000924961	0.000804299	0.000711691	0.000817658	0.000727603	0.000568056
0.000918469	0.000802744	0.000710069	0.000816552	0.000725922	0.000550064
0.000916063	0.000798209	0.000709115	0.000814534	0.000725382	0.000546101
0.000915513	0.000785147	0.000707263	0.000811301	0.000725099	0.000543464
0.000909924	0.000772846	0.000703742	0.000806771	0.000724544	0.000533121
0.000906916	0.000767425	0.000689455	0.000804823	0.000723125	0.000530079
0.000891788	0.00076527	0.000683411	0.000804606	0.000721625	0.000525959
0.000891467	0.000764638	0.000679073	0.000799032	0.000719527	0.000519608
0.000887232	0.000764523	0.000678699	0.000797508	0.000719348	0.000512405
0.000880143	0.00075376	0.000678695	0.000794501	0.000718962	0.000512305
0.000878239	0.000747023	0.000673765	0.000788397	0.000718274	0.000511252
0.000863509	0.000738849	0.000672123	0.000782868	0.000715725	0.000509127
0.000863248	0.000737035	0.000670456	0.000781088	0.000714843	0.000503698
0.000862305	0.000735553	0.000662599	0.000778892	0.000713108	0.000495825
0.000859122	0.000727108	0.000658268	0.00077547	0.00071191	0.000487049
0.00085896	0.000726351	0.000648521	0.000775352	0.000703997	0.000478332
0.000848788	0.000716961	0.000645101	0.000772062	0.000699021	0.00046813
0.00084411	0.000715861	0.00064067	0.00076979	0.000696568	0.000464631
0.000843922	0.000714862	0.000640445	0.000761412	0.000694939	0.000457197
0.000833996	0.000710436	0.000639736	0.000759663	0.00069447	0.000455956
0.000818324	0.000707984	0.00063602	0.000759519	0.000694195	0.000454736
0.000816372	0.000706778	0.000635324	0.000749936	0.000687795	0.000453875
0.0008094	0.000701312	0.00063493	0.000747191	0.000687629	0.000452844
0.000808527	0.000697046	0.000634929	0.000743737	0.000681313	0.000452019
0.000792661	0.000695856	0.000632009	0.000738157	0.000678758	0.000450918
0.000790557	0.000690049	0.000631133	0.000737607	0.000672971	0.000450187
0.000789548	0.000685374	0.00063011	0.000735032	0.000672824	0.000438553
0.000788027	0.000685241	0.000624711	0.000719407	0.000671727	0.000431459
0.000787036	0.000683924	0.000624131	0.000718272	0.000666096	0.000431063
0.00078343	0.00068243	0.000622334	0.000712155	0.00066606	0.000429838
0.000778651	0.000670101	0.000620805	0.000708021	0.00066506	0.000419838
0.000778453	0.000669827	0.000619629	0.000706101	0.000659973	0.000419334
0.000769288	0.000668864	0.000618202	0.000704368	0.000652075	0.000416742
0.000769046	0.000667126	0.000617083	0.000702411	0.000651256	0.000410764
0.000766959	0.000663229	0.000615764	0.000700923	0.000647146	0.000408148
0.000746267	0.000658735	0.00061345	0.0006991	0.000643466	0.000403374
0.000745589	0.000656442	0.000612757	0.000695989	0.000642095	0.000402715
0.000743101	0.000656157	0.000612104	0.000689644	0.000638686	0.000397103
0.000739965	0.000655628	0.000602148	0.000686417	0.000631922	0.000396883
0.000739063	0.00065466	0.000601653	0.000680705	0.000629003	0.000391292
0.000738681	0.000653796	0.000600551	0.000669872	0.000626361	0.000388753
0.000733468	0.000649214	0.000597863	0.000667693	0.000624779	0.000387974
0.00073189	0.000647395	0.000594354	0.000665724	0.000621256	0.000387777
0.000728281	0.000643181	0.000590043	0.000660611	0.000619407	0.000386466
0.000724009	0.000641434	0.000589527	0.000658905	0.000611488	0.000385534
0.000723361	0.000640629	0.00058669	0.000655821	0.000610273	0.000383214
0.000718617	0.000638201	0.000585788	0.000649721	0.000605602	0.000376721
0.000718556	0.000638066	0.000578152	0.000649024	0.00059913	0.000374059
0.000715453	0.000636464	0.000577414	0.000644331	0.000598838	0.000353963
0.000711014	0.0006359	0.000576764	0.000640565	0.000597359	0.00035375
0.000708668	0.000635526	0.000576069	0.000639836	0.000597251	0.000352406
0.000700199	0.000635143	0.000574522	0.000639568	0.000597029	0.00034667
0.000699505	0.000633172	0.000574502	0.000626691	0.000580905	0.000346376
0.000698569	0.00063194	0.000574316	0.000622095	0.000579674	0.000344522
0.000697308	0.000631709	0.000571756	0.00061911	0.000576443	0.000342082
0.000696069	0.000631575	0.000571699	0.000615323	0.000574752	0.000336708
0.000695267	0.000631451	0.000561699	0.000608778	0.000567152	0.000332073
0.00069268	0.000628924	0.000554945	0.000608039	0.00056437	0.000331344
0.000685354	0.000628677	0.000554835	0.000606561	0.000563079	0.000331298
0.000684982	0.000628221	0.000553794	0.000606279	0.000562143	0.000328877
0.000677316	0.000627268	0.000552226	0.000595434	0.000547021	0.000324088
0.000676099	0.000626084	0.000551835	0.000592902	0.000545094	0.000320748
0.000675315	0.000625714	0.000550718	0.000592722	0.000543718	0.000317599
0.000669448	0.000625603	0.000549825	0.000592543	0.000540934	0.000316164
0.000661647	0.000621561	0.000545323	0.000592055	0.000538949	0.000313669
0.000650617	0.000620902	0.000541043	0.000590271	0.000537152	0.000312393
0.000650246	0.000619338	0.000536724	0.000589916	0.000536504	0.000304562
0.000649571	0.000618586	0.000534487	0.000578579	0.000535545	0.000304213
0.000646349	0.000618296	0.000529242	0.000578436	0.000534534	0.000301763
0.000643892	0.000615039	0.000528861	0.000577553	0.000530813	0.00030117
0.000642094	0.00061495	0.000528348	0.000572954	0.000528146	0.000300277
0.000640492	0.000613021	0.000524784	0.000571353	0.000522609	0.000300091
0.000639167	0.000612881	0.000524195	0.00057036	0.000519496	0.000299359
0.000629926	0.000612028	0.00052134	0.00056718	0.000519045	0.00029715
0.000622932	0.000611458	0.000519923	0.000557577	0.000516754	0.000293744
0.000620821	0.000607917	0.000519784	0.000557558	0.000514184	0.000293348
0.000617971	0.000607335	0.000516429	0.000554423	0.000512137	0.000293327
0.000616403	0.000605333	0.000512168	0.000553832	0.000502433	0.000291306
0.000615427	0.000601813	0.000510457	0.000552971	0.000501958	0.000291064
0.000611472	0.000600149	0.000508667	0.000548963	0.000500815	0.000288846
0.000610825	0.000599819	0.000505177	0.000547878	0.00050003	0.000287432
0.000608302	0.000598902	0.000501578	0.00054659	0.00049926	0.000284846
0.000605927	0.000595567	0.000500853	0.000537704	0.000497937	0.000283604
0.000602953	0.000595064	0.000497841	0.00053661	0.000497565	0.00028132
0.000602527	0.000591135	0.000496685	0.000532429	0.000496953	0.000281128
0.000597327	0.000587049	0.000495211	0.000524096	0.000488973	0.000278022
0.000593714	0.000586189	0.00049457	0.000520875	0.000482152	0.000277845
0.000590586	0.000586038	0.000494362	0.000516054	0.000473681	0.000277193
0.000589152	0.000584353	0.000492489	0.000513538	0.000469109	0.000275977
0.000584487	0.00058151	0.00049238	0.000513022	0.000460661	0.000270253
0.000582033	0.000579382	0.000492188	0.000512262	0.000460624	0.000269905
0.000578311	0.000579224	0.000491652	0.000509731	0.00045538	0.000267082
0.000574529	0.000577783	0.000487078	0.0005086	0.00045292	0.00026684
0.000572287	0.00057659	0.000485796	0.000499885	0.000450927	0.00026616
0.000570907	0.000572579	0.000483179	0.000497156	0.00045052	0.000265154
0.000570603	0.00057066	0.000480995	0.000494983	0.000448683	0.000265025
0.000568725	0.000568579	0.0004768	0.000494443	0.000445857	0.00026393
0.000559029	0.000566918	0.000472635	0.00049296	0.000441662	0.000262962
0.000558994	0.000563095	0.000472166	0.000491578	0.000439751	0.000257974
0.000556124	0.000558257	0.000471947	0.000488435	0.000438895	0.000257772
0.000555856	0.000557291	0.000469222	0.000487187	0.000437439	0.000257548
0.000555127	0.000556951	0.000467408	0.000486113	0.000436039	0.000256975
0.000551776	0.000555515	0.000466786	0.000484471	0.000432831	0.000252231
0.000549097	0.000554253	0.000466251	0.000483199	0.000432534	0.000251606
0.000547683	0.000552242	0.000464966	0.000479414	0.000432069	0.000250749
0.000542182	0.000552036	0.000464355	0.000479162	0.000431765	0.00025049
0.000541467	0.000549655	0.000463798	0.000475255	0.000429075	0.000250155
0.000534217	0.000548344	0.000462013	0.000473272	0.000428582	0.000247616
0.000532829	0.000545591	0.000459535	0.000473009	0.00041993	0.000247181
0.000532069	0.000544412	0.000458778	0.000472084	0.000412923	0.000246689
0.000528664	0.000543861	0.00044956	0.000471205	0.000410451	0.000246128
0.000527868	0.000542723	0.000449365	0.00047	0.000409904	0.000241542
0.0005262	0.000541357	0.000447817	0.000465375	0.000407978	0.000241127
0.000526006	0.000541287	0.000447542	0.000465166	0.000403837	0.000240594
0.000524705	0.000540438	0.000447455	0.000464594	0.000398959	0.000238087
0.000520909	0.000538797	0.000443617	0.000459544	0.000392654	0.000234927
0.000520575	0.000538206	0.000441621	0.000456594	0.000389233	0.000233462
0.00051918	0.0005345	0.000436854	0.000455454	0.000388808	0.000231527
0.000519101	0.000530613	0.000436848	0.000453671	0.000388237	0.000230086
0.000516795	0.000526801	0.000435955	0.000450918	0.000387446	0.00022943
0.000516534	0.000522478	0.000435077	0.000450756	0.000385665	0.000226842
0.00051635	0.000522074	0.000434948	0.000450373	0.000384515	0.000218561
0.000515958	0.000521827	0.000431276	0.000449923	0.000380477	0.000216193
0.000515356	0.000520128	0.000428657	0.000449898	0.000379165	0.000215787
0.000513714	0.000519323	0.000427194	0.000448977	0.00037734	0.000213814
0.000511315	0.000518892	0.000426076	0.000443645	0.00036964	0.00021312
0.000507099	0.000515971	0.000425442	0.000442367	0.000367863	0.000212809
0.00050421	0.000515337	0.000423676	0.000433337	0.000359283	0.000211245
0.000500073	0.00051522	0.000422859	0.000431949	0.000358611	0.000210984
0.00049909	0.000513965	0.000422551	0.00043081	0.000358002	0.000210683
0.000495031	0.000513635	0.000421515	0.000430189	0.000357654	0.000209543
0.000493641	0.000512881	0.00042093	0.000429341	0.000355807	0.000209459
0.000491133	0.000512455	0.000419114	0.00042923	0.000352763	0.000209392
0.000484649	0.000511801	0.000417554	0.000423383	0.000347411	0.000209358
0.000484601	0.000508762	0.000414019	0.000423048	0.000343376	0.000209328
0.000483462	0.000508738	0.000412657	0.000422034	0.000341732	0.000208208
0.000481724	0.000507875	0.000412483	0.000416738	0.000338979	0.000207021
0.000481362	0.000501508	0.000412439	0.000414052	0.000338098	0.000205471
0.000479814	0.000501295	0.000412416	0.000412533	0.000337681	0.000204474
0.000479453	0.000501152	0.000411846	0.000412092	0.000337123	0.000203479
0.000478985	0.000497357	0.000411437	0.000412074	0.00033674	0.000201723
0.000478637	0.00049584	0.000411155	0.000410029	0.000335868	0.000201719
0.00047685	0.00049194	0.000409584	0.000409047	0.000335649	0.000200786
0.000475453	0.000489809	0.000406501	0.000408136	0.000333488	0.000199778
0.00047035	0.000489537	0.00040191	0.000406157	0.000332872	0.000195867
0.0004643	0.000489422	0.000401067	0.000405478	0.00033279	0.00019552
0.0004626	0.000488372	0.000399337	0.000402791	0.000332662	0.000192738
0.000462335	0.000487015	0.000399058	0.000399264	0.000332288	0.000190636
0.000459002	0.000485901	0.000397026	0.000399083	0.000325838	0.000190401
0.000457627	0.000485504	0.000393029	0.000398411	0.000325317	0.000189314
0.00045391	0.000485295	0.000392937	0.000397126	0.000325002	0.000187656
0.000451768	0.000485148	0.000392933	0.000395866	0.000324216	0.00018717
0.000449774	0.000484018	0.000391857	0.000395641	0.000323651	0.000184646
0.000449465	0.000482817	0.000389141	0.00039468	0.000320442	0.000184408
0.000445756	0.000481759	0.000385973	0.000391577	0.000315817	0.000183616
0.000443801	0.000479152	0.000385624	0.000389864	0.00031432	0.000183255
0.0004423	0.00047867	0.000384997	0.000389057	0.000312836	0.000180638
0.000442289	0.00047827	0.00038446	0.000388818	0.000312297	0.000174329
0.000440675	0.000475578	0.000383987	0.000386091	0.000310021	0.000174262
0.000436065	0.000475142	0.000383677	0.000382716	0.000303751	0.00017222
0.00043061	0.000473448	0.000383542	0.000382546	0.000302855	0.000171515
0.000429413	0.000469552	0.000382987	0.000382167	0.0003028	0.000171067
0.000425067	0.000465168	0.000382925	0.000381773	0.000302634	0.000170263
0.000423705	0.000464634	0.000382564	0.000378125	0.000301569	0.000170021
0.000422943	0.000460322	0.000382487	0.000373705	0.000299968	0.000169532
0.000422724	0.00045948	0.000381301	0.000368033	0.000299415	0.00016765
0.000422328	0.000458639	0.00038067	0.000363438	0.000298228	0.00016752
0.000420092	0.000456878	0.00037715	0.000360146	0.000297769	0.000165854
0.000419914	0.000456586	0.000376505	0.000358578	0.000297725	0.000165573
0.000419437	0.000455098	0.000373078	0.000357391	0.000296195	0.00016539
0.000416375	0.000452357	0.000372391	0.000356834	0.000296092	0.000164578
0.000416269	0.000451977	0.000371323	0.000356556	0.00029374	0.000163967
0.000415257	0.000451402	0.000369483	0.000356448	0.000292216	0.000162693
0.00041396	0.000450867	0.000368308	0.0003558	0.000291273	0.000162348
0.000413744	0.000449857	0.000364734	0.000355405	0.000291134	0.000161763
0.000413405	0.00044722	0.000364269	0.000354436	0.000290822	0.000160736
0.000412334	0.000446153	0.000363714	0.000347561	0.000289805	0.000159771
0.000411763	0.000445969	0.000361261	0.000347484	0.000288137	0.000159212
0.000410692	0.000443349	0.000360856	0.000347168	0.000287064	0.000158327
0.000410245	0.000442159	0.000360476	0.00034703	0.000286801	0.000157197
0.000409994	0.000441159	0.00035879	0.000346578	0.000285246	0.00015701
0.000405267	0.000440274	0.000358736	0.000344757	0.000284852	0.000156694
0.000403969	0.000437772	0.00035797	0.000342815	0.000284036	0.000156671
0.000403653	0.000437372	0.00035762	0.000341194	0.000283905	0.000156553
0.00040199	0.00043644	0.000357595	0.000340838	0.000282303	0.000156307
0.000399585	0.000435934	0.000357442	0.000340597	0.000282253	0.000156025
0.000398524	0.000431462	0.000357312	0.000337648	0.000277734	0.000155834
0.00039682	0.000431159	0.000357095	0.000336503	0.00027642	0.000155828
0.000396084	0.000430798	0.000356963	0.000333895	0.000274854	0.000155647
0.000394898	0.000429952	0.000356608	0.000333717	0.000273393	0.000153081
0.000394352	0.000428869	0.000356564	0.000333055	0.000272834	0.00015269
0.000391482	0.000423144	0.000356323	0.000331778	0.000272373	0.000152531
0.000391005	0.000422249	0.00035498	0.000330092	0.000272197	0.000152131
0.000388952	0.000420428	0.000353872	0.000325759	0.000271877	0.000151742
0.000387375	0.000420179	0.000353351	0.000325752	0.000269993	0.000150226
0.000385613	0.000420094	0.000353227	0.00032502	0.000269933	0.000149531
0.000385602	0.000419988	0.00035212	0.000324882	0.000269521	0.000148951
0.000384219	0.000418027	0.000351213	0.000321994	0.000269169	0.000148681
0.000384031	0.000417542	0.000350753	0.000321106	0.000268535	0.000148584
0.000383123	0.000416818	0.000349433	0.000320887	0.000267977	0.000148158
0.000382498	0.000415785	0.000347819	0.000318846	0.000267087	0.00014803
0.000381342	0.000414738	0.000345402	0.000318506	0.000266994	0.000147417
0.000381018	0.000414543	0.000345291	0.000318386	0.000266969	0.000146471
0.00038084	0.000414347	0.000344959	0.000318281	0.000266915	0.000145805
0.000380828	0.000414029	0.000343212	0.000317225	0.00026531	0.000145444
0.000380483	0.000412965	0.00034302	0.000316983	0.000262009	0.000145377
0.000380363	0.000410549	0.000342826	0.000316759	0.000260343	0.000143305
0.000378358	0.000409245	0.000340577	0.000316109	0.000260336	0.000142979
0.000377943	0.00040899	0.000340429	0.00031583	0.000258385	0.000142593
0.000376757	0.000408678	0.000339854	0.000314269	0.000257906	0.00014223
0.000375986	0.000407868	0.000339573	0.000313631	0.000257846	0.000140933
0.000375608	0.000406127	0.000338034	0.00031315	0.000256663	0.000140703
0.000375506	0.00040372	0.000336792	0.000312891	0.000256347	0.00014042
0.000372411	0.000402881	0.000336519	0.000312618	0.000256297	0.000139608
0.000372305	0.000402028	0.000333515	0.00031109	0.000255543	0.000139333
0.000371609	0.000401215	0.000333189	0.00031108	0.000255538	0.000139265
0.000371342	0.000399795	0.00033158	0.000310952	0.000255334	0.000139182
0.000369525	0.000399562	0.00033092	0.000310058	0.00025533	0.00013825
0.000367845	0.000399323	0.000330699	0.000309903	0.000254553	0.000137871
0.000367531	0.00039776	0.000330552	0.000309239	0.000254055	0.000136552
0.000367209	0.000397544	0.0003295	0.000309035	0.000253256	0.000136293
0.000366422	0.000396954	0.00032861	0.000308283	0.000252599	0.000136209
0.000365967	0.000396405	0.000328525	0.000305889	0.000251741	0.000134615
0.000364571	0.000395546	0.000328229	0.000304351	0.000251676	0.000134591
0.00036445	0.000393731	0.00032809	0.000304065	0.000251482	0.000134225
0.000361348	0.00039319	0.000327451	0.000300583	0.000250813	0.00013386
0.000361104	0.000392877	0.0003272	0.000300413	0.000247427	0.000133324
0.000360466	0.000391133	0.000326713	0.000298765	0.000246858	0.000133308
0.000358917	0.000390422	0.000326557	0.000297342	0.00024617	0.00013301
0.000358064	0.00039034	0.000325939	0.000296767	0.000244409	0.000132446
0.000357493	0.000389435	0.000325215	0.00029485	0.000243901	0.000132383
0.000355356	0.000384498	0.000325108	0.000293323	0.000242329	0.000130697
0.000355027	0.000382158	0.000323887	0.000293189	0.000241809	0.000129892
0.00035465	0.00038148	0.000323729	0.000292869	0.000241273	0.000129879
0.000353437	0.000381094	0.00032194	0.000290603	0.000240415	0.000129662
0.000352353	0.000379489	0.000321404	0.000290342	0.000239639	0.000129535
0.000351954	0.000378874	0.000320811	0.000288734	0.000239128	0.000129028
0.0003517	0.000378756	0.000318095	0.000287755	0.000237548	0.000128221
0.000350437	0.00037815	0.000318001	0.000287551	0.000237397	0.000127781
0.000349706	0.000376952	0.000317914	0.000286704	0.000237019	0.000127301
0.000349356	0.000376942	0.000316153	0.000285326	0.000236927	0.000126746
0.000348291	0.000376398	0.000315565	0.000283641	0.000236339	0.000126631
0.000346363	0.000376361	0.000315093	0.00028217	0.000235466	0.000126533
0.000345988	0.000375867	0.000315081	0.000281175	0.000235309	0.000126393
0.000344742	0.000375842	0.000312432	0.000280485	0.000234938	0.000126344
0.000344582	0.000375666	0.000310914	0.000279754	0.000234354	0.000125878
0.000343505	0.000375499	0.000309138	0.000277419	0.000234156	0.000125683
0.000343047	0.000375428	0.000309053	0.000276996	0.000233408	0.000125555
0.000342368	0.000374965	0.000306445	0.000276634	0.00023233	0.000125555
0.000342076	0.000374417	0.000304948	0.000276159	0.000231128	0.000125363
0.000341811	0.000374324	0.000301339	0.000275434	0.00023031	0.000124947
0.000341282	0.000372044	0.000301266	0.000274999	0.000229758	0.000124639
0.000339442	0.000371682	0.000298538	0.000273682	0.000229535	0.000124078
0.000338488	0.000371479	0.000298118	0.000273519	0.000227713	0.000123718
0.000337865	0.000370838	0.000297029	0.000272475	0.000227702	0.000123027
0.000336818	0.000370408	0.000296572	0.000271852	0.000226445	0.000122934
0.000336016	0.000368726	0.000296196	0.000271447	0.000224934	0.000122852
0.000335595	0.000368287	0.000296143	0.000269989	0.00022451	0.000122792
0.000334541	0.00036795	0.000295915	0.000269809	0.000223971	0.000122537
0.000334174	0.000367554	0.000295795	0.000268929	0.00022142	0.000121735
0.000333859	0.000367449	0.000294372	0.000266223	0.000221277	0.000121481
0.000333719	0.000366497	0.00029418	0.000264489	0.000220194	0.000120755
0.000332861	0.000365324	0.000294022	0.000263004	0.000220177	0.000120514
0.000331781	0.000365311	0.000293066	0.000262702	0.000219271	0.000120272
0.00033154	0.000365158	0.000292332	0.000262641	0.000218517	0.000118477
0.00033058	0.00036387	0.000291458	0.000262105	0.000218369	0.000117938
0.000328491	0.000363834	0.00028852	0.000261607	0.000217351	0.000117417
0.000328388	0.000361952	0.000288054	0.000261541	0.000217246	0.000116464
0.000327502	0.000361941	0.000287035	0.00026109	0.000216144	0.000115972
0.000327396	0.000361251	0.000286564	0.000261049	0.000215966	0.00011586
0.000325541	0.000361159	0.000285557	0.000260597	0.000215916	0.000115851
0.000324696	0.000360484	0.000284505	0.000260031	0.000215662	0.000115723
0.000323531	0.000359597	0.000284439	0.000258732	0.000215453	0.000114818
0.000322158	0.000358809	0.000284084	0.000258582	0.000213645	0.000114596
0.000321501	0.000358079	0.000283777	0.000258293	0.00021259	0.000114249
0.000320889	0.000356694	0.000282566	0.000257124	0.000211869	0.000114005
0.000319681	0.000356529	0.00028104	0.0002567	0.000211806	0.00011395
0.000319525	0.000355825	0.000280671	0.00025588	0.000211149	0.000113417
0.000319273	0.00035515	0.000280163	0.000255385	0.000210718	0.000112074
0.000317279	0.000355022	0.000279074	0.000254579	0.00020725	0.000111784
0.000316378	0.000353374	0.000278594	0.000253982	0.000206794	0.000111315
0.000315913	0.000353178	0.000277694	0.000253624	0.000206503	0.000111002
0.000315636	0.000352604	0.000275496	0.00025347	0.000206361	0.000110362
0.000314533	0.000350514	0.000275441	0.00025279	0.000205446	0.000110268
0.000314404	0.000350321	0.000274906	0.000252183	0.000203668	0.000109334
0.000312897	0.000349017	0.000274884	0.000252145	0.000202707	0.000109174
0.000310776	0.000346757	0.000274466	0.000252103	0.000202171	0.000108949
0.000310713	0.000346424	0.000273767	0.00025105	0.000201058	0.000108904
0.000310585	0.00034614	0.000273134	0.000251023	0.000200798	0.000108857
0.000309873	0.000346064	0.000272865	0.000250671	0.000199524	0.000108473
0.0003094	0.000345944	0.000272859	0.000250044	0.00019733	0.0001083
0.000308651	0.000343562	0.000272205	0.00024962	0.000196569	0.000108225
0.000307486	0.000341253	0.000272065	0.000249385	0.000196269	0.000108054
0.000307356	0.000341166	0.000272052	0.000248786	0.000194941	0.000107539
0.000306875	0.000340959	0.000271774	0.000248496	0.00019394	0.000107432
0.000306694	0.000340863	0.000271769	0.000248277	0.000193005	0.00010742
0.000306191	0.000340841	0.000271271	0.00024791	0.000192851	0.000107357
0.000306014	0.000340665	0.000270242	0.000247377	0.000191889	0.000107331
0.000305694	0.000339367	0.000268611	0.000247182	0.000190841	0.000106713
0.000304906	0.000338959	0.000267589	0.000247058	0.000190308	0.00010628
0.000304007	0.000337086	0.000266929	0.000247056	0.000189946	0.000105903
0.000300804	0.000335535	0.000266884	0.000246997	0.000189664	0.000105228
0.000300645	0.000334777	0.00026518	0.000245588	0.000189446	0.000104847
0.000300366	0.000334461	0.000265117	0.00024513	0.000189066	0.000104798
0.000300328	0.000333365	0.000264948	0.00024422	0.000188695	0.000104722
0.000299813	0.000332339	0.000264719	0.000244051	0.000186923	0.000104259
0.000299379	0.000332293	0.000264585	0.000242493	0.000186775	0.000104227
0.000298607	0.000331244	0.000264387	0.000241875	0.000186573	0.000103661
0.000297771	0.000330572	0.000264178	0.00024131	0.000186567	0.000103631
0.000296948	0.000326235	0.000263873	0.000240535	0.000186397	0.000103425
0.00029674	0.000324921	0.000263746	0.000239347	0.000186184	0.000103103
0.000296521	0.000324622	0.000262539	0.0002385	0.000185489	0.000103056
0.000296218	0.000324569	0.00026234	0.000238266	0.00018514	0.000102598
0.000295919	0.000322009	0.000262191	0.000238146	0.000183791	0.000101403
0.000295362	0.000321172	0.000262091	0.000237302	0.000182456	0.000101365
0.000294908	0.000320645	0.000261446	0.000234921	0.000182339	0.000101219
0.000294655	0.000319012	0.000261442	0.000234629	0.000182025	0.000100928
0.00029463	0.000318954	0.000259924	0.000234552	0.000181876	0.000100925
0.000294578	0.000318245	0.000259703	0.000233763	0.000181422	0.000100233
0.00029438	0.00031709	0.000259246	0.000233643	0.000181419	0.000100045
0.000294294	0.000316805	0.000257173	0.000232072	0.000181282	9.99372e-05
0.000294203	0.000316411	0.000256186	0.000231792	0.000181141	9.9693e-05
0.000294062	0.000315134	0.000254781	0.000231686	0.000180937	9.92988e-05
0.000293159	0.000315054	0.00025451	0.000231496	0.000180909	9.91429e-05
0.000292308	0.000315031	0.000250441	0.000231436	0.000180455	9.88765e-05
0.000291691	0.000314765	0.000249446	0.000231	0.000179782	9.82466e-05
0.000291292	0.000314565	0.000249321	0.00023096	0.000179503	9.76345e-05
0.000289939	0.000314238	0.000249228	0.000230664	0.000179245	9.75183e-05
0.000289576	0.000313407	0.000248688	0.000230634	0.000178995	9.74464e-05
0.000289438	0.00031194	0.000247795	0.000229804	0.000178962	9.73397e-05
0.00028928	0.000311893	0.000247264	0.000229651	0.000178849	9.64093e-05
0.000288937	0.000310371	0.000246858	0.000229264	0.000177946	9.63145e-05
0.000288811	0.000309562	0.000246441	0.000229021	0.000177883	9.60716e-05
0.000288429	0.000309377	0.000244248	0.000228298	0.000177768	9.57802e-05
0.000287728	0.000308833	0.000243851	0.000227283	0.000177567	9.56862e-05
0.000287459	0.000307297	0.000242613	0.00022673	0.000177347	9.56685e-05
0.000286958	0.000306165	0.000242465	0.000226515	0.00017698	9.5535e-05
0.00028681	0.000305926	0.000241767	0.000225603	0.000175761	9.51246e-05
0.000286629	0.000304874	0.000241225	0.000224832	0.000174545	9.46957e-05
0.000286022	0.000304814	0.000240304	0.000224345	0.000172807	9.45556e-05
0.000285154	0.000302853	0.000239952	0.000224178	0.000172767	9.45369e-05
0.000285086	0.000302439	0.00023809	0.000223973	0.000172114	9.41533e-05
0.000284887	0.000301417	0.000237234	0.000223544	0.000171888	9.40716e-05
0.000284495	0.000301138	0.000236866	0.00022334	0.000170665	9.35465e-05
0.000284222	0.000300179	0.000236562	0.000222989	0.000170351	9.33416e-05
0.000284047	0.00029955	0.000235092	0.000222725	0.00016842	9.32988e-05
0.000283864	0.000299313	0.000235068	0.000222277	0.000167849	9.29792e-05
0.000282969	0.000299269	0.00023505	0.000221039	0.000166899	9.26652e-05
0.000282611	0.000298819	0.000234746	0.000220086	0.000166846	9.22143e-05
0.000282273	0.000297964	0.000233609	0.000219386	0.000166816	9.14992e-05
0.000282263	0.000297372	0.000232436	0.000219288	0.000166637	9.11299e-05
0.000282153	0.000297003	0.000232004	0.000219187	0.000165873	9.1049e-05
0.000281339	0.000296517	0.000231711	0.000219147	0.000165338	9.01315e-05
0.000280909	0.00029644	0.000231577	0.000217739	0.000164403	8.9939e-05
0.000280433	0.00029287	0.000230556	0.000217047	0.000164196	8.99249e-05
0.00027969	0.000292623	0.000229072	0.000217022	0.000164111	8.98795e-05
0.000279018	0.000292236	0.000228422	0.000216753	0.000163027	8.98633e-05
0.000276404	0.000292062	0.000228037	0.000216339	0.000162336	8.9307e-05
0.00027618	0.000291684	0.000227895	0.000216058	0.00016193	8.92244e-05
0.00027604	0.000291549	0.000227885	0.000215615	0.000161892	8.90069e-05
0.000274754	0.000291547	0.000227792	0.000215007	0.000161601	8.88718e-05
0.000274214	0.000291266	0.000227605	0.000214712	0.000161297	8.88227e-05
0.000273311	0.000291181	0.000227428	0.000214436	0.000161108	8.86019e-05
0.000273023	0.000290085	0.000227205	0.000214116	0.000160512	8.856e-05
0.000272771	0.000289509	0.000226168	0.000214067	0.000160298	8.80304e-05
0.000272646	0.000287756	0.000225585	0.000213105	0.000160109	8.78995e-05
0.00027246	0.000287303	0.000223909	0.000212527	0.000159992	8.74748e-05
0.000272411	0.000287102	0.000223793	0.000211927	0.000159577	8.72243e-05
0.000271386	0.000286369	0.000223037	0.000210145	0.000159234	8.71261e-05
0.000270641	0.000285938	0.000220509	0.00020962	0.000158571	8.69679e-05
0.000270477	0.000285745	0.000219737	0.000209602	0.000157546	8.64088e-05
0.000269398	0.000285591	0.000219647	0.000208817	0.000156908	8.55335e-05
0.000269357	0.000285195	0.000219558	0.00020867	0.000156895	8.55277e-05
0.000269122	0.000284782	0.000218945	0.00020774	0.000155778	8.51939e-05
0.000268914	0.000284381	0.000218897	0.000207687	0.00015562	8.47559e-05
0.000267501	0.000284054	0.000218813	0.000207671	0.000155584	8.47245e-05
0.000267302	0.000283968	0.000218544	0.00020687	0.000155551	8.44451e-05
0.000267031	0.000283859	0.000217111	0.000206802	0.000154905	8.4355e-05
0.000266504	0.000283101	0.00021667	0.000205564	0.000154782	8.42207e-05
0.000266478	0.000279945	0.000216481	0.000205009	0.000154586	8.40224e-05
0.00026614	0.000279865	0.000216296	0.000204844	0.00015451	8.37335e-05
0.000266044	0.000278766	0.000215622	0.000204809	0.000154307	8.30358e-05
0.000265849	0.000277728	0.000215342	0.000204166	0.00015366	8.25312e-05
0.000265766	0.000277337	0.000214623	0.000203688	0.000152369	8.25311e-05
0.000265667	0.000277304	0.000214064	0.000202883	0.000152342	8.21804e-05
0.00026556	0.000276482	0.000213878	0.000201769	0.000152296	8.21226e-05
0.000265516	0.000276476	0.000213651	0.000201117	0.000152138	8.1855e-05
0.000263982	0.000275504	0.000212932	0.000201063	0.000151426	8.1711e-05
0.00026323	0.000274987	0.000211295	0.000200932	0.000151307	8.12293e-05
0.000263197	0.000274936	0.000211134	0.000200806	0.000151012	8.10589e-05
0.0002631	0.000274166	0.000210038	0.000200756	0.000150857	8.0457e-05
0.000262836	0.000273453	0.000209346	0.000200646	0.000150503	8.02441e-05
0.000261681	0.000273279	0.000208262	0.000200592	0.000150394	8.01571e-05
0.000261341	0.000272256	0.000208242	0.000199894	0.000150112	8.00212e-05
0.000261187	0.000271524	0.000208214	0.000198892	0.00015007	7.97512e-05
0.000260797	0.000271289	0.000207956	0.000198548	0.000149687	7.96574e-05
0.000260532	0.000270532	0.000207605	0.000197952	0.000149684	7.95509e-05
0.000258984	0.000270379	0.000207412	0.000196836	0.000149408	7.91942e-05
0.000258728	0.000269495	0.000206565	0.000196049	0.000149192	7.86207e-05
0.000258335	0.000268098	0.000206528	0.000195757	0.000148988	7.86188e-05
0.000258273	0.000267864	0.000205955	0.00019551	0.000148323	7.8471e-05
0.000258158	0.000267817	0.000205812	0.000194997	0.000148288	7.8097e-05
0.000257908	0.000267624	0.000203958	0.0001946	0.000147568	7.80363e-05
0.000257881	0.000266793	0.000202016	0.000194315	0.000146913	7.77328e-05
0.000257269	0.000266746	0.00020201	0.000193482	0.000146862	7.76383e-05
0.000256525	0.000266648	0.000201965	0.000192935	0.000146718	7.7534e-05
0.000256121	0.000266566	0.000200392	0.000190467	0.000145673	7.72593e-05
0.00025594	0.000266293	0.000199815	0.00019036	0.00014448	7.72149e-05
0.000255117	0.000265641	0.000199105	0.000190007	0.000144471	7.70738e-05
0.000254997	0.000265541	0.000198893	0.000189866	0.000144215	7.67855e-05
0.000254978	0.000265505	0.000198293	0.000188663	0.000144186	7.6294e-05
0.000254578	0.000264519	0.00019808	0.000188515	0.000144081	7.61264e-05
0.000254089	0.000264402	0.000197636	0.00018783	0.000143182	7.55317e-05
0.000253457	0.000263734	0.000196935	0.000187816	0.000142703	7.55299e-05
0.000253197	0.000263617	0.000196419	0.000187805	0.000142627	7.54756e-05
0.000253182	0.000263496	0.000195998	0.000187406	0.000142177	7.41965e-05
0.000253147	0.000262507	0.000195978	0.000187367	0.000142149	7.40207e-05
0.000253132	0.000261656	0.000195954	0.000187103	0.000141585	7.34974e-05
0.000252566	0.000261539	0.000195422	0.000186533	0.000141473	7.33851e-05
0.000251803	0.000261115	0.000194978	0.000186434	0.000141331	7.32147e-05
0.000251732	0.000260789	0.000194744	0.000185226	0.000141228	7.30908e-05
0.000251178	0.000260452	0.000194403	0.000181684	0.000141092	7.24427e-05
0.000250934	0.000260381	0.000194038	0.000181568	0.000140931	7.22272e-05
0.000249756	0.000259982	0.000193673	0.000181064	0.000140637	7.20102e-05
0.000249326	0.000258241	0.000193271	0.000181019	0.000140494	7.17837e-05
0.000249095	0.000257881	0.000193071	0.000180972	0.000140442	7.17719e-05
0.00024881	0.000257249	0.000192979	0.000180648	0.000139491	7.16911e-05
0.000248448	0.000257023	0.000192681	0.0001802	0.000139389	7.1537e-05
0.000248406	0.00025643	0.000192571	0.000180163	0.000139008	7.15038e-05
0.000248115	0.000255716	0.000192448	0.000179848	0.000138881	7.13728e-05
0.000247921	0.000254407	0.000192387	0.000179654	0.000138078	7.118e-05
0.000246592	0.000253613	0.000192176	0.00017853	0.000137772	7.06889e-05
0.000246426	0.000252799	0.00019163	0.000178229	0.000137678	7.05812e-05
0.000245668	0.000252617	0.000191448	0.000178163	0.000137278	7.04048e-05
0.000244693	0.000252528	0.000191329	0.000177127	0.000135757	7.00488e-05
0.000244645	0.000252193	0.000191298	0.000175686	0.000135534	6.95951e-05
0.00024459	0.000252105	0.000190544	0.000174971	0.000135051	6.94506e-05
0.000244476	0.000252095	0.000189623	0.000174795	0.00013423	6.92898e-05
0.000244201	0.000251973	0.000189619	0.000174589	0.000134003	6.91139e-05
0.000243714	0.000251876	0.000189599	0.000174387	0.000133258	6.90721e-05
0.000243579	0.000251629	0.000189553	0.000173712	0.000133232	6.90247e-05
0.000243518	0.000251202	0.000188745	0.000173527	0.000132967	6.90104e-05
0.000243413	0.000251081	0.000187952	0.000173406	0.000132474	6.88633e-05
0.000243208	0.000251	0.000187742	0.000171349	0.000132377	6.87317e-05
0.000242946	0.000250011	0.000187588	0.000171122	0.000132258	6.83535e-05
0.00024292	0.000249607	0.000186909	0.000171091	0.000131615	6.82859e-05
0.000241861	0.000249384	0.00018662	0.000170602	0.000131079	6.8164e-05
0.000241414	0.000249295	0.000186344	0.00016998	0.000130883	6.79172e-05
0.000241372	0.000249292	0.00018602	0.000169843	0.000130872	6.72988e-05
0.000241303	0.000248398	0.000185944	0.000169835	0.000130617	6.71575e-05
0.000240703	0.000247568	0.00018594	0.000169511	0.00013033	6.60526e-05
0.000239203	0.000247411	0.000185405	0.000168894	0.000130045	6.59365e-05
0.000238046	0.000247357	0.000184617	0.00016887	0.000129722	6.58882e-05
0.000236765	0.00024664	0.000184527	0.000167889	0.000129702	6.57672e-05
0.000236578	0.00024644	0.000184057	0.000167811	0.00012893	6.51067e-05
0.000236086	0.000246438	0.000184036	0.000166355	0.000128791	6.5044e-05
0.000235488	0.000245011	0.00018398	0.000165839	0.00012874	6.49598e-05
0.000234438	0.000244649	0.000183923	0.000164774	0.000128332	6.49049e-05
0.000234414	0.000244393	0.000183836	0.000164615	0.000128275	6.48312e-05
0.00023437	0.000244268	0.00018263	0.000164304	0.000127947	6.42568e-05
0.000233891	0.000244097	0.00018201	0.00016408	0.000127375	6.40131e-05
0.000233703	0.000244045	0.000181563	0.000163661	0.000127228	6.38489e-05
0.000233539	0.000243403	0.000181203	0.000163347	0.000127107	6.37618e-05
0.000233134	0.000242875	0.00018079	0.000163133	0.000126924	6.37164e-05
0.000232115	0.000242708	0.000180191	0.000163012	0.000126598	6.37156e-05
0.000232054	0.000242359	0.000180019	0.000162194	0.000126426	6.35205e-05
0.000231807	0.000242292	0.000179628	0.000162009	0.000126114	6.35095e-05
0.000231755	0.000242009	0.000179346	0.000161812	0.000126015	6.3487e-05
0.000231456	0.000241963	0.00017875	0.000161736	0.000125515	6.3475e-05
0.000231302	0.000241919	0.000178321	0.000161358	0.000125263	6.31148e-05
0.00023063	0.000241868	0.000178022	0.000161315	0.000125041	6.30172e-05
0.000230458	0.000241746	0.000177894	0.000161276	0.000124958	6.27705e-05
0.000230288	0.000241606	0.000177815	0.000161162	0.000124894	6.27441e-05
0.000229528	0.000240784	0.000177113	0.000160983	0.000124889	6.23706e-05
0.000228939	0.000240336	0.000176613	0.000160824	0.000124669	6.23609e-05
0.000228468	0.000240235	0.000175213	0.000160754	0.000124466	6.20921e-05
0.000227908	0.000240035	0.000175168	0.000160537	0.000123196	6.19631e-05
0.000227456	0.000239858	0.000174044	0.000160477	0.000123167	6.1749e-05
0.000227174	0.000239635	0.000174025	0.000159738	0.000123043	6.16634e-05
0.000227162	0.000239359	0.000173579	0.000159218	0.000122007	6.1611e-05
0.000226884	0.00023909	0.000173467	0.000159061	0.000121982	6.12048e-05
0.000226631	0.00023875	0.000173286	0.000158817	0.000121889	6.10344e-05
0.000226536	0.000238532	0.000173258	0.000158738	0.000121877	6.07489e-05
0.000226461	0.000238063	0.0001732	0.000157843	0.000121139	6.05773e-05
0.000226256	0.000236925	0.000172753	0.000157236	0.00012109	6.04705e-05
0.000225864	0.000236868	0.000172694	0.00015699	0.0001205	5.9937e-05
0.000225367	0.000236474	0.000172606	0.000156483	0.000120108	5.9868e-05
0.000225332	0.000236419	0.00017235	0.000156362	0.000119627	5.95256e-05
0.000225231	0.000236254	0.00017162	0.000156207	0.000119347	5.92482e-05
0.000225153	0.000235484	0.000171438	0.000156018	0.000119014	5.9014e-05
0.000224887	0.000235183	0.000171423	0.000155051	0.000118981	5.89969e-05
0.000223977	0.000234869	0.000170151	0.000155023	0.000118669	5.89798e-05
0.000223331	0.000233937	0.00016924	0.000154611	0.000118589	5.8974e-05
0.000222123	0.000233658	0.000169227	0.000154482	0.000118554	5.87962e-05
0.00022208	0.0002324	0.000169188	0.000153472	0.000118112	5.8653e-05
0.000221906	0.000232093	0.000169149	0.000153059	0.000117943	5.85638e-05
0.000221846	0.000232034	0.000169018	0.000152889	0.000117343	5.84716e-05
0.000221687	0.000231928	0.00016895	0.000152852	0.000116988	5.84422e-05
0.000220863	0.000231555	0.000168815	0.000152408	0.000116969	5.82645e-05
0.000220851	0.00023085	0.000168578	0.000152392	0.000116969	5.80036e-05
0.000220844	0.000230325	0.000168568	0.000152368	0.000116537	5.77443e-05
0.000220425	0.000229882	0.000168388	0.000152348	0.000116339	5.75827e-05
0.000220399	0.000229665	0.00016836	0.000152054	0.00011612	5.75484e-05
0.000220067	0.000228289	0.000168346	0.000151963	0.000115951	5.71776e-05
0.00021993	0.000228227	0.000167726	0.000151931	0.000115708	5.70945e-05
0.000219705	0.000227738	0.000167612	0.000151811	0.000115397	5.70781e-05
0.000218578	0.000227581	0.000167505	0.000150782	0.000115331	5.67486e-05
0.000218539	0.000227183	0.000167468	0.000150679	0.00011457	5.64721e-05
0.000218505	0.000226522	0.000167456	0.000149664	0.000114219	5.63422e-05
0.000218185	0.000226187	0.000167312	0.000149288	0.000113922	5.62691e-05
0.000217783	0.000226024	0.000167229	0.000148771	0.0001137	5.61864e-05
0.000217542	0.000225859	0.000167155	0.000148543	0.000113569	5.59549e-05
0.000216868	0.000225724	0.000167145	0.000148167	0.00011354	5.58575e-05
0.000216445	0.000225566	0.000166966	0.00014793	0.000113164	5.56746e-05
0.000215686	0.000225449	0.000166959	0.000147769	0.000112974	5.56069e-05
0.000215566	0.000225424	0.000166906	0.000147725	0.000112806	5.54414e-05
0.000214996	0.000224385	0.000166166	0.000147479	0.00011271	5.54317e-05
0.000214669	0.000224074	0.000165933	0.00014732	0.000112599	5.53832e-05
0.000214432	0.000223926	0.000165477	0.000147094	0.000111756	5.52813e-05
0.00021372	0.000223744	0.000165408	0.000146783	0.000111582	5.52717e-05
0.000213146	0.000223394	0.00016511	0.000146553	0.000111487	5.50381e-05
0.000213128	0.000223365	0.000164422	0.000146108	0.000111394	5.41975e-05
0.000213021	0.000223065	0.000164235	0.000145641	0.000110771	5.40656e-05
0.000212761	0.000222997	0.000164136	0.000145428	0.000110304	5.40136e-05
0.000212619	0.000222852	0.000164013	0.000145173	0.000110179	5.39619e-05
0.000212525	0.000222829	0.000163734	0.000145085	0.000110173	5.3597e-05
0.000212314	0.000222594	0.000163427	0.000144961	0.000109885	5.358e-05
0.000211774	0.000222401	0.000163324	0.00014443	0.000109612	5.35625e-05
0.000211474	0.000222275	0.000162584	0.000144295	0.000109079	5.34975e-05
0.00021147	0.00022209	0.000162566	0.000143899	0.000108918	5.30158e-05
0.000211205	0.00022199	0.000161833	0.000143772	0.00010887	5.2986e-05
0.000210445	0.000221803	0.000161157	0.000143547	0.000108384	5.29266e-05
0.000210042	0.000221507	0.00016098	0.000143249	0.000108382	5.28881e-05
0.000209532	0.000221194	0.00016064	0.000143081	0.000108141	5.27841e-05
0.000209185	0.000220803	0.000160575	0.000142828	0.000108078	5.26413e-05
0.000209091	0.000219947	0.000159851	0.000142328	0.000107996	5.26186e-05
0.000208966	0.000219731	0.00015979	0.000141692	0.000107971	5.2507e-05
0.000208749	0.000219314	0.000159455	0.000141477	0.000107524	5.24351e-05
0.000208284	0.000219148	0.000159381	0.000141109	0.000107268	5.2163e-05
0.000208177	0.000218006	0.000159374	0.00014087	0.000107235	5.20683e-05
0.000208122	0.000217752	0.000157546	0.00014058	0.000106969	5.15988e-05
0.00020724	0.000217493	0.000157535	0.000140343	0.000106473	5.15835e-05
0.000206737	0.0002168	0.000157194	0.000140164	0.000106157	5.09515e-05
0.000206573	0.000216179	0.000157058	0.000139953	0.000106086	5.09e-05
0.000206292	0.000216007	0.000156917	0.000139461	0.000105957	5.07871e-05
0.000204569	0.000215607	0.000156754	0.000139153	0.000105702	5.06448e-05
0.000204498	0.000215431	0.000156554	0.000138765	0.000105513	5.04476e-05
0.000204461	0.000215395	0.000156503	0.000138422	0.00010528	5.03981e-05
0.000203739	0.000215176	0.000156087	0.0001384	0.000104721	5.0317e-05
0.000202794	0.000215124	0.000155986	0.000138043	0.0001047	5.01426e-05
0.000202756	0.000214563	0.000155335	0.000137643	0.000104407	5.00503e-05
0.000202744	0.00021432	0.000154945	0.000137628	0.0001044	4.99205e-05
0.000202263	0.000213916	0.000154164	0.000137473	0.000104285	4.98495e-05
0.000202252	0.000213589	0.000153236	0.000137247	0.000104057	4.97085e-05
0.000202236	0.000213576	0.00015272	0.000136986	0.000103924	4.96473e-05
0.000201924	0.000213027	0.000151836	0.000136817	0.000103853	4.95257e-05
0.000201718	0.00021295	0.000151812	0.000136532	0.000103811	4.9408e-05
0.000201397	0.000212904	0.000151527	0.000136387	0.000103559	4.93454e-05
0.000201362	0.00021211	0.00015144	0.000135326	0.000103373	4.89397e-05
0.000200055	0.000211663	0.000151332	0.000135314	0.000103016	4.86573e-05
0.000199514	0.000211384	0.000150547	0.00013502	0.000101819	4.85462e-05
0.00019939	0.000211288	0.000150482	0.000135012	0.000101259	4.83384e-05
0.000199264	0.000211276	0.000150191	0.000134975	0.00010078	4.81953e-05
0.000198571	0.000210954	0.000150146	0.000134769	0.000100199	4.79617e-05
0.000198568	0.000210554	0.00015007	0.000134662	0.000100143	4.75069e-05
0.000198234	0.000209682	0.000149781	0.00013435	0.000100035	4.74255e-05
0.000198011	0.000209662	0.000149551	0.000134349	9.99751e-05	4.72178e-05
0.000197512	0.000208859	0.000149016	0.00013409	9.93733e-05	4.67938e-05
0.000197329	0.000208748	0.000148812	0.000134028	9.93481e-05	4.66859e-05
0.000197274	0.00020863	0.000148725	0.000133875	9.89908e-05	4.64256e-05
0.000196963	0.000208398	0.000148554	0.000133858	9.86654e-05	4.63816e-05
0.000196825	0.000208273	0.00014848	0.000133224	9.84356e-05	4.62642e-05
0.000196256	0.000208161	0.000147525	0.000133025	9.76604e-05	4.62458e-05
0.000195909	0.000207956	0.000146778	0.00013276	9.76018e-05	4.60319e-05
0.000195805	0.000207773	0.000146453	0.000132649	9.74355e-05	4.59757e-05
0.000195354	0.000207533	0.000146129	0.000132586	9.6785e-05	4.57641e-05
0.00019527	0.000207471	0.000146061	0.00013237	9.65823e-05	4.54897e-05
0.000194844	0.000207249	0.000145854	0.000131287	9.6455e-05	4.54816e-05
0.00019463	0.000207006	0.000145562	0.000130988	9.64376e-05	4.50721e-05
0.000194587	0.000206704	0.000145397	0.000130798	9.57843e-05	4.50648e-05
0.000194562	0.000206535	0.00014526	0.000130788	9.57225e-05	4.48818e-05
0.000194105	0.000206375	0.000145228	0.000130626	9.56833e-05	4.44531e-05
0.000193789	0.000206345	0.000144402	0.000130291	9.56739e-05	4.43258e-05
0.000193724	0.000205674	0.000144315	0.00012999	9.54586e-05	4.41759e-05
0.000193675	0.000205496	0.000143797	0.00012974	9.52134e-05	4.40668e-05
0.000193674	0.000205208	0.000143731	0.000129647	9.47707e-05	4.40516e-05
0.000193636	0.000205202	0.000143522	0.000129533	9.45512e-05	4.40391e-05
0.000193386	0.000204837	0.000143339	0.000129012	9.44695e-05	4.36481e-05
0.000193184	0.000204832	0.000143053	0.000128631	9.42973e-05	4.36168e-05
0.000192538	0.000204541	0.000142849	0.000128114	9.41626e-05	4.34109e-05
0.000191932	0.000204084	0.000142747	0.000128013	9.39854e-05	4.33842e-05
0.000191518	0.000203814	0.000142441	0.000127806	9.38977e-05	4.33622e-05
0.000190654	0.000203701	0.000142431	0.000127712	9.38113e-05	4.31032e-05
0.000190374	0.000202747	0.000139997	0.00012735	9.3791e-05	4.29277e-05
0.000189883	0.000202633	0.000139945	0.000126011	9.36422e-05	4.28589e-05
0.00018967	0.000202539	0.000139165	0.000125927	9.35365e-05	4.27108e-05
0.000189378	0.000202525	0.000139023	0.000125632	9.34983e-05	4.27079e-05
0.000188992	0.000202088	0.000138848	0.00012555	9.3245e-05	4.26662e-05
0.000188634	0.000201723	0.000138668	0.000125541	9.31033e-05	4.25422e-05
0.000188492	0.000201477	0.000137858	0.000124936	9.27696e-05	4.25264e-05
0.000188419	0.000201361	0.000137841	0.00012457	9.25674e-05	4.24191e-05
0.000188237	0.00020088	0.000137553	0.000124525	9.23777e-05	4.22646e-05
0.000187916	0.000200785	0.000137519	0.000124509	9.20803e-05	4.18337e-05
0.000187271	0.000200721	0.000137346	0.000124255	9.11719e-05	4.17139e-05
0.000186891	0.000200246	0.000137345	0.000124245	9.11695e-05	4.16865e-05
0.000186763	0.000200108	0.000137291	0.000123815	9.11457e-05	4.15906e-05
0.000186552	0.000199962	0.000136823	0.000123065	9.07156e-05	4.15894e-05
0.00018607	0.000199806	0.00013673	0.000122776	9.0573e-05	4.15859e-05
0.000185993	0.000198798	0.00013668	0.000122724	8.93361e-05	4.15732e-05
0.000185677	0.000198171	0.000136595	0.000122526	8.92786e-05	4.15377e-05
0.000185455	0.000198021	0.000136542	0.000122378	8.91111e-05	4.1238e-05
0.00018541	0.000197309	0.000136377	0.000122328	8.84895e-05	4.12258e-05
0.000185358	0.000197138	0.000135926	0.000122088	8.84771e-05	4.1181e-05
0.000184903	0.000196946	0.00013539	0.000121947	8.83839e-05	4.10239e-05
0.000183995	0.000196915	0.000135031	0.000121502	8.82491e-05	4.08768e-05
0.000183864	0.000196787	0.000134466	0.000121257	8.81004e-05	4.07841e-05
0.000183681	0.000196675	0.000134319	0.000121214	8.7942e-05	4.06191e-05
0.000183669	0.00019654	0.000134166	0.000120536	8.76532e-05	4.0585e-05
0.000183558	0.000196521	0.000134126	0.000120084	8.76123e-05	4.03329e-05
0.00018323	0.000196492	0.000134018	0.000119569	8.76069e-05	4.03319e-05
0.000183223	0.000196112	0.000133793	0.000119038	8.75186e-05	4.02775e-05
0.00018306	0.000195727	0.000133685	0.000118857	8.73033e-05	4.01481e-05
0.000182487	0.000195516	0.000132741	0.000118668	8.70745e-05	4.01443e-05
0.000182257	0.00019491	0.000132517	0.000118393	8.67693e-05	4.00758e-05
0.000181893	0.000194622	0.000132476	0.000118387	8.65045e-05	3.99872e-05
0.00018173	0.000194384	0.000131743	0.000118257	8.63503e-05	3.98417e-05
0.000181716	0.000194296	0.000131621	0.000118191	8.6273e-05	3.98307e-05
0.00018132	0.00019415	0.000131537	0.000118128	8.59643e-05	3.97175e-05
0.000181194	0.000194125	0.000130882	0.000118031	8.59114e-05	3.97037e-05
0.000180716	0.000193546	0.000130492	0.000117916	8.59072e-05	3.9426e-05
0.000180626	0.00019348	0.000130241	0.0001175	8.5782e-05	3.92189e-05
0.000180359	0.000192848	0.000130139	0.000117354	8.54728e-05	3.91517e-05
0.000180294	0.000192607	0.000129756	0.000117302	8.54026e-05	3.91517e-05
0.000180274	0.00019231	0.000129496	0.000117142	8.53942e-05	3.90716e-05
0.000179861	0.000191839	0.000129455	0.000116934	8.50631e-05	3.89641e-05
0.000179666	0.000191047	0.000129283	0.000116708	8.50571e-05	3.87123e-05
0.000178895	0.000190259	0.000129181	0.000116464	8.4897e-05	3.85951e-05
0.000178709	0.000190086	0.000129145	0.000115781	8.48137e-05	3.85815e-05
0.000177454	0.000189678	0.000128844	0.00011555	8.47175e-05	3.85379e-05
0.00017725	0.000189029	0.000128057	0.000115416	8.46181e-05	3.85006e-05
0.000177084	0.000188833	0.000127989	0.000115287	8.46017e-05	3.84979e-05
0.000176943	0.000188822	0.000127844	0.000115113	8.45942e-05	3.83393e-05
0.000176855	0.000188434	0.000127656	0.000115079	8.44624e-05	3.83356e-05
0.000176279	0.000188432	0.00012759	0.000114885	8.44516e-05	3.8274e-05
0.000175893	0.000188314	0.000126962	0.000114794	8.43949e-05	3.80093e-05
0.000175522	0.000187819	0.00012693	0.000114368	8.42935e-05	3.77425e-05
0.000175454	0.000187533	0.000126613	0.000114233	8.42846e-05	3.73455e-05
0.00017528	0.000187419	0.000126449	0.00011418	8.41568e-05	3.73286e-05
0.000174945	0.000186855	0.000126386	0.000114096	8.40674e-05	3.7136e-05
0.000174643	0.000186708	0.000126321	0.000114045	8.40665e-05	3.69589e-05
0.000174517	0.0001867	0.000126148	0.000114014	8.37308e-05	3.69569e-05
0.000174501	0.000186445	0.000125297	0.000113342	8.34275e-05	3.68891e-05
0.000174363	0.000186178	0.000124755	0.000112869	8.34152e-05	3.66816e-05
0.000173487	0.000185854	0.000124199	0.000112777	8.33229e-05	3.66163e-05
0.000173401	0.000185732	0.000124071	0.000112553	8.32967e-05	3.65864e-05
0.000173346	0.000184978	0.000123984	0.000112324	8.31233e-05	3.63663e-05
0.0001733	0.00018487	0.000123961	0.000111249	8.30521e-05	3.60339e-05
0.000172987	0.000184408	0.000123688	0.000111213	8.29723e-05	3.58377e-05
0.000172759	0.000184338	0.000123081	0.000111125	8.27964e-05	3.57201e-05
0.000172735	0.000184036	0.00012305	0.000110731	8.276e-05	3.57159e-05
0.000172721	0.000184025	0.00012287	0.00011072	8.26155e-05	3.56481e-05
0.000172541	0.000183719	0.000122668	0.00011062	8.23848e-05	3.55175e-05
0.000172539	0.000183428	0.000122598	0.000109892	8.22773e-05	3.54735e-05
0.000172524	0.000183173	0.000122445	0.000109563	8.21266e-05	3.52254e-05
0.000172363	0.000182809	0.000122349	0.000109416	8.18809e-05	3.51854e-05
0.000172246	0.000182734	0.000122111	0.000109357	8.17674e-05	3.5049e-05
0.000172137	0.000182401	0.000121699	0.000109117	8.17304e-05	3.50331e-05
0.000172009	0.000181854	0.000121696	0.00010894	8.11497e-05	3.49772e-05
0.000171644	0.000181651	0.000121676	0.000108879	8.0891e-05	3.48076e-05
0.000171536	0.000181518	0.000121366	0.000108675	8.08065e-05	3.47956e-05
0.000171263	0.000181503	0.000121134	0.000108409	8.07014e-05	3.47752e-05
0.000171255	0.000180298	0.000120976	0.000108334	8.05012e-05	3.47435e-05
0.000171087	0.000180267	0.000120932	0.000108275	8.02464e-05	3.47171e-05
0.000171069	0.000180222	0.000120671	0.00010779	8.02249e-05	3.4638e-05
0.00017065	0.000180023	0.000120651	0.000107688	7.98678e-05	3.46099e-05
0.000170595	0.000179862	0.000120349	0.000107388	7.97353e-05	3.4565e-05
0.000170495	0.000179854	0.000119838	0.000107127	7.97345e-05	3.45628e-05
0.000170301	0.000179393	0.000119427	0.000106816	7.97142e-05	3.44726e-05
0.000170222	0.000179186	0.000119385	0.000106756	7.96735e-05	3.43349e-05
0.000170091	0.000179173	0.000119356	0.0001066	7.94653e-05	3.42862e-05
0.000169547	0.000179116	0.000118995	0.000106527	7.93185e-05	3.42664e-05
0.000169418	0.000178733	0.000118969	0.000106483	7.92476e-05	3.41978e-05
0.00016932	0.000178444	0.000118962	0.000106344	7.92165e-05	3.41657e-05
0.000169305	0.000178161	0.00011881	0.000106316	7.91306e-05	3.39176e-05
0.000169009	0.000178155	0.000118408	0.000105379	7.90831e-05	3.38282e-05
0.000168964	0.000177692	0.000118227	0.000105163	7.90743e-05	3.38019e-05
0.000168643	0.000177678	0.000118168	0.0001049	7.90431e-05	3.36934e-05
0.000168525	0.000177655	0.000117938	0.000104878	7.89582e-05	3.36875e-05
0.000168324	0.000177355	0.000117874	0.000104793	7.89347e-05	3.36832e-05
0.000168095	0.000177188	0.000117463	0.000104454	7.84072e-05	3.36332e-05
0.000167876	0.000176924	0.000117286	0.000104326	7.82781e-05	3.36107e-05
0.000167704	0.000176763	0.000117179	0.000103624	7.79857e-05	3.35951e-05
0.000167518	0.000176704	0.000117138	0.000103376	7.78577e-05	3.3509e-05
0.000167246	0.000176553	0.000117088	0.000103262	7.78459e-05	3.34553e-05
0.000167189	0.000176509	0.000116541	0.000103218	7.78249e-05	3.33862e-05
0.000166977	0.000176124	0.000116168	0.0001032	7.74499e-05	3.32382e-05
0.000166078	0.000175748	0.000115807	0.000103133	7.71368e-05	3.32277e-05
0.000165846	0.000175549	0.000115779	0.000103115	7.68117e-05	3.30373e-05
0.000165836	0.00017545	0.000115356	0.000103081	7.64376e-05	3.29086e-05
0.000165777	0.000175316	0.000115353	0.000103065	7.63485e-05	3.28172e-05
0.000165605	0.000175217	0.000115351	0.000103037	7.61506e-05	3.27379e-05
0.000165355	0.000174991	0.00011531	0.000103018	7.59715e-05	3.27003e-05
0.000165074	0.000174819	0.000115279	0.000102867	7.55555e-05	3.24951e-05
0.000165045	0.000174508	0.000114751	0.000102548	7.52441e-05	3.24322e-05
0.000164922	0.000174431	0.000114529	0.000102442	7.51704e-05	3.23151e-05
0.000164917	0.000174019	0.000114408	0.000102385	7.50717e-05	3.22302e-05
0.000164567	0.000173777	0.000114325	0.00010192	7.4976e-05	3.21562e-05
0.000163753	0.000173686	0.000113864	0.000101852	7.49145e-05	3.21474e-05
0.000163226	0.000173681	0.000113469	0.000101342	7.45709e-05	3.20936e-05
0.000163169	0.000173281	0.000113266	0.000101275	7.4502e-05	3.20693e-05
0.000163157	0.000173147	0.000113184	0.000101187	7.44811e-05	3.20309e-05
0.000162847	0.000172545	0.000113045	0.000101142	7.4124e-05	3.19714e-05
0.000162665	0.000172255	0.000113016	0.000101141	7.40838e-05	3.19472e-05
0.000161912	0.000172116	0.000112961	0.000100973	7.38283e-05	3.19464e-05
0.00016184	0.000172101	0.000112711	0.000100965	7.37446e-05	3.19409e-05
0.00016153	0.000172047	0.000112567	0.000100662	7.35267e-05	3.18981e-05
0.000161362	0.000171999	0.000112371	0.000100627	7.31738e-05	3.18378e-05
0.000161339	0.000171776	0.000112218	0.00010058	7.29474e-05	3.17549e-05
0.000161288	0.000171773	0.00011209	0.000100567	7.27705e-05	3.17474e-05
0.000161067	0.000171661	0.00011191	0.00010005	7.2751e-05	3.17453e-05
0.000161016	0.000171628	0.000111884	9.98018e-05	7.25366e-05	3.17263e-05
0.000160827	0.000171533	0.0001114	9.9717e-05	7.24601e-05	3.16148e-05
0.000160771	0.000171438	0.000110475	9.93025e-05	7.2369e-05	3.11478e-05
0.000160287	0.000170811	0.000109865	9.92283e-05	7.20274e-05	3.11129e-05
0.000160215	0.000170559	0.000109781	9.91609e-05	7.16003e-05	3.10431e-05
0.000160209	0.000170332	0.000109721	9.8876e-05	7.14123e-05	3.08301e-05
0.000160151	0.000170077	0.00010956	9.88511e-05	7.13811e-05	3.08142e-05
0.000160133	0.000169944	0.000109241	9.88465e-05	7.13778e-05	3.08022e-05
0.00016005	0.000169899	0.000109129	9.88367e-05	7.12799e-05	3.07184e-05
0.000159966	0.000169849	0.000109027	9.87659e-05	7.12625e-05	3.06851e-05
0.000159938	0.000169764	0.000109006	9.85048e-05	7.12503e-05	3.03777e-05
0.000159904	0.000169644	0.000108617	9.84044e-05	7.10483e-05	3.03188e-05
0.000159788	0.000169634	0.000108043	9.81316e-05	7.10481e-05	3.02544e-05
0.000159578	0.000169615	0.000107702	9.80053e-05	7.08968e-05	3.0219e-05
0.000159466	0.000169564	0.000107663	9.78645e-05	7.08674e-05	3.01864e-05
0.000159264	0.000169384	0.000107586	9.78503e-05	7.08387e-05	3.0077e-05
0.000158977	0.000168725	0.000107149	9.77885e-05	7.0645e-05	3.00523e-05
0.000158823	0.000168477	0.000106695	9.77369e-05	7.04415e-05	2.99391e-05
0.00015864	0.000168446	0.000106589	9.73826e-05	7.04033e-05	2.97472e-05
0.000158385	0.000168279	0.00010639	9.73411e-05	6.95848e-05	2.95981e-05
0.000158381	0.000168063	0.000106332	9.7289e-05	6.95331e-05	2.95029e-05
0.000158183	0.000168053	0.000106172	9.72331e-05	6.94647e-05	2.93962e-05
0.000158129	0.000167724	0.00010588	9.67596e-05	6.9137e-05	2.93824e-05
0.000158009	0.000167716	0.000105727	9.67142e-05	6.89537e-05	2.92655e-05
0.00015746	0.000167439	0.000105632	9.63945e-05	6.88596e-05	2.9157e-05
0.000157271	0.000167335	0.000105625	9.63096e-05	6.8798e-05	2.91173e-05
0.000157126	0.000167263	0.00010552	9.61333e-05	6.86571e-05	2.90121e-05
0.000157045	0.000166885	0.000105401	9.54601e-05	6.85387e-05	2.89382e-05
0.000157035	0.000166206	0.000105401	9.54053e-05	6.85382e-05	2.88853e-05
0.000156997	0.000166127	0.000105101	9.52253e-05	6.8486e-05	2.87008e-05
0.000156909	0.000165889	0.000105056	9.48367e-05	6.79801e-05	2.86182e-05
0.000156342	0.000165353	0.000104658	9.44777e-05	6.78724e-05	2.86019e-05
0.00015618	0.000165294	0.000104589	9.44734e-05	6.74677e-05	2.85027e-05
0.000156098	0.000165161	0.00010449	9.44652e-05	6.7364e-05	2.84993e-05
0.000155943	0.000164875	0.000103999	9.43159e-05	6.71987e-05	2.84304e-05
0.000155662	0.000164733	0.000103708	9.41113e-05	6.71708e-05	2.84165e-05
0.000154958	0.000164525	0.000103691	9.40738e-05	6.68434e-05	2.84047e-05
0.000154609	0.000164149	0.00010363	9.39875e-05	6.67244e-05	2.83698e-05
0.000154104	0.000163731	0.000103109	9.37622e-05	6.66792e-05	2.81649e-05
0.000153975	0.000163482	0.000103103	9.34984e-05	6.66458e-05	2.80965e-05
0.00015387	0.00016342	0.000103038	9.32949e-05	6.65563e-05	2.80668e-05
0.000153705	0.000163392	0.000102836	9.31312e-05	6.64708e-05	2.80318e-05
0.000153631	0.000162759	0.000102415	9.29016e-05	6.62562e-05	2.79806e-05
0.000153292	0.000162666	0.000102315	9.28314e-05	6.61239e-05	2.79015e-05
0.000153213	0.000162666	0.000102251	9.24684e-05	6.59884e-05	2.76533e-05
0.000152909	0.000162623	0.000102129	9.22044e-05	6.59634e-05	2.75754e-05
0.000152887	0.000162363	0.000101747	9.1756e-05	6.58694e-05	2.75274e-05
0.000151901	0.000161565	0.000101605	9.1336e-05	6.58005e-05	2.75174e-05
0.000151818	0.000161438	0.000101542	9.08685e-05	6.56887e-05	2.74462e-05
0.000151762	0.000161042	0.00010151	9.0014e-05	6.55115e-05	2.7445e-05
0.000151689	0.000160998	0.000101508	8.9969e-05	6.54411e-05	2.73046e-05
0.000151255	0.000160871	0.000101501	8.94605e-05	6.51627e-05	2.72613e-05
0.000151204	0.00016087	0.000101308	8.92925e-05	6.49846e-05	2.7261e-05
0.000150562	0.000160687	0.000101255	8.90975e-05	6.49673e-05	2.71846e-05
0.000150467	0.000160627	0.000101128	8.909e-05	6.48695e-05	2.70844e-05
0.00015024	0.000160409	0.000101079	8.90053e-05	6.48558e-05	2.70419e-05
0.000150179	0.000159453	0.00010098	8.89043e-05	6.44816e-05	2.70098e-05
0.000149988	0.000159319	0.000100911	8.87982e-05	6.43182e-05	2.68732e-05
0.000149934	0.000158804	0.00010068	8.87195e-05	6.42969e-05	2.65316e-05
0.00014975	0.000158789	0.000100585	8.86487e-05	6.42149e-05	2.6503e-05
0.000149677	0.000158622	0.000100518	8.84871e-05	6.42115e-05	2.64792e-05
0.000149373	0.000158575	9.99317e-05	8.83139e-05	6.4136e-05	2.64416e-05
0.000149129	0.000157931	9.97318e-05	8.81147e-05	6.39846e-05	2.64254e-05
0.000149075	0.000157924	9.94006e-05	8.79482e-05	6.38761e-05	2.62184e-05
0.00014874	0.000157884	9.93346e-05	8.7906e-05	6.38534e-05	2.62044e-05
0.000148726	0.000157772	9.89996e-05	8.78645e-05	6.3841e-05	2.6175e-05
0.000148559	0.000157019	9.89847e-05	8.77736e-05	6.34128e-05	2.61497e-05
0.000148521	0.000156631	9.86578e-05	8.77027e-05	6.32391e-05	2.60169e-05
0.000148295	0.00015661	9.85169e-05	8.72829e-05	6.32321e-05	2.60074e-05
0.00014827	0.000156527	9.85096e-05	8.7193e-05	6.31979e-05	2.59069e-05
0.000148033	0.000156273	9.85064e-05	8.71071e-05	6.30673e-05	2.57127e-05
0.000147818	0.000156199	9.83836e-05	8.70385e-05	6.29224e-05	2.56934e-05
0.000147609	0.000156022	9.83504e-05	8.69236e-05	6.28584e-05	2.56852e-05
0.000147606	0.00015599	9.82754e-05	8.69052e-05	6.27831e-05	2.56448e-05
0.000147567	0.000155932	9.8263e-05	8.64927e-05	6.26474e-05	2.55702e-05
0.000147549	0.000154984	9.81485e-05	8.62881e-05	6.25333e-05	2.54764e-05
0.000147457	0.000154944	9.79023e-05	8.62577e-05	6.25213e-05	2.54313e-05
0.000147401	0.000154094	9.7814e-05	8.59369e-05	6.23063e-05	2.54223e-05
0.000147271	0.000153952	9.76531e-05	8.5913e-05	6.22004e-05	2.54e-05
0.000147155	0.00015375	9.76464e-05	8.53072e-05	6.21858e-05	2.53929e-05
0.000147058	0.000153714	9.76261e-05	8.53006e-05	6.21237e-05	2.51251e-05
0.000146965	0.000153512	9.76118e-05	8.51273e-05	6.20665e-05	2.51233e-05
0.000146854	0.00015305	9.76016e-05	8.5036e-05	6.19992e-05	2.50406e-05
0.000146743	0.000152852	9.75488e-05	8.49479e-05	6.18958e-05	2.50042e-05
0.000146741	0.00015259	9.73665e-05	8.48939e-05	6.1745e-05	2.49477e-05
0.000146435	0.000152558	9.68173e-05	8.45592e-05	6.17242e-05	2.47575e-05
0.000146202	0.000152545	9.67166e-05	8.44784e-05	6.16309e-05	2.46965e-05
0.000146087	0.000152466	9.65798e-05	8.43897e-05	6.15787e-05	2.46737e-05
0.000146016	0.000152407	9.65781e-05	8.429e-05	6.14748e-05	2.46499e-05
0.000145828	0.000152214	9.62338e-05	8.40546e-05	6.13512e-05	2.45653e-05
0.000145755	0.000151949	9.61511e-05	8.38465e-05	6.12538e-05	2.45404e-05
0.000145743	0.000151656	9.61356e-05	8.38315e-05	6.12228e-05	2.45032e-05
0.0001455	0.000151323	9.61032e-05	8.37391e-05	6.10856e-05	2.44714e-05
0.000145499	0.000151297	9.59303e-05	8.36803e-05	6.06388e-05	2.445e-05
0.000145462	0.000151294	9.57668e-05	8.36474e-05	6.06064e-05	2.44427e-05
0.000145428	0.000151114	9.56136e-05	8.36227e-05	6.05062e-05	2.44304e-05
0.000145305	0.000151043	9.56059e-05	8.3564e-05	6.02636e-05	2.43114e-05
0.000145259	0.000151027	9.53598e-05	8.34565e-05	6.00546e-05	2.43074e-05
0.000145239	0.000150597	9.51807e-05	8.33113e-05	5.99025e-05	2.41971e-05
0.000145212	0.000150588	9.48773e-05	8.2744e-05	5.98304e-05	2.40728e-05
0.000145154	0.000150218	9.4596e-05	8.25204e-05	5.98115e-05	2.38243e-05
0.000145069	0.000150201	9.45022e-05	8.24051e-05	5.96331e-05	2.38032e-05
0.000144792	0.000149989	9.4459e-05	8.21755e-05	5.95145e-05	2.37824e-05
0.000144637	0.00014932	9.44326e-05	8.21528e-05	5.94658e-05	2.36776e-05
0.000144561	0.000149296	9.43072e-05	8.17912e-05	5.94238e-05	2.36745e-05
0.00014437	0.000149129	9.42932e-05	8.16902e-05	5.90562e-05	2.36675e-05
0.000144309	0.000149116	9.40245e-05	8.16248e-05	5.89338e-05	2.36631e-05
0.000144305	0.000148793	9.39725e-05	8.15046e-05	5.8792e-05	2.36066e-05
0.000144272	0.000148515	9.39528e-05	8.14743e-05	5.87668e-05	2.35837e-05
0.000144207	0.000148152	9.36834e-05	8.14578e-05	5.86463e-05	2.35712e-05
0.000144194	0.000148033	9.36631e-05	8.14265e-05	5.86344e-05	2.35606e-05
0.000143741	0.000147954	9.3627e-05	8.13139e-05	5.85037e-05	2.35479e-05
0.000143615	0.000147928	9.31534e-05	8.12486e-05	5.84836e-05	2.35297e-05
0.000143564	0.000147868	9.27941e-05	8.11617e-05	5.83465e-05	2.35137e-05
0.000143494	0.000147474	9.2681e-05	8.10995e-05	5.83015e-05	2.3481e-05
0.000143205	0.000147436	9.26136e-05	8.09737e-05	5.82594e-05	2.34805e-05
0.000143101	0.000147308	9.25189e-05	8.05296e-05	5.81952e-05	2.34615e-05
0.000143041	0.000147056	9.23958e-05	7.99177e-05	5.81269e-05	2.34518e-05
0.000142847	0.000146914	9.22995e-05	7.97841e-05	5.81035e-05	2.34405e-05
0.000142838	0.000146899	9.20355e-05	7.97071e-05	5.7631e-05	2.34129e-05
0.000142717	0.000146831	9.18404e-05	7.94908e-05	5.75108e-05	2.33816e-05
0.000142637	0.000146492	9.18281e-05	7.94729e-05	5.71411e-05	2.32748e-05
0.000142557	0.000146451	9.17113e-05	7.94043e-05	5.69188e-05	2.31865e-05
0.000142448	0.00014636	9.16638e-05	7.90571e-05	5.67227e-05	2.31175e-05
0.000142382	0.000146338	9.15905e-05	7.90265e-05	5.66197e-05	2.30186e-05
0.000142106	0.000146257	9.15216e-05	7.89994e-05	5.65655e-05	2.29421e-05
0.000141948	0.000146157	9.1337e-05	7.88081e-05	5.64877e-05	2.29015e-05
0.0001417	0.00014613	9.1267e-05	7.87026e-05	5.63931e-05	2.28615e-05
0.000141504	0.000146011	9.11381e-05	7.83717e-05	5.62817e-05	2.27496e-05
0.000141411	0.000145989	9.10741e-05	7.80038e-05	5.60243e-05	2.27038e-05
0.000141388	0.000145669	9.10482e-05	7.77089e-05	5.59941e-05	2.26933e-05
0.00014137	0.000145491	9.08101e-05	7.74644e-05	5.56223e-05	2.26692e-05
0.000141243	0.000145483	9.0797e-05	7.74545e-05	5.55786e-05	2.25818e-05
0.000141165	0.000145471	9.06182e-05	7.7149e-05	5.54869e-05	2.25586e-05
0.000140927	0.000144623	9.04158e-05	7.71432e-05	5.54365e-05	2.2548e-05
0.000140905	0.000144407	9.00354e-05	7.7123e-05	5.53677e-05	2.25385e-05
0.00014073	0.000144361	8.99312e-05	7.70882e-05	5.53026e-05	2.24839e-05
0.000140716	0.000144284	8.99178e-05	7.70505e-05	5.52099e-05	2.24643e-05
0.000140638	0.000144214	8.98626e-05	7.68363e-05	5.51779e-05	2.2352e-05
0.000140323	0.000144145	8.95453e-05	7.67605e-05	5.49135e-05	2.22566e-05
0.000140034	0.000144078	8.94744e-05	7.66735e-05	5.47808e-05	2.22055e-05
0.000140033	0.000143993	8.9309e-05	7.66588e-05	5.47118e-05	2.21554e-05
0.000139769	0.00014359	8.91658e-05	7.66059e-05	5.46424e-05	2.20828e-05
0.000139682	0.00014356	8.90827e-05	7.64127e-05	5.44563e-05	2.1824e-05
0.000139592	0.000143432	8.88757e-05	7.62878e-05	5.44542e-05	2.1696e-05
0.000139413	0.000142948	8.88711e-05	7.62849e-05	5.41641e-05	2.16938e-05
0.000139389	0.000142773	8.88467e-05	7.61261e-05	5.41061e-05	2.15745e-05
0.000139326	0.000142704	8.87446e-05	7.60243e-05	5.40865e-05	2.14813e-05
0.000139271	0.00014245	8.86986e-05	7.60233e-05	5.39155e-05	2.14767e-05
0.000139028	0.000142424	8.85915e-05	7.60036e-05	5.36915e-05	2.13721e-05
0.000138717	0.000142393	8.84446e-05	7.59055e-05	5.36756e-05	2.13628e-05
0.000138671	0.000141644	8.80914e-05	7.57977e-05	5.36518e-05	2.12955e-05
0.000138546	0.000141595	8.80882e-05	7.56239e-05	5.36112e-05	2.12655e-05
0.000138534	0.000141593	8.7976e-05	7.55149e-05	5.34551e-05	2.12584e-05
0.000138351	0.000141525	8.79655e-05	7.55148e-05	5.33914e-05	2.11421e-05
0.000138331	0.000141233	8.79649e-05	7.54395e-05	5.33413e-05	2.11411e-05
0.000138282	0.000141134	8.77364e-05	7.5324e-05	5.32617e-05	2.10676e-05
0.000138266	0.00014107	8.77316e-05	7.52959e-05	5.31983e-05	2.09439e-05
0.000138179	0.000141026	8.77278e-05	7.52338e-05	5.31755e-05	2.092e-05
0.000138143	0.000140994	8.75749e-05	7.4398e-05	5.31345e-05	2.08643e-05
0.000137817	0.000140539	8.75112e-05	7.42627e-05	5.29502e-05	2.08156e-05
0.000137764	0.000140232	8.74315e-05	7.40238e-05	5.29425e-05	2.07964e-05
0.00013774	0.000139744	8.73111e-05	7.39247e-05	5.27755e-05	2.07912e-05
0.000137662	0.000139464	8.71109e-05	7.38652e-05	5.26531e-05	2.07535e-05
0.000137659	0.000139428	8.70885e-05	7.38385e-05	5.2576e-05	2.0686e-05
0.000137645	0.000139253	8.70104e-05	7.37903e-05	5.25712e-05	2.06199e-05
0.0001376	0.000139113	8.67449e-05	7.3747e-05	5.21641e-05	2.04994e-05
0.000137491	0.000138923	8.67306e-05	7.36462e-05	5.21616e-05	2.04746e-05
0.00013748	0.00013831	8.67233e-05	7.34512e-05	5.20492e-05	2.04301e-05
0.000137395	0.000138027	8.66541e-05	7.34335e-05	5.20416e-05	2.03959e-05
0.000137197	0.000137848	8.66249e-05	7.34261e-05	5.19737e-05	2.03665e-05
0.000136786	0.000137728	8.64923e-05	7.32023e-05	5.19464e-05	2.03544e-05
0.00013654	0.000137663	8.6445e-05	7.32023e-05	5.17262e-05	2.02214e-05
0.000136498	0.000137531	8.6131e-05	7.31826e-05	5.16565e-05	2.01955e-05
0.000136309	0.000136983	8.60586e-05	7.29644e-05	5.14006e-05	2.01927e-05
0.000136308	0.000136893	8.59233e-05	7.28892e-05	5.13625e-05	2.01819e-05
0.000136268	0.000136834	8.58254e-05	7.28042e-05	5.10433e-05	2.00235e-05
0.000136255	0.000136596	8.57368e-05	7.26596e-05	5.08465e-05	2.00048e-05
0.000136078	0.00013652	8.57364e-05	7.23668e-05	5.05646e-05	1.99807e-05
0.000136041	0.000136196	8.54336e-05	7.23457e-05	5.05253e-05	1.99559e-05
0.000136028	0.000136084	8.52128e-05	7.19419e-05	5.05015e-05	1.99113e-05
0.000136017	0.000135852	8.51223e-05	7.18144e-05	5.04057e-05	1.98733e-05
0.000136014	0.000135851	8.48711e-05	7.17606e-05	5.0384e-05	1.98424e-05
0.000135979	0.000135776	8.48553e-05	7.17404e-05	5.02392e-05	1.96848e-05
0.00013592	0.000135668	8.47651e-05	7.11998e-05	4.95702e-05	1.9641e-05
0.000135917	0.000135551	8.43336e-05	7.0999e-05	4.94784e-05	1.95867e-05
0.000135814	0.000135316	8.41746e-05	7.08899e-05	4.93989e-05	1.95857e-05
0.000135813	0.000135314	8.39651e-05	7.0882e-05	4.93073e-05	1.95842e-05
0.000135405	0.000135293	8.39389e-05	7.07509e-05	4.9189e-05	1.95544e-05
0.00013519	0.000135281	8.3909e-05	7.072e-05	4.91304e-05	1.95384e-05
0.000135057	0.000135211	8.38702e-05	7.02131e-05	4.90079e-05	1.95336e-05
0.000134828	0.00013521	8.37327e-05	7.01015e-05	4.89674e-05	1.95326e-05
0.000134472	0.000134917	8.35715e-05	7.00793e-05	4.8534e-05	1.93911e-05
0.000134447	0.000134656	8.35393e-05	6.9875e-05	4.85236e-05	1.93714e-05
0.000134148	0.000134444	8.34854e-05	6.96402e-05	4.85098e-05	1.93509e-05
0.000134061	0.000134375	8.33297e-05	6.96338e-05	4.84747e-05	1.92772e-05
0.00013396	0.000134356	8.33282e-05	6.93375e-05	4.8355e-05	1.92358e-05
0.000133584	0.00013418	8.31224e-05	6.93016e-05	4.82384e-05	1.91814e-05
0.00013347	0.000134039	8.29526e-05	6.92988e-05	4.81728e-05	1.90514e-05
0.000133174	0.000134001	8.27824e-05	6.90456e-05	4.8125e-05	1.90419e-05
0.000132975	0.000133873	8.27684e-05	6.8785e-05	4.80889e-05	1.88671e-05
0.00013284	0.000133849	8.27511e-05	6.84468e-05	4.79284e-05	1.88603e-05
0.000132813	0.000133587	8.27058e-05	6.83931e-05	4.78644e-05	1.88379e-05
0.000132809	0.000133573	8.2562e-05	6.83922e-05	4.78202e-05	1.87644e-05
0.000132748	0.000133334	8.2346e-05	6.83369e-05	4.77414e-05	1.87496e-05
0.000132642	0.000133161	8.22347e-05	6.81164e-05	4.76508e-05	1.87296e-05
0.000132464	0.000133057	8.22138e-05	6.80381e-05	4.75029e-05	1.87288e-05
0.000132212	0.00013295	8.21376e-05	6.79233e-05	4.7407e-05	1.86261e-05
0.000132053	0.000132771	8.19028e-05	6.77141e-05	4.72799e-05	1.86123e-05
0.000131871	0.000132529	8.18024e-05	6.76448e-05	4.71314e-05	1.84443e-05
0.000131415	0.000132472	8.1789e-05	6.72721e-05	4.70672e-05	1.84438e-05
0.000131331	0.000132284	8.14346e-05	6.72719e-05	4.70422e-05	1.83853e-05
0.000131165	0.00013216	8.14236e-05	6.70349e-05	4.69791e-05	1.83759e-05
0.000131138	0.000132101	8.14222e-05	6.69628e-05	4.68678e-05	1.83523e-05
0.00013074	0.000131981	8.14195e-05	6.67271e-05	4.68324e-05	1.83512e-05
0.000130733	0.000131861	8.13637e-05	6.66391e-05	4.67738e-05	1.83092e-05
0.000130659	0.00013184	8.13269e-05	6.65201e-05	4.67725e-05	1.83035e-05
0.000130583	0.000131722	8.10714e-05	6.64627e-05	4.65745e-05	1.82792e-05
0.000130444	0.000131612	8.08971e-05	6.60899e-05	4.64828e-05	1.82788e-05
0.000130423	0.000131589	8.0684e-05	6.59921e-05	4.62494e-05	1.82207e-05
0.000130393	0.000131426	8.03495e-05	6.58952e-05	4.62447e-05	1.82023e-05
0.000130362	0.000131376	8.03197e-05	6.58453e-05	4.62419e-05	1.81556e-05
0.000129838	0.000131361	8.02318e-05	6.57594e-05	4.61223e-05	1.79595e-05
0.000129755	0.000131276	8.02213e-05	6.57412e-05	4.59661e-05	1.78721e-05
0.000129747	0.000131146	8.00863e-05	6.55538e-05	4.5939e-05	1.78485e-05
0.000129474	0.000131092	8.00445e-05	6.55432e-05	4.59264e-05	1.77772e-05
0.000129182	0.000131044	7.98466e-05	6.55287e-05	4.58953e-05	1.77554e-05
0.000129049	0.000130855	7.97643e-05	6.54384e-05	4.58092e-05	1.76826e-05
0.00012889	0.000130751	7.97219e-05	6.53795e-05	4.54999e-05	1.75933e-05
0.000128751	0.000130646	7.96641e-05	6.52666e-05	4.53904e-05	1.75893e-05
0.000128722	0.000130456	7.96007e-05	6.52222e-05	4.53157e-05	1.75597e-05
0.000128621	0.000130237	7.95289e-05	6.51255e-05	4.52431e-05	1.75384e-05
0.000128545	0.000130217	7.94937e-05	6.51238e-05	4.52351e-05	1.75186e-05
0.000128138	0.000130098	7.93687e-05	6.50908e-05	4.50664e-05	1.74157e-05
0.000128011	0.000129962	7.92522e-05	6.49876e-05	4.50019e-05	1.73802e-05
0.000127939	0.00012995	7.92229e-05	6.49476e-05	4.49243e-05	1.72883e-05
0.000127938	0.00012986	7.91866e-05	6.49456e-05	4.48466e-05	1.72844e-05
0.000127876	0.000129838	7.89825e-05	6.47175e-05	4.44906e-05	1.72813e-05
0.000127796	0.000129803	7.88809e-05	6.42172e-05	4.43778e-05	1.72785e-05
0.000127679	0.000129799	7.88672e-05	6.41319e-05	4.43425e-05	1.72616e-05
0.000127576	0.000129727	7.88015e-05	6.38183e-05	4.42793e-05	1.71947e-05
0.000127514	0.000129438	7.86278e-05	6.37987e-05	4.41727e-05	1.71852e-05
0.000127454	0.000129364	7.85753e-05	6.35223e-05	4.41076e-05	1.71802e-05
0.0001274	0.000129344	7.84262e-05	6.34899e-05	4.39129e-05	1.71724e-05
0.000127356	0.000129287	7.84253e-05	6.34826e-05	4.39101e-05	1.71404e-05
0.000126467	0.000129165	7.84118e-05	6.3464e-05	4.38215e-05	1.70405e-05
0.000126056	0.000129138	7.81829e-05	6.3265e-05	4.37625e-05	1.69456e-05
0.000125942	0.000129061	7.81726e-05	6.32326e-05	4.36966e-05	1.69439e-05
0.000125883	0.000128793	7.80073e-05	6.28687e-05	4.36711e-05	1.68833e-05
0.000125872	0.000128746	7.77411e-05	6.2841e-05	4.34913e-05	1.68829e-05
0.000125785	0.000128745	7.77219e-05	6.27632e-05	4.32898e-05	1.68485e-05
0.000125566	0.000128721	7.76594e-05	6.26029e-05	4.3165e-05	1.68481e-05
0.000125469	0.000128691	7.76299e-05	6.24602e-05	4.31283e-05	1.68378e-05
0.000125456	0.000128679	7.75329e-05	6.23508e-05	4.30355e-05	1.6802e-05
0.000125428	0.000128456	7.73213e-05	6.22193e-05	4.30272e-05	1.67762e-05
0.000125324	0.000128119	7.73002e-05	6.21938e-05	4.29005e-05	1.66521e-05
0.00012531	0.000127939	7.72746e-05	6.21624e-05	4.26987e-05	1.66328e-05
0.000125188	0.0001279	7.69321e-05	6.17224e-05	4.23601e-05	1.66285e-05
0.000125103	0.000127853	7.68878e-05	6.16996e-05	4.22411e-05	1.66154e-05
0.00012509	0.000127617	7.67527e-05	6.15924e-05	4.22051e-05	1.66069e-05
0.000125082	0.000127189	7.66516e-05	6.14461e-05	4.21474e-05	1.65817e-05
0.000125061	0.000127118	7.65498e-05	6.14045e-05	4.20256e-05	1.65219e-05
0.000125021	0.000126714	7.65359e-05	6.13807e-05	4.19001e-05	1.65183e-05
0.000124702	0.000126667	7.64268e-05	6.13794e-05	4.18492e-05	1.65023e-05
0.000124591	0.000126429	7.62482e-05	6.13064e-05	4.18437e-05	1.64923e-05
0.000124589	0.000125981	7.6141e-05	6.11805e-05	4.17165e-05	1.64268e-05
0.000124522	0.000125979	7.61387e-05	6.10772e-05	4.16768e-05	1.64238e-05
0.000124389	0.000125969	7.61123e-05	6.09675e-05	4.15467e-05	1.63691e-05
0.000124194	0.000125894	7.60309e-05	6.07457e-05	4.15349e-05	1.63061e-05
0.000124046	0.000125761	7.5991e-05	6.05853e-05	4.1462e-05	1.63052e-05
0.000123949	0.000125736	7.57991e-05	6.05424e-05	4.14568e-05	1.63047e-05
0.000123948	0.00012564	7.56199e-05	6.05334e-05	4.13681e-05	1.62128e-05
0.000123865	0.000125409	7.50703e-05	6.05328e-05	4.13019e-05	1.61807e-05
0.000123808	0.000125372	7.47898e-05	6.05234e-05	4.12273e-05	1.61711e-05
0.000123808	0.000125287	7.4768e-05	6.0499e-05	4.09913e-05	1.61689e-05
0.000123763	0.000125092	7.46318e-05	6.04653e-05	4.0939e-05	1.61596e-05
0.000123706	0.000125091	7.45896e-05	6.03889e-05	4.05857e-05	1.6125e-05
0.000123685	0.000124903	7.45754e-05	6.03288e-05	4.05741e-05	1.6108e-05
0.000123547	0.000124895	7.36913e-05	6.01176e-05	4.05413e-05	1.60958e-05
0.000123524	0.000124811	7.35075e-05	5.97962e-05	4.04254e-05	1.60751e-05
0.000123452	0.000124725	7.33144e-05	5.965e-05	4.04134e-05	1.60579e-05
0.000122642	0.000124507	7.31284e-05	5.93738e-05	4.03244e-05	1.60454e-05
0.000122555	0.000124289	7.29438e-05	5.93535e-05	4.01747e-05	1.60448e-05
0.000122414	0.000124249	7.29431e-05	5.93154e-05	4.01213e-05	1.6024e-05
0.000122394	0.000124239	7.28564e-05	5.92721e-05	3.98101e-05	1.60014e-05
0.000122291	0.000124236	7.28443e-05	5.92543e-05	3.97695e-05	1.59607e-05
0.000122247	0.00012423	7.26207e-05	5.91522e-05	3.97376e-05	1.59341e-05
0.000122061	0.000124228	7.26176e-05	5.82055e-05	3.94921e-05	1.59007e-05
0.00012182	0.000123996	7.26135e-05	5.81379e-05	3.94851e-05	1.5895e-05
0.000121817	0.000123958	7.25192e-05	5.80346e-05	3.94191e-05	1.58808e-05
0.000121708	0.000123906	7.24706e-05	5.79836e-05	3.92793e-05	1.58593e-05
0.000121553	0.000123895	7.1561e-05	5.79687e-05	3.92601e-05	1.58508e-05
0.00012155	0.000123887	7.13311e-05	5.778e-05	3.90184e-05	1.58261e-05
0.000121455	0.000123859	7.12106e-05	5.76575e-05	3.8866e-05	1.58222e-05
0.000121417	0.000123766	7.11586e-05	5.7572e-05	3.88127e-05	1.5732e-05
0.000121406	0.00012373	7.09482e-05	5.74047e-05	3.8802e-05	1.5686e-05
0.000121368	0.000123555	7.09306e-05	5.73214e-05	3.84707e-05	1.55079e-05
0.000121293	0.000123486	7.08228e-05	5.72256e-05	3.8422e-05	1.54977e-05
0.00012115	0.000123333	7.07282e-05	5.72126e-05	3.82307e-05	1.54916e-05
0.000121145	0.0001232	7.07269e-05	5.71967e-05	3.81913e-05	1.54348e-05
0.00012095	0.000123127	7.06645e-05	5.71855e-05	3.81792e-05	1.54299e-05
0.000120893	0.000123124	7.05498e-05	5.71637e-05	3.81789e-05	1.53092e-05
0.000120861	0.000123093	7.05476e-05	5.71431e-05	3.81771e-05	1.5285e-05
0.000120791	0.000123046	7.0516e-05	5.71121e-05	3.80188e-05	1.52527e-05
0.00012076	0.000122862	7.04859e-05	5.70228e-05	3.79906e-05	1.5246e-05
0.000120718	0.000122726	7.03357e-05	5.70216e-05	3.79193e-05	1.52351e-05
0.000120545	0.000122664	6.99948e-05	5.69319e-05	3.79071e-05	1.51366e-05
0.000120396	0.000122653	6.97157e-05	5.64252e-05	3.78537e-05	1.50814e-05
0.000119936	0.000122633	6.94906e-05	5.64177e-05	3.77364e-05	1.50723e-05
0.00011976	0.000122621	6.93745e-05	5.63903e-05	3.77104e-05	1.50659e-05
0.000119671	0.000122573	6.93576e-05	5.61453e-05	3.76985e-05	1.50644e-05
0.000119646	0.000122435	6.92702e-05	5.61324e-05	3.75836e-05	1.50316e-05
0.000119501	0.000122379	6.90874e-05	5.60758e-05	3.75728e-05	1.49915e-05
0.000119468	0.000122236	6.90263e-05	5.59336e-05	3.74921e-05	1.49771e-05
0.000119053	0.000122128	6.89733e-05	5.5863e-05	3.74308e-05	1.49693e-05
0.000118661	0.00012207	6.87294e-05	5.58255e-05	3.72892e-05	1.4912e-05
0.000118576	0.000122053	6.87249e-05	5.57018e-05	3.69901e-05	1.4823e-05
0.000118421	0.000121988	6.86945e-05	5.56237e-05	3.69519e-05	1.48164e-05
0.000118089	0.00012189	6.86113e-05	5.54629e-05	3.69517e-05	1.47533e-05
0.000117876	0.000121619	6.85706e-05	5.54292e-05	3.69218e-05	1.46486e-05
0.00011785	0.000121611	6.85495e-05	5.53798e-05	3.68845e-05	1.45995e-05
0.000117571	0.000121536	6.85094e-05	5.52677e-05	3.68448e-05	1.45689e-05
0.000117419	0.000121523	6.84376e-05	5.52374e-05	3.6783e-05	1.45296e-05
0.000117207	0.000121502	6.8424e-05	5.51908e-05	3.67672e-05	1.43971e-05
0.000116827	0.000121468	6.83947e-05	5.51266e-05	3.66787e-05	1.43856e-05
0.000116772	0.00012131	6.83069e-05	5.51164e-05	3.66334e-05	1.43777e-05
0.000116732	0.000120957	6.8298e-05	5.49547e-05	3.6619e-05	1.43336e-05
0.000116576	0.000120711	6.82953e-05	5.4898e-05	3.65934e-05	1.42662e-05
0.000116574	0.000120595	6.82568e-05	5.47994e-05	3.65418e-05	1.42559e-05
0.000116551	0.000120565	6.81732e-05	5.47101e-05	3.6498e-05	1.42417e-05
0.000116488	0.000120542	6.81623e-05	5.4664e-05	3.63388e-05	1.41774e-05
0.000116461	0.000120367	6.80185e-05	5.46248e-05	3.62951e-05	1.41445e-05
0.000116427	0.000120365	6.77473e-05	5.44215e-05	3.62682e-05	1.41245e-05
0.000116401	0.000120208	6.76876e-05	5.43051e-05	3.61105e-05	1.41058e-05
0.000116307	0.000120148	6.76384e-05	5.41428e-05	3.60441e-05	1.41016e-05
0.000116194	0.000120006	6.7575e-05	5.40936e-05	3.60189e-05	1.40934e-05
0.000116164	0.000119839	6.75614e-05	5.39527e-05	3.60064e-05	1.40731e-05
0.000115871	0.000119135	6.7436e-05	5.38308e-05	3.59709e-05	1.40328e-05
0.000115635	0.000119026	6.72145e-05	5.37583e-05	3.59602e-05	1.40205e-05
0.000115634	0.000118642	6.70337e-05	5.36844e-05	3.58396e-05	1.39632e-05
0.000115486	0.000118631	6.69645e-05	5.33423e-05	3.58171e-05	1.38889e-05
0.000115453	0.00011852	6.68737e-05	5.32581e-05	3.57611e-05	1.38852e-05
0.000115447	0.000118347	6.68199e-05	5.29038e-05	3.56268e-05	1.3883e-05
0.000114975	0.000118267	6.66669e-05	5.28105e-05	3.56255e-05	1.3877e-05
0.000114793	0.000118035	6.66299e-05	5.27784e-05	3.55822e-05	1.37908e-05
0.000114683	0.000117932	6.65825e-05	5.27751e-05	3.54557e-05	1.37399e-05
0.000114618	0.0001179	6.65577e-05	5.27671e-05	3.53591e-05	1.36992e-05
0.000114445	0.000117343	6.65529e-05	5.27366e-05	3.52943e-05	1.35971e-05
0.000114445	0.000117109	6.63151e-05	5.271e-05	3.52594e-05	1.35806e-05
0.00011437	0.000117104	6.62223e-05	5.26769e-05	3.52478e-05	1.35183e-05
0.000114155	0.000117041	6.61931e-05	5.26737e-05	3.5235e-05	1.34709e-05
0.000113993	0.000116996	6.60405e-05	5.25805e-05	3.51545e-05	1.34383e-05
0.000113976	0.000116971	6.59742e-05	5.25296e-05	3.50479e-05	1.3433e-05
0.000113976	0.000116862	6.59195e-05	5.24636e-05	3.50393e-05	1.34018e-05
0.000113882	0.000116631	6.57373e-05	5.2424e-05	3.50233e-05	1.33731e-05
0.000113728	0.0001165	6.57162e-05	5.21318e-05	3.50068e-05	1.33328e-05
0.000113672	0.000116417	6.56761e-05	5.20116e-05	3.49402e-05	1.33212e-05
0.000113669	0.000116378	6.56528e-05	5.1859e-05	3.49103e-05	1.324e-05
0.000113645	0.000115692	6.54802e-05	5.18349e-05	3.48974e-05	1.32259e-05
0.000113438	0.000115356	6.54371e-05	5.18118e-05	3.48953e-05	1.31811e-05
0.000113326	0.000115225	6.53238e-05	5.1748e-05	3.48866e-05	1.31781e-05
0.000113266	0.000114667	6.50226e-05	5.17382e-05	3.48194e-05	1.31263e-05
0.000113039	0.000114558	6.49699e-05	5.16759e-05	3.48096e-05	1.30819e-05
0.000113023	0.000114532	6.4902e-05	5.16699e-05	3.47542e-05	1.29855e-05
0.000112886	0.000114481	6.4748e-05	5.16505e-05	3.46386e-05	1.29825e-05
0.000112742	0.000114447	6.47388e-05	5.15317e-05	3.4609e-05	1.29669e-05
0.000112712	0.000114422	6.46086e-05	5.14328e-05	3.44044e-05	1.29434e-05
0.000112623	0.000114225	6.44818e-05	5.14045e-05	3.43843e-05	1.29075e-05
0.00011257	0.000113997	6.42617e-05	5.13859e-05	3.43662e-05	1.28684e-05
0.000112381	0.000113646	6.41203e-05	5.13323e-05	3.4274e-05	1.28502e-05
0.000112267	0.000113493	6.37278e-05	5.12083e-05	3.41824e-05	1.2843e-05
0.000112132	0.000113263	6.35863e-05	5.11939e-05	3.407e-05	1.28403e-05
0.000112061	0.000113256	6.34581e-05	5.1165e-05	3.40578e-05	1.28382e-05
0.00011185	0.000113247	6.32544e-05	5.1151e-05	3.40323e-05	1.28246e-05
0.000111751	0.000113192	6.32056e-05	5.11488e-05	3.38472e-05	1.27943e-05
0.000111611	0.000113126	6.31194e-05	5.10883e-05	3.37642e-05	1.27933e-05
0.000111465	0.000112992	6.30942e-05	5.10599e-05	3.37278e-05	1.27716e-05
0.000111289	0.000112647	6.29508e-05	5.10095e-05	3.36425e-05	1.275e-05
0.000111269	0.000112271	6.28906e-05	5.09316e-05	3.36321e-05	1.27204e-05
0.000110852	0.000112176	6.26128e-05	5.08683e-05	3.3601e-05	1.26918e-05
0.000110829	0.000112156	6.25001e-05	5.05489e-05	3.36004e-05	1.26648e-05
0.00011075	0.000111989	6.24861e-05	5.05293e-05	3.35074e-05	1.26585e-05
0.000110687	0.000111951	6.24636e-05	5.04239e-05	3.34706e-05	1.26287e-05
0.000110685	0.000111951	6.23656e-05	5.03735e-05	3.34079e-05	1.26278e-05
0.000110519	0.000111947	6.23157e-05	5.03665e-05	3.33917e-05	1.26235e-05
0.000110429	0.000111807	6.22795e-05	5.03652e-05	3.33193e-05	1.26204e-05
0.000110114	0.000111605	6.22584e-05	5.00941e-05	3.29504e-05	1.25611e-05
0.000109985	0.000111584	6.21387e-05	5.00581e-05	3.27672e-05	1.25238e-05
0.000109877	0.000111527	6.21004e-05	4.98477e-05	3.27131e-05	1.24852e-05
0.000109724	0.000111512	6.19988e-05	4.98388e-05	3.24763e-05	1.247e-05
0.000109623	0.000111441	6.17559e-05	4.98334e-05	3.24678e-05	1.24694e-05
0.00010956	0.000111054	6.15127e-05	4.97338e-05	3.24023e-05	1.24175e-05
0.000109544	0.000110974	6.14679e-05	4.95406e-05	3.24011e-05	1.23896e-05
0.000109521	0.000110834	6.14591e-05	4.95118e-05	3.23589e-05	1.23777e-05
0.000109426	0.000110738	6.13638e-05	4.94035e-05	3.23174e-05	1.23639e-05
0.000109374	0.000110709	6.13557e-05	4.93902e-05	3.23089e-05	1.2311e-05
0.000109203	0.000110612	6.10619e-05	4.93201e-05	3.22287e-05	1.22978e-05
0.000109174	0.000110517	6.09748e-05	4.93061e-05	3.22033e-05	1.22944e-05
0.000109127	0.000110438	6.09406e-05	4.92195e-05	3.21019e-05	1.22473e-05
0.00010906	0.00011043	6.07752e-05	4.90459e-05	3.19435e-05	1.22142e-05
0.000108972	0.000110393	6.07627e-05	4.90323e-05	3.18029e-05	1.21846e-05
0.000108916	0.000110255	6.07554e-05	4.90165e-05	3.16333e-05	1.21529e-05
0.000108913	0.000110222	6.06782e-05	4.88039e-05	3.16228e-05	1.21345e-05
0.000108738	0.000110026	6.00821e-05	4.86961e-05	3.14888e-05	1.20168e-05
0.000108593	0.000109931	5.99219e-05	4.85336e-05	3.1479e-05	1.20157e-05
0.000108524	0.000109762	5.9855e-05	4.84843e-05	3.14776e-05	1.20014e-05
0.000108483	0.000109425	5.96328e-05	4.84832e-05	3.13681e-05	1.19936e-05
0.000108325	0.000109336	5.96015e-05	4.84453e-05	3.12398e-05	1.19689e-05
0.0001083	0.000109306	5.95954e-05	4.8314e-05	3.11302e-05	1.19232e-05
0.000108271	0.000109195	5.94962e-05	4.82505e-05	3.09901e-05	1.19105e-05
0.000108058	0.000109113	5.93952e-05	4.82062e-05	3.09085e-05	1.18899e-05
0.000108035	0.000109098	5.92784e-05	4.80556e-05	3.08372e-05	1.18645e-05
0.000107954	0.000108951	5.91459e-05	4.79595e-05	3.06119e-05	1.18212e-05
0.000107852	0.000108865	5.91314e-05	4.79256e-05	3.05873e-05	1.17982e-05
0.000107695	0.000108746	5.91171e-05	4.77243e-05	3.04021e-05	1.1688e-05
0.000107551	0.000108711	5.90678e-05	4.77092e-05	3.0368e-05	1.16451e-05
0.000107436	0.000108638	5.90076e-05	4.76983e-05	3.03653e-05	1.16354e-05
0.000107403	0.000108601	5.89367e-05	4.75102e-05	3.03234e-05	1.16199e-05
0.000107402	0.000108281	5.87663e-05	4.74055e-05	3.02628e-05	1.16158e-05
0.000107258	0.00010822	5.87541e-05	4.7342e-05	3.01133e-05	1.15967e-05
0.000107205	0.000108196	5.87123e-05	4.73307e-05	3.0079e-05	1.15354e-05
0.00010717	0.000108169	5.86821e-05	4.72519e-05	2.99783e-05	1.15123e-05
0.000107155	0.000108069	5.85116e-05	4.71687e-05	2.98775e-05	1.14952e-05
0.00010715	0.000108024	5.8338e-05	4.71303e-05	2.98623e-05	1.14592e-05
0.000107124	0.000108018	5.80923e-05	4.7121e-05	2.98454e-05	1.14346e-05
0.000107052	0.000107963	5.78418e-05	4.7054e-05	2.9757e-05	1.1388e-05
0.000106508	0.000107915	5.78231e-05	4.69651e-05	2.97141e-05	1.13849e-05
0.000106434	0.0001078	5.77362e-05	4.69388e-05	2.94787e-05	1.13781e-05
0.000106416	0.000107742	5.76249e-05	4.69056e-05	2.94095e-05	1.1366e-05
0.000106413	0.000107638	5.76066e-05	4.68963e-05	2.93848e-05	1.1353e-05
0.000106375	0.000107443	5.74987e-05	4.66831e-05	2.93807e-05	1.13522e-05
0.000106217	0.000107388	5.74806e-05	4.66235e-05	2.93349e-05	1.13428e-05
0.00010612	0.000107345	5.7436e-05	4.65866e-05	2.93082e-05	1.13106e-05
0.000106092	0.000107055	5.74166e-05	4.64831e-05	2.9303e-05	1.13024e-05
0.000105899	0.000106936	5.74097e-05	4.63993e-05	2.92756e-05	1.12547e-05
0.000105817	0.000106732	5.73814e-05	4.63974e-05	2.92202e-05	1.12358e-05
0.000105812	0.000106687	5.73262e-05	4.63023e-05	2.91657e-05	1.12195e-05
0.00010504	0.000106669	5.72635e-05	4.6269e-05	2.90487e-05	1.12183e-05
0.000104951	0.000106467	5.72536e-05	4.61716e-05	2.90305e-05	1.1179e-05
0.000104644	0.000106448	5.72049e-05	4.61377e-05	2.89725e-05	1.11684e-05
0.000104621	0.00010644	5.6881e-05	4.60764e-05	2.88603e-05	1.11649e-05
0.000104169	0.000105902	5.65307e-05	4.58924e-05	2.88574e-05	1.11504e-05
0.000104106	0.000105794	5.64884e-05	4.58729e-05	2.88123e-05	1.10905e-05
0.000104091	0.000105716	5.63616e-05	4.58344e-05	2.86768e-05	1.10818e-05
0.000104045	0.000105711	5.63469e-05	4.57226e-05	2.86401e-05	1.10809e-05
0.000103521	0.000105675	5.6341e-05	4.56864e-05	2.86078e-05	1.10805e-05
0.000103514	0.000105324	5.63094e-05	4.56115e-05	2.84436e-05	1.10695e-05
0.000103486	0.00010527	5.62826e-05	4.54006e-05	2.84341e-05	1.10048e-05
0.000103331	0.000105249	5.61706e-05	4.539e-05	2.84213e-05	1.10041e-05
0.000103204	0.000105036	5.6091e-05	4.51761e-05	2.83678e-05	1.09911e-05
0.000103066	0.000105027	5.606e-05	4.51318e-05	2.8322e-05	1.09715e-05
0.000103038	0.000105004	5.60237e-05	4.49702e-05	2.83177e-05	1.0969e-05
0.000102906	0.00010492	5.59549e-05	4.48843e-05	2.8311e-05	1.09575e-05
0.000102705	0.000104875	5.59362e-05	4.48756e-05	2.82716e-05	1.09395e-05
0.000102692	0.000104863	5.5922e-05	4.4871e-05	2.82326e-05	1.09348e-05
0.0001026	0.000104848	5.59033e-05	4.47335e-05	2.81902e-05	1.0905e-05
0.000102572	0.00010482	5.58445e-05	4.46385e-05	2.81546e-05	1.08582e-05
0.000102537	0.000104741	5.58252e-05	4.44443e-05	2.81272e-05	1.08313e-05
0.000102524	0.000104706	5.57442e-05	4.43317e-05	2.79635e-05	1.07675e-05
0.000102395	0.000104664	5.54969e-05	4.42985e-05	2.75531e-05	1.07594e-05
0.000102275	0.000104607	5.53742e-05	4.42604e-05	2.74968e-05	1.07391e-05
0.000102244	0.0001046	5.53599e-05	4.42392e-05	2.74266e-05	1.07368e-05
0.000102112	0.000104503	5.53583e-05	4.41891e-05	2.74138e-05	1.07244e-05
0.000102012	0.000104372	5.53284e-05	4.41701e-05	2.73198e-05	1.07157e-05
0.000101908	0.000104286	5.52686e-05	4.4015e-05	2.73017e-05	1.06924e-05
0.000101817	0.000104266	5.49674e-05	4.39219e-05	2.72874e-05	1.0689e-05
0.000101796	0.000104249	5.4953e-05	4.38845e-05	2.72593e-05	1.06888e-05
0.000101748	0.00010407	5.4757e-05	4.37663e-05	2.71186e-05	1.06666e-05
0.000101715	0.000104061	5.47568e-05	4.372e-05	2.69139e-05	1.06031e-05
0.000101532	0.000103914	5.4675e-05	4.35519e-05	2.69126e-05	1.05956e-05
0.000101369	0.000103852	5.45755e-05	4.35056e-05	2.68805e-05	1.05855e-05
0.000101253	0.000103843	5.45684e-05	4.34865e-05	2.6831e-05	1.05733e-05
0.000101174	0.000103728	5.45019e-05	4.33087e-05	2.68223e-05	1.05503e-05
0.000101039	0.000103667	5.43916e-05	4.32547e-05	2.67915e-05	1.05255e-05
0.000100898	0.000103435	5.42806e-05	4.3231e-05	2.66738e-05	1.05238e-05
0.000100834	0.00010338	5.40381e-05	4.30035e-05	2.66262e-05	1.04786e-05
0.000100767	0.00010336	5.4003e-05	4.29996e-05	2.6451e-05	1.04527e-05
0.000100727	0.000103081	5.38732e-05	4.28865e-05	2.64429e-05	1.04018e-05
0.000100712	0.00010289	5.38684e-05	4.28792e-05	2.64162e-05	1.0277e-05
0.000100694	0.000102877	5.36719e-05	4.26268e-05	2.62526e-05	1.02611e-05
0.000100592	0.000102863	5.36495e-05	4.25923e-05	2.62443e-05	1.02605e-05
0.000100557	0.000102851	5.35594e-05	4.24583e-05	2.6206e-05	1.02587e-05
0.000100459	0.000102712	5.34364e-05	4.23259e-05	2.61267e-05	1.02189e-05
0.000100387	0.000102505	5.34059e-05	4.23069e-05	2.61051e-05	1.01573e-05
0.0001003	0.000102466	5.33266e-05	4.22635e-05	2.60509e-05	1.01533e-05
0.000100279	0.00010239	5.33097e-05	4.22389e-05	2.60236e-05	1.01448e-05
0.000100228	0.000102342	5.31794e-05	4.21596e-05	2.59927e-05	1.01318e-05
9.99923e-05	0.000102295	5.31204e-05	4.20858e-05	2.5833e-05	1.01143e-05
9.97996e-05	0.000102252	5.31144e-05	4.20281e-05	2.57505e-05	1.00592e-05
9.95765e-05	0.000102237	5.3074e-05	4.20237e-05	2.57065e-05	1.00507e-05
9.93359e-05	0.000102222	5.29671e-05	4.20198e-05	2.5588e-05	1.0049e-05
9.9274e-05	0.000102171	5.29435e-05	4.18205e-05	2.54309e-05	1.00474e-05
9.92539e-05	0.000102134	5.29272e-05	4.18118e-05	2.4991e-05	9.97703e-06
9.92013e-05	0.000102077	5.28228e-05	4.16984e-05	2.48111e-05	9.96721e-06
9.9198e-05	0.000101924	5.27518e-05	4.16118e-05	2.46884e-05	9.95014e-06
9.91453e-05	0.000101897	5.27222e-05	4.15649e-05	2.46717e-05	9.92352e-06
9.90116e-05	0.000101827	5.27091e-05	4.15244e-05	2.45359e-05	9.91317e-06
9.89858e-05	0.000101797	5.24565e-05	4.14715e-05	2.45036e-05	9.88526e-06
9.88894e-05	0.000101758	5.24525e-05	4.12484e-05	2.44559e-05	9.88097e-06
9.87411e-05	0.000101712	5.2173e-05	4.1202e-05	2.44415e-05	9.85725e-06
9.8558e-05	0.00010167	5.21578e-05	4.11865e-05	2.43974e-05	9.85525e-06
9.84398e-05	0.000101666	5.19188e-05	4.11824e-05	2.43801e-05	9.84087e-06
9.84216e-05	0.000101612	5.18928e-05	4.11254e-05	2.43686e-05	9.82282e-06
9.84094e-05	0.000101606	5.18871e-05	4.10776e-05	2.41958e-05	9.81776e-06
9.84063e-05	0.000101394	5.18785e-05	4.09092e-05	2.41936e-05	9.81428e-06
9.84058e-05	0.000101388	5.18536e-05	4.08819e-05	2.40513e-05	9.80195e-06
9.82016e-05	0.000101356	5.18343e-05	4.07784e-05	2.40452e-05	9.74973e-06
9.81283e-05	0.000101281	5.17379e-05	4.06825e-05	2.40303e-05	9.73472e-06
9.78357e-05	0.000101275	5.17148e-05	4.06304e-05	2.40069e-05	9.72827e-06
9.78216e-05	0.000101203	5.17126e-05	4.06097e-05	2.3968e-05	9.71093e-06
9.78005e-05	0.000101166	5.17047e-05	4.06007e-05	2.3942e-05	9.68933e-06
9.77584e-05	0.00010114	5.16993e-05	4.05406e-05	2.39091e-05	9.68584e-06
9.76621e-05	0.000101132	5.16674e-05	4.05309e-05	2.38094e-05	9.60424e-06
9.76425e-05	0.000101054	5.16585e-05	4.04956e-05	2.374e-05	9.5826e-06
9.74568e-05	0.000100995	5.15544e-05	4.04393e-05	2.37323e-05	9.57248e-06
9.7337e-05	0.000100929	5.14993e-05	4.04055e-05	2.37071e-05	9.56149e-06
9.73251e-05	0.00010089	5.14083e-05	4.0324e-05	2.36658e-05	9.54038e-06
9.73177e-05	0.000100853	5.13863e-05	4.0269e-05	2.35754e-05	9.52501e-06
9.72292e-05	0.000100806	5.13301e-05	4.02511e-05	2.35159e-05	9.5013e-06
9.71938e-05	0.000100771	5.11151e-05	4.00787e-05	2.33936e-05	9.49111e-06
9.71903e-05	0.000100685	5.10925e-05	4.00479e-05	2.33228e-05	9.48076e-06
9.71457e-05	0.000100676	5.10755e-05	4.00373e-05	2.33193e-05	9.47071e-06
9.71233e-05	0.000100238	5.09652e-05	4.00321e-05	2.31975e-05	9.46241e-06
9.70496e-05	0.000100144	5.07989e-05	4.00305e-05	2.31177e-05	9.44428e-06
9.69731e-05	0.000100063	5.06979e-05	3.99488e-05	2.31138e-05	9.43475e-06
9.69335e-05	0.000100035	5.06604e-05	3.99425e-05	2.30312e-05	9.42448e-06
9.68451e-05	9.9958e-05	5.06422e-05	3.98373e-05	2.29835e-05	9.39781e-06
9.68151e-05	9.99558e-05	5.05296e-05	3.97954e-05	2.29768e-05	9.3315e-06
9.67572e-05	9.98716e-05	5.04495e-05	3.97233e-05	2.28713e-05	9.32595e-06
9.66477e-05	9.98451e-05	5.02641e-05	3.97116e-05	2.27996e-05	9.3179e-06
9.65999e-05	9.98361e-05	5.02265e-05	3.96821e-05	2.26555e-05	9.31698e-06
9.63953e-05	9.97326e-05	5.01607e-05	3.96716e-05	2.26186e-05	9.29733e-06
9.62296e-05	9.96787e-05	5.00652e-05	3.96017e-05	2.25942e-05	9.29559e-06
9.58739e-05	9.96361e-05	4.99565e-05	3.94312e-05	2.25342e-05	9.29194e-06
9.58644e-05	9.9494e-05	4.9897e-05	3.93588e-05	2.25155e-05	9.25334e-06
9.57433e-05	9.94307e-05	4.97234e-05	3.9284e-05	2.24754e-05	9.24292e-06
9.56805e-05	9.93589e-05	4.96895e-05	3.92687e-05	2.24163e-05	9.21847e-06
9.55356e-05	9.92634e-05	4.96888e-05	3.90831e-05	2.24012e-05	9.21534e-06
9.54996e-05	9.9137e-05	4.9679e-05	3.90508e-05	2.23549e-05	9.19051e-06
9.53858e-05	9.89828e-05	4.96772e-05	3.90442e-05	2.23381e-05	9.18826e-06
9.53301e-05	9.89386e-05	4.96307e-05	3.90298e-05	2.23144e-05	9.16484e-06
9.52198e-05	9.89309e-05	4.95546e-05	3.9009e-05	2.21788e-05	9.157e-06
9.52066e-05	9.88759e-05	4.95176e-05	3.88703e-05	2.21619e-05	9.13569e-06
9.51981e-05	9.88656e-05	4.9471e-05	3.88251e-05	2.21501e-05	9.06067e-06
9.48143e-05	9.88603e-05	4.93e-05	3.86997e-05	2.2135e-05	9.04246e-06
9.47371e-05	9.88055e-05	4.92763e-05	3.86114e-05	2.20681e-05	9.03297e-06
9.47223e-05	9.86246e-05	4.92669e-05	3.85457e-05	2.18875e-05	9.03069e-06
9.45882e-05	9.84068e-05	4.91271e-05	3.8504e-05	2.18478e-05	9.02961e-06
9.44496e-05	9.81797e-05	4.89675e-05	3.84389e-05	2.17891e-05	9.02181e-06
9.44337e-05	9.8154e-05	4.88542e-05	3.84265e-05	2.17824e-05	9.01245e-06
9.44281e-05	9.81491e-05	4.88394e-05	3.83865e-05	2.1777e-05	8.98351e-06
9.43257e-05	9.78326e-05	4.87802e-05	3.8369e-05	2.17672e-05	8.95753e-06
9.42753e-05	9.78053e-05	4.87781e-05	3.8333e-05	2.17388e-05	8.95619e-06
9.41592e-05	9.7627e-05	4.87271e-05	3.8227e-05	2.16872e-05	8.90502e-06
9.41439e-05	9.75934e-05	4.87167e-05	3.82259e-05	2.16329e-05	8.90221e-06
9.40714e-05	9.75035e-05	4.86032e-05	3.80609e-05	2.1572e-05	8.88639e-06
9.40369e-05	9.74751e-05	4.85784e-05	3.79205e-05	2.15651e-05	8.8634e-06
9.40279e-05	9.74094e-05	4.85677e-05	3.78382e-05	2.1543e-05	8.80715e-06
9.39827e-05	9.71036e-05	4.85267e-05	3.77047e-05	2.15059e-05	8.77512e-06
9.39606e-05	9.69864e-05	4.85222e-05	3.7638e-05	2.14839e-05	8.70702e-06
9.37028e-05	9.68732e-05	4.84545e-05	3.75574e-05	2.11384e-05	8.68657e-06
9.36073e-05	9.68493e-05	4.84535e-05	3.7505e-05	2.11345e-05	8.68235e-06
9.35359e-05	9.67178e-05	4.84203e-05	3.74414e-05	2.10875e-05	8.67344e-06
9.33117e-05	9.65944e-05	4.83832e-05	3.74318e-05	2.10856e-05	8.66022e-06
9.33016e-05	9.65416e-05	4.82799e-05	3.73957e-05	2.10852e-05	8.65694e-06
9.3211e-05	9.65331e-05	4.82377e-05	3.7261e-05	2.10129e-05	8.63934e-06
9.32005e-05	9.64914e-05	4.81381e-05	3.72327e-05	2.10075e-05	8.63254e-06
9.31474e-05	9.64866e-05	4.80905e-05	3.71726e-05	2.09919e-05	8.60976e-06
9.30154e-05	9.64864e-05	4.79413e-05	3.71382e-05	2.09862e-05	8.58476e-06
9.29965e-05	9.64264e-05	4.78712e-05	3.70193e-05	2.09593e-05	8.57938e-06
9.29039e-05	9.63761e-05	4.7754e-05	3.69692e-05	2.08738e-05	8.56939e-06
9.28966e-05	9.63372e-05	4.76589e-05	3.6907e-05	2.08718e-05	8.54695e-06
9.28963e-05	9.63092e-05	4.76346e-05	3.68332e-05	2.08643e-05	8.54674e-06
9.26502e-05	9.62451e-05	4.75952e-05	3.66898e-05	2.08262e-05	8.52889e-06
9.26002e-05	9.62185e-05	4.74635e-05	3.65574e-05	2.07909e-05	8.47533e-06
9.25483e-05	9.61322e-05	4.73589e-05	3.65524e-05	2.06984e-05	8.46463e-06
9.24646e-05	9.59386e-05	4.73177e-05	3.63829e-05	2.06909e-05	8.45689e-06
9.24646e-05	9.5917e-05	4.72008e-05	3.62736e-05	2.06499e-05	8.41642e-06
9.24478e-05	9.58518e-05	4.71158e-05	3.61395e-05	2.06307e-05	8.41395e-06
9.23774e-05	9.57442e-05	4.68896e-05	3.60958e-05	2.06046e-05	8.38164e-06
9.23546e-05	9.56181e-05	4.68704e-05	3.60766e-05	2.05965e-05	8.3361e-06
9.22441e-05	9.56099e-05	4.67523e-05	3.58078e-05	2.05431e-05	8.29365e-06
9.21681e-05	9.52985e-05	4.67223e-05	3.58013e-05	2.04958e-05	8.28107e-06
9.21434e-05	9.52857e-05	4.67079e-05	3.5415e-05	2.04269e-05	8.21746e-06
9.19294e-05	9.52504e-05	4.66957e-05	3.54046e-05	2.03922e-05	8.2054e-06
9.18458e-05	9.51478e-05	4.66037e-05	3.53785e-05	2.02868e-05	8.15991e-06
9.18428e-05	9.51122e-05	4.64622e-05	3.53374e-05	2.02605e-05	8.13301e-06
9.18088e-05	9.50757e-05	4.63964e-05	3.53272e-05	2.02024e-05	8.12415e-06
9.18066e-05	9.50139e-05	4.62799e-05	3.52905e-05	2.01741e-05	8.09953e-06
9.17176e-05	9.49897e-05	4.62709e-05	3.51542e-05	2.01324e-05	8.06687e-06
9.16555e-05	9.4767e-05	4.62623e-05	3.49821e-05	2.00856e-05	8.05845e-06
9.15593e-05	9.46095e-05	4.62468e-05	3.49816e-05	2.00631e-05	8.05085e-06
9.13598e-05	9.4595e-05	4.61292e-05	3.49046e-05	2.00541e-05	8.00414e-06
9.13143e-05	9.45687e-05	4.61053e-05	3.4882e-05	1.9985e-05	7.97877e-06
9.11477e-05	9.45407e-05	4.60594e-05	3.48546e-05	1.99611e-05	7.92815e-06
9.10996e-05	9.44964e-05	4.59861e-05	3.48134e-05	1.99327e-05	7.91534e-06
9.10251e-05	9.44343e-05	4.592e-05	3.47306e-05	1.98849e-05	7.84711e-06
9.10089e-05	9.43497e-05	4.58386e-05	3.46723e-05	1.98675e-05	7.84276e-06
9.09316e-05	9.43343e-05	4.58237e-05	3.46381e-05	1.98064e-05	7.82672e-06
9.09225e-05	9.42772e-05	4.58194e-05	3.45937e-05	1.97776e-05	7.77194e-06
9.09034e-05	9.4271e-05	4.58101e-05	3.45793e-05	1.97286e-05	7.73021e-06
9.08339e-05	9.41602e-05	4.57611e-05	3.45646e-05	1.97073e-05	7.70078e-06
9.07781e-05	9.40889e-05	4.56441e-05	3.45174e-05	1.97022e-05	7.67474e-06
9.06419e-05	9.40732e-05	4.5586e-05	3.44537e-05	1.96498e-05	7.66889e-06
9.05233e-05	9.40326e-05	4.53256e-05	3.43463e-05	1.96363e-05	7.63035e-06
9.05128e-05	9.38731e-05	4.52035e-05	3.43185e-05	1.96341e-05	7.61785e-06
9.03995e-05	9.37106e-05	4.51925e-05	3.42998e-05	1.96036e-05	7.58641e-06
9.03644e-05	9.36964e-05	4.51281e-05	3.42896e-05	1.95847e-05	7.58367e-06
9.03062e-05	9.35994e-05	4.51059e-05	3.42873e-05	1.95199e-05	7.56709e-06
9.02785e-05	9.34775e-05	4.50482e-05	3.42504e-05	1.95028e-05	7.54815e-06
9.01852e-05	9.3397e-05	4.50208e-05	3.422e-05	1.94691e-05	7.54536e-06
9.0121e-05	9.33593e-05	4.50201e-05	3.40526e-05	1.9435e-05	7.52515e-06
9.00756e-05	9.3237e-05	4.49488e-05	3.38898e-05	1.93936e-05	7.51344e-06
9.00598e-05	9.32222e-05	4.48923e-05	3.38136e-05	1.93854e-05	7.50684e-06
9.00362e-05	9.3181e-05	4.47492e-05	3.3696e-05	1.93369e-05	7.46921e-06
8.96441e-05	9.30736e-05	4.44951e-05	3.36507e-05	1.933e-05	7.41129e-06
8.96337e-05	9.30273e-05	4.44764e-05	3.36453e-05	1.93074e-05	7.39596e-06
8.96056e-05	9.29478e-05	4.4395e-05	3.35914e-05	1.9266e-05	7.38818e-06
8.95035e-05	9.27483e-05	4.41877e-05	3.35689e-05	1.92573e-05	7.36603e-06
8.94411e-05	9.25032e-05	4.41684e-05	3.33312e-05	1.92231e-05	7.3534e-06
8.94242e-05	9.24813e-05	4.38582e-05	3.32711e-05	1.92071e-05	7.28482e-06
8.9384e-05	9.24768e-05	4.37952e-05	3.32511e-05	1.91836e-05	7.26344e-06
8.92546e-05	9.24247e-05	4.37789e-05	3.32442e-05	1.91771e-05	7.26283e-06
8.92501e-05	9.23344e-05	4.36957e-05	3.31133e-05	1.9169e-05	7.1822e-06
8.92154e-05	9.22777e-05	4.35814e-05	3.30492e-05	1.91624e-05	7.09659e-06
8.91623e-05	9.22354e-05	4.3552e-05	3.30199e-05	1.91106e-05	7.09483e-06
8.90692e-05	9.21078e-05	4.34866e-05	3.29752e-05	1.90884e-05	7.05263e-06
8.88455e-05	9.2069e-05	4.3439e-05	3.29319e-05	1.90831e-05	7.04936e-06
8.87789e-05	9.18916e-05	4.34359e-05	3.28659e-05	1.90496e-05	7.04156e-06
8.87125e-05	9.18819e-05	4.34152e-05	3.28654e-05	1.89774e-05	7.02707e-06
8.86873e-05	9.18727e-05	4.34016e-05	3.27513e-05	1.8955e-05	7.02158e-06
8.86303e-05	9.15487e-05	4.33485e-05	3.27512e-05	1.88983e-05	7.01636e-06
8.83478e-05	9.13828e-05	4.30219e-05	3.26937e-05	1.88327e-05	7.00201e-06
8.80958e-05	9.11285e-05	4.29866e-05	3.26182e-05	1.88208e-05	6.90685e-06
8.80562e-05	9.11089e-05	4.29375e-05	3.25557e-05	1.87497e-05	6.88043e-06
8.80543e-05	9.1063e-05	4.27653e-05	3.25412e-05	1.87283e-05	6.85719e-06
8.80496e-05	9.10545e-05	4.27631e-05	3.25139e-05	1.87187e-05	6.8385e-06
8.79883e-05	9.10315e-05	4.25713e-05	3.25068e-05	1.86904e-05	6.78687e-06
8.79448e-05	9.08416e-05	4.23675e-05	3.24352e-05	1.86373e-05	6.77573e-06
8.78999e-05	9.08049e-05	4.23227e-05	3.23981e-05	1.85889e-05	6.77271e-06
8.78517e-05	9.06931e-05	4.222e-05	3.21945e-05	1.85848e-05	6.76876e-06
8.7706e-05	9.04645e-05	4.219e-05	3.21711e-05	1.85782e-05	6.76873e-06
8.76761e-05	9.03735e-05	4.2164e-05	3.19899e-05	1.8562e-05	6.75951e-06
8.76365e-05	9.01835e-05	4.21412e-05	3.19507e-05	1.85419e-05	6.75288e-06
8.76183e-05	9.0066e-05	4.21164e-05	3.18351e-05	1.85312e-05	6.72191e-06
8.75228e-05	8.98787e-05	4.20217e-05	3.17998e-05	1.85204e-05	6.64831e-06
8.75153e-05	8.97979e-05	4.186e-05	3.1723e-05	1.84811e-05	6.53106e-06
8.73256e-05	8.97246e-05	4.18342e-05	3.17045e-05	1.84636e-05	6.4907e-06
8.72921e-05	8.96977e-05	4.18071e-05	3.16785e-05	1.84626e-05	6.40558e-06
8.7258e-05	8.96804e-05	4.17874e-05	3.15205e-05	1.84423e-05	6.40019e-06
8.72481e-05	8.962e-05	4.17802e-05	3.15123e-05	1.84124e-05	6.38391e-06
8.70072e-05	8.95967e-05	4.17801e-05	3.14926e-05	1.83738e-05	6.36408e-06
8.70028e-05	8.95098e-05	4.17442e-05	3.14679e-05	1.83425e-05	6.32868e-06
8.69033e-05	8.94151e-05	4.16373e-05	3.14327e-05	1.8336e-05	6.28961e-06
8.68876e-05	8.91659e-05	4.16232e-05	3.13483e-05	1.83218e-05	6.24757e-06
8.6821e-05	8.91388e-05	4.15184e-05	3.12096e-05	1.83059e-05	6.11887e-06
8.68065e-05	8.91292e-05	4.14177e-05	3.11356e-05	1.82825e-05	6.1169e-06
8.67571e-05	8.90233e-05	4.14037e-05	3.1067e-05	1.82191e-05	6.08133e-06
8.6756e-05	8.89579e-05	4.13902e-05	3.0928e-05	1.81875e-05	6.07121e-06
8.6595e-05	8.88963e-05	4.13897e-05	3.09166e-05	1.81861e-05	6.06414e-06
8.64878e-05	8.88587e-05	4.13052e-05	3.09121e-05	1.81693e-05	6.04521e-06
8.62932e-05	8.86799e-05	4.11199e-05	3.08666e-05	1.81653e-05	5.97789e-06
8.6228e-05	8.83549e-05	4.101e-05	3.07522e-05	1.81023e-05	5.94411e-06
8.61978e-05	8.81612e-05	4.09782e-05	3.07457e-05	1.80901e-05	5.87821e-06
8.61107e-05	8.81406e-05	4.09682e-05	3.07245e-05	1.80689e-05	5.81268e-06
8.58533e-05	8.80749e-05	4.09261e-05	3.06946e-05	1.79582e-05	5.7791e-06
8.5763e-05	8.80104e-05	4.09146e-05	3.06908e-05	1.79223e-05	5.73882e-06
8.57184e-05	8.78754e-05	4.09137e-05	3.06817e-05	1.79158e-05	5.73846e-06
8.56738e-05	8.78515e-05	4.08683e-05	3.06613e-05	1.77997e-05	5.73256e-06
8.56335e-05	8.78293e-05	4.078e-05	3.06065e-05	1.77863e-05	5.73244e-06
8.55495e-05	8.76858e-05	4.07587e-05	3.0585e-05	1.77426e-05	5.67317e-06
8.55482e-05	8.76093e-05	4.07323e-05	3.05365e-05	1.76738e-05	5.65575e-06
8.54998e-05	8.74289e-05	4.06601e-05	3.05239e-05	1.76629e-05	5.64885e-06
8.54126e-05	8.73226e-05	4.06345e-05	3.04609e-05	1.76583e-05	5.58503e-06
8.53267e-05	8.72993e-05	4.05795e-05	3.0403e-05	1.76407e-05	5.55643e-06
8.52829e-05	8.72957e-05	4.05725e-05	3.03664e-05	1.75641e-05	5.53057e-06
8.52463e-05	8.72856e-05	4.05649e-05	3.03022e-05	1.75482e-05	5.51721e-06
8.51736e-05	8.72583e-05	4.05021e-05	3.02378e-05	1.74564e-05	5.39499e-06
8.51679e-05	8.71954e-05	4.0377e-05	3.02244e-05	1.74414e-05	5.35319e-06
8.50604e-05	8.70631e-05	4.03769e-05	3.0197e-05	1.74022e-05	5.32472e-06
8.50453e-05	8.70473e-05	4.03715e-05	3.014e-05	1.73742e-05	5.10794e-06
8.48866e-05	8.69973e-05	4.03579e-05	3.01349e-05	1.73613e-05	5.00584e-06
8.48382e-05	8.69052e-05	4.02642e-05	3.0036e-05	1.73602e-05	4.89818e-06
8.48332e-05	8.68946e-05	4.02609e-05	3.00096e-05	1.73447e-05	4.84398e-06
8.47016e-05	8.68926e-05	4.02517e-05	2.99419e-05	1.73174e-05	4.8196e-06
8.46903e-05	8.67878e-05	4.0244e-05	2.99269e-05	1.72208e-05	4.7664e-06
8.45615e-05	8.6661e-05	4.0236e-05	2.99096e-05	1.71656e-05	4.74735e-06
8.44393e-05	8.66504e-05	4.01817e-05	2.99061e-05	1.71488e-05	4.73269e-06
8.44176e-05	8.64397e-05	4.00758e-05	2.98331e-05	1.71393e-05	4.61199e-06
8.41931e-05	8.64362e-05	4.00309e-05	2.97779e-05	1.70893e-05	4.54158e-06
8.40375e-05	8.64106e-05	3.99831e-05	2.95127e-05	1.70711e-05	4.47847e-06
8.39763e-05	8.63114e-05	3.99339e-05	2.9358e-05	1.70391e-05	4.26288e-06
8.38799e-05	8.61756e-05	3.99313e-05	2.9329e-05	1.70331e-05	4.24124e-06
8.3869e-05	8.60771e-05	3.99286e-05	2.9255e-05	1.70248e-05	4.23971e-06
8.35988e-05	8.60545e-05	3.9927e-05	2.91829e-05	1.7014e-05	4.02012e-06
8.35433e-05	8.59986e-05	3.99259e-05	2.91298e-05	1.70107e-05	3.93685e-06
8.34942e-05	8.59808e-05	3.99167e-05	2.90641e-05	1.69869e-05	3.59009e-06
8.34605e-05	8.58892e-05	3.9872e-05	2.88905e-05	1.69849e-05	3.29806e-06
8.33158e-05	8.58753e-05	3.98512e-05	2.88454e-05	1.69797e-05	3.22465e-06
8.3281e-05	8.58355e-05	3.9815e-05	2.87921e-05	1.69592e-05
8.3254e-05	8.55502e-05	3.97606e-05	2.87888e-05	1.69158e-05
8.31919e-05	8.55177e-05	3.97108e-05	2.87678e-05	1.68997e-05
8.31727e-05	8.54773e-05	3.96541e-05	2.8609e-05	1.68665e-05
8.31539e-05	8.54663e-05	3.96171e-05	2.85737e-05	1.68041e-05
8.31525e-05	8.52097e-05	3.9598e-05	2.83575e-05	1.67537e-05
8.31417e-05	8.50829e-05	3.95832e-05	2.8296e-05	1.6687e-05
8.31314e-05	8.49933e-05	3.9569e-05	2.82939e-05	1.6681e-05
8.31177e-05	8.49684e-05	3.95499e-05	2.82374e-05	1.66649e-05
8.31012e-05	8.47773e-05	3.95417e-05	2.82174e-05	1.6659e-05
8.3082e-05	8.47746e-05	3.947e-05	2.81749e-05	1.66039e-05
8.30017e-05	8.47332e-05	3.94646e-05	2.81581e-05	1.65978e-05
8.30005e-05	8.4677e-05	3.93779e-05	2.81547e-05	1.65795e-05
8.2927e-05	8.46294e-05	3.93513e-05	2.81392e-05	1.65534e-05
8.29077e-05	8.45817e-05	3.93026e-05	2.81308e-05	1.65063e-05
8.28372e-05	8.4564e-05	3.92999e-05	2.80759e-05	1.65061e-05
8.2808e-05	8.44639e-05	3.92862e-05	2.80248e-05	1.64885e-05
8.26028e-05	8.44144e-05	3.92653e-05	2.78655e-05	1.64828e-05
8.25554e-05	8.43787e-05	3.92248e-05	2.7862e-05	1.63629e-05
8.23347e-05	8.43316e-05	3.92054e-05	2.77881e-05	1.63539e-05
8.2308e-05	8.43094e-05	3.91236e-05	2.77258e-05	1.63304e-05
8.22111e-05	8.42864e-05	3.9082e-05	2.75604e-05	1.6304e-05
8.21764e-05	8.42749e-05	3.90462e-05	2.75304e-05	1.62756e-05
8.21202e-05	8.42626e-05	3.90432e-05	2.74479e-05	1.6252e-05
8.19671e-05	8.42379e-05	3.90324e-05	2.72018e-05	1.62488e-05
8.19111e-05	8.41527e-05	3.89694e-05	2.71954e-05	1.62474e-05
8.19056e-05	8.41353e-05	3.89566e-05	2.70506e-05	1.62428e-05
8.18488e-05	8.40002e-05	3.88977e-05	2.70248e-05	1.62405e-05
8.18291e-05	8.39583e-05	3.88602e-05	2.69141e-05	1.6236e-05
8.17982e-05	8.39572e-05	3.87802e-05	2.68779e-05	1.6187e-05
8.17775e-05	8.39517e-05	3.87428e-05	2.66318e-05	1.61779e-05
8.17029e-05	8.39212e-05	3.86987e-05	2.65568e-05	1.61721e-05
8.16942e-05	8.39129e-05	3.86857e-05	2.65563e-05	1.61566e-05
8.16144e-05	8.3817e-05	3.86109e-05	2.64592e-05	1.6129e-05
8.15199e-05	8.37944e-05	3.86055e-05	2.64524e-05	1.61134e-05
8.1489e-05	8.37587e-05	3.85346e-05	2.64232e-05	1.61025e-05
8.14698e-05	8.3738e-05	3.85211e-05	2.63837e-05	1.60713e-05
8.14078e-05	8.36395e-05	3.8509e-05	2.63804e-05	1.60697e-05
8.14071e-05	8.36226e-05	3.83857e-05	2.62806e-05	1.60451e-05
8.13442e-05	8.36138e-05	3.83776e-05	2.6273e-05	1.60147e-05
8.12705e-05	8.36076e-05	3.83577e-05	2.62711e-05	1.59938e-05
8.10601e-05	8.36033e-05	3.82796e-05	2.61137e-05	1.59053e-05
8.09929e-05	8.35063e-05	3.82585e-05	2.60943e-05	1.58806e-05
8.09186e-05	8.34493e-05	3.82532e-05	2.59313e-05	1.5868e-05
8.08312e-05	8.32815e-05	3.82001e-05	2.59023e-05	1.58506e-05
8.07965e-05	8.32512e-05	3.81916e-05	2.5806e-05	1.58477e-05
8.07079e-05	8.31877e-05	3.81001e-05	2.57954e-05	1.57799e-05
8.06236e-05	8.29957e-05	3.7823e-05	2.57748e-05	1.57626e-05
8.06077e-05	8.29794e-05	3.77734e-05	2.56969e-05	1.57387e-05
8.04617e-05	8.29209e-05	3.77617e-05	2.56897e-05	1.57234e-05
8.04035e-05	8.29005e-05	3.77275e-05	2.5423e-05	1.57067e-05
8.03219e-05	8.27592e-05	3.77255e-05	2.53989e-05	1.56475e-05
8.0263e-05	8.26465e-05	3.77166e-05	2.53316e-05	1.55845e-05
8.02551e-05	8.26099e-05	3.77154e-05	2.53284e-05	1.55836e-05
8.01455e-05	8.23988e-05	3.77101e-05	2.53248e-05	1.55714e-05
8.01319e-05	8.22756e-05	3.75888e-05	2.52563e-05	1.55357e-05
8.00761e-05	8.21967e-05	3.7571e-05	2.51902e-05	1.54658e-05
8.00501e-05	8.21867e-05	3.75689e-05	2.51496e-05	1.54631e-05
7.99159e-05	8.20762e-05	3.74923e-05	2.51407e-05	1.54591e-05
7.98521e-05	8.2061e-05	3.7472e-05	2.50073e-05	1.54056e-05
7.9778e-05	8.20252e-05	3.74179e-05	2.4974e-05	1.53976e-05
7.95722e-05	8.19299e-05	3.73785e-05	2.49622e-05	1.5357e-05
7.95699e-05	8.1928e-05	3.72815e-05	2.48941e-05	1.53301e-05
7.93806e-05	8.18555e-05	3.72512e-05	2.48779e-05	1.53055e-05
7.92729e-05	8.1835e-05	3.72129e-05	2.48662e-05	1.52996e-05
7.92645e-05	8.18266e-05	3.71802e-05	2.48615e-05	1.52773e-05
7.90118e-05	8.17674e-05	3.7126e-05	2.48462e-05	1.52765e-05
7.89821e-05	8.17083e-05	3.71021e-05	2.48289e-05	1.52692e-05
7.8979e-05	8.16933e-05	3.70601e-05	2.47079e-05	1.52289e-05
7.89162e-05	8.16783e-05	3.70556e-05	2.46951e-05	1.52022e-05
7.88549e-05	8.16677e-05	3.70455e-05	2.46778e-05	1.52021e-05
7.86574e-05	8.16403e-05	3.70442e-05	2.46513e-05	1.51918e-05
7.86507e-05	8.14573e-05	3.70308e-05	2.46298e-05	1.51295e-05
7.85738e-05	8.14492e-05	3.69188e-05	2.45567e-05	1.51282e-05
7.83912e-05	8.14e-05	3.68464e-05	2.44935e-05	1.51148e-05
7.82944e-05	8.13691e-05	3.6773e-05	2.44778e-05	1.51043e-05
7.82678e-05	8.13005e-05	3.67693e-05	2.44624e-05	1.50832e-05
7.82215e-05	8.11179e-05	3.67215e-05	2.44606e-05	1.49967e-05
7.81902e-05	8.10135e-05	3.66897e-05	2.44352e-05	1.49639e-05
7.8016e-05	8.09266e-05	3.66789e-05	2.43916e-05	1.49319e-05
7.80034e-05	8.08457e-05	3.66727e-05	2.43561e-05	1.48971e-05
7.799e-05	8.08087e-05	3.66697e-05	2.43266e-05	1.48858e-05
7.78786e-05	8.08019e-05	3.65858e-05	2.43073e-05	1.48512e-05
7.78752e-05	8.06838e-05	3.65853e-05	2.43023e-05	1.48442e-05
7.77377e-05	8.05999e-05	3.65833e-05	2.42785e-05	1.47863e-05
7.77047e-05	8.05788e-05	3.65731e-05	2.42663e-05	1.47808e-05
7.76948e-05	8.05498e-05	3.6551e-05	2.42377e-05	1.47216e-05
7.76343e-05	8.05446e-05	3.65176e-05	2.42195e-05	1.46078e-05
7.75886e-05	8.04413e-05	3.64714e-05	2.42188e-05	1.44981e-05
7.75745e-05	8.04236e-05	3.6466e-05	2.41846e-05	1.44715e-05
7.75694e-05	8.03254e-05	3.64588e-05	2.41058e-05	1.4468e-05
7.7555e-05	8.02576e-05	3.64414e-05	2.4062e-05	1.44611e-05
7.74886e-05	8.02027e-05	3.64089e-05	2.40207e-05	1.44263e-05
7.74759e-05	8.00784e-05	3.6371e-05	2.39959e-05	1.43876e-05
7.74235e-05	8.00056e-05	3.63029e-05	2.39201e-05	1.43458e-05
7.73183e-05	7.99889e-05	3.62299e-05	2.38863e-05	1.43426e-05
7.72921e-05	7.99679e-05	3.62047e-05	2.37129e-05	1.43315e-05
7.7236e-05	7.996e-05	3.61901e-05	2.36909e-05	1.42865e-05
7.72287e-05	7.99488e-05	3.61891e-05	2.3639e-05	1.4264e-05
7.72254e-05	7.99009e-05	3.6187e-05	2.35286e-05	1.42599e-05
7.72193e-05	7.98264e-05	3.60885e-05	2.32813e-05	1.42303e-05
7.71558e-05	7.97983e-05	3.60844e-05	2.32751e-05	1.42148e-05
7.70983e-05	7.97606e-05	3.60316e-05	2.31696e-05	1.42123e-05
7.70507e-05	7.97507e-05	3.6021e-05	2.31576e-05	1.41769e-05
7.7041e-05	7.97369e-05	3.60082e-05	2.30021e-05	1.41103e-05
7.7018e-05	7.97326e-05	3.59881e-05	2.29635e-05	1.4079e-05
7.69874e-05	7.96534e-05	3.59657e-05	2.2942e-05	1.40683e-05
7.69403e-05	7.96265e-05	3.59596e-05	2.29323e-05	1.40628e-05
7.69194e-05	7.93432e-05	3.59215e-05	2.27893e-05	1.40599e-05
7.68615e-05	7.92745e-05	3.58771e-05	2.27568e-05	1.40536e-05
7.67556e-05	7.92407e-05	3.57923e-05	2.27013e-05	1.40384e-05
7.67158e-05	7.91941e-05	3.5784e-05	2.26311e-05	1.40238e-05
7.6697e-05	7.91421e-05	3.57594e-05	2.26141e-05	1.40201e-05
7.66282e-05	7.91043e-05	3.57308e-05	2.25591e-05	1.39865e-05
7.65744e-05	7.88176e-05	3.57077e-05	2.24649e-05	1.39514e-05
7.65639e-05	7.86633e-05	3.56827e-05	2.2392e-05	1.39391e-05
7.65526e-05	7.86578e-05	3.5664e-05	2.23367e-05	1.3932e-05
7.65301e-05	7.86487e-05	3.56604e-05	2.22908e-05	1.39212e-05
7.64739e-05	7.85478e-05	3.56054e-05	2.22781e-05	1.39199e-05
7.64593e-05	7.83241e-05	3.55151e-05	2.20973e-05	1.39158e-05
7.64268e-05	7.82424e-05	3.54404e-05	2.19997e-05	1.39149e-05
7.63925e-05	7.81594e-05	3.54214e-05	2.19977e-05	1.39063e-05
7.63425e-05	7.80851e-05	3.54015e-05	2.19016e-05	1.38405e-05
7.63277e-05	7.80003e-05	3.5365e-05	2.18308e-05	1.38179e-05
7.62387e-05	7.78384e-05	3.53345e-05	2.17976e-05	1.38049e-05
7.61768e-05	7.7769e-05	3.52998e-05	2.17828e-05	1.37784e-05
7.60466e-05	7.77039e-05	3.51361e-05	2.17264e-05	1.37222e-05
7.59878e-05	7.76806e-05	3.50897e-05	2.17242e-05	1.36985e-05
7.59452e-05	7.76601e-05	3.50606e-05	2.16386e-05	1.36778e-05
7.59281e-05	7.75947e-05	3.50185e-05	2.16103e-05	1.3675e-05
7.58762e-05	7.75533e-05	3.49858e-05	2.15865e-05	1.36575e-05
7.58387e-05	7.75312e-05	3.492e-05	2.14053e-05	1.36065e-05
7.57572e-05	7.74826e-05	3.48892e-05	2.13832e-05	1.35767e-05
7.57476e-05	7.7441e-05	3.4852e-05	2.1333e-05	1.35765e-05
7.57261e-05	7.7432e-05	3.48208e-05	2.12857e-05	1.35729e-05
7.57127e-05	7.74081e-05	3.47796e-05	2.12104e-05	1.35442e-05
7.56927e-05	7.72528e-05	3.47305e-05	2.11652e-05	1.35179e-05
7.56819e-05	7.72497e-05	3.46981e-05	2.116e-05	1.34903e-05
7.56589e-05	7.72113e-05	3.46797e-05	2.10999e-05	1.34867e-05
7.55779e-05	7.72028e-05	3.4558e-05	2.10216e-05	1.3392e-05
7.54942e-05	7.7069e-05	3.45442e-05	2.09848e-05	1.33812e-05
7.54285e-05	7.69271e-05	3.4544e-05	2.09252e-05	1.33315e-05
7.52878e-05	7.68745e-05	3.45099e-05	2.09138e-05	1.33257e-05
7.52035e-05	7.67625e-05	3.44718e-05	2.09052e-05	1.33239e-05
7.51508e-05	7.67218e-05	3.44598e-05	2.08959e-05	1.33168e-05
7.51362e-05	7.66234e-05	3.44422e-05	2.08111e-05	1.32146e-05
7.51014e-05	7.66034e-05	3.44058e-05	2.07072e-05	1.32068e-05
7.50368e-05	7.65473e-05	3.43915e-05	2.06761e-05	1.31801e-05
7.50103e-05	7.64826e-05	3.43836e-05	2.05979e-05	1.31694e-05
7.49717e-05	7.64352e-05	3.43306e-05	2.05684e-05	1.31567e-05
7.49418e-05	7.63816e-05	3.43134e-05	2.03906e-05	1.31476e-05
7.49204e-05	7.62786e-05	3.4198e-05	2.037e-05	1.31222e-05
7.489e-05	7.61128e-05	3.4138e-05	2.03618e-05	1.3122e-05
7.47791e-05	7.59961e-05	3.40475e-05	2.03237e-05	1.31138e-05
7.47734e-05	7.59845e-05	3.39527e-05	2.0285e-05	1.30756e-05
7.47364e-05	7.59275e-05	3.39448e-05	2.02047e-05	1.30738e-05
7.458e-05	7.59262e-05	3.38908e-05	2.01391e-05	1.30326e-05
7.45704e-05	7.59167e-05	3.38685e-05	2.01172e-05	1.30244e-05
7.45375e-05	7.59136e-05	3.38384e-05	2.00969e-05	1.29791e-05
7.45282e-05	7.55861e-05	3.37841e-05	2.00952e-05	1.29553e-05
7.45154e-05	7.55683e-05	3.36315e-05	2.00812e-05	1.2948e-05
7.43571e-05	7.55262e-05	3.35169e-05	2.00732e-05	1.29269e-05
7.43198e-05	7.55226e-05	3.34032e-05	2.00397e-05	1.29006e-05
7.42137e-05	7.54855e-05	3.33806e-05	1.99985e-05	1.28762e-05
7.41274e-05	7.54706e-05	3.33509e-05	1.99958e-05	1.28723e-05
7.41101e-05	7.54252e-05	3.33428e-05	1.99829e-05	1.28209e-05
7.40679e-05	7.52334e-05	3.32764e-05	1.99824e-05	1.28172e-05
7.4025e-05	7.52058e-05	3.32539e-05	1.99199e-05	1.27775e-05
7.40087e-05	7.51985e-05	3.3208e-05	1.99066e-05	1.27554e-05
7.40019e-05	7.51523e-05	3.31993e-05	1.98799e-05	1.27457e-05
7.39677e-05	7.50886e-05	3.3193e-05	1.98013e-05	1.26829e-05
7.39541e-05	7.50073e-05	3.30605e-05	1.97944e-05	1.26769e-05
7.39511e-05	7.48888e-05	3.29925e-05	1.97611e-05	1.26523e-05
7.38543e-05	7.48119e-05	3.29781e-05	1.97403e-05	1.26067e-05
7.38212e-05	7.47427e-05	3.29584e-05	1.97382e-05	1.2568e-05
7.37726e-05	7.47316e-05	3.29066e-05	1.97341e-05	1.25627e-05
7.3691e-05	7.43647e-05	3.28752e-05	1.97192e-05	1.24842e-05
7.36327e-05	7.42571e-05	3.28425e-05	1.96865e-05	1.24599e-05
7.36214e-05	7.42352e-05	3.27876e-05	1.96616e-05	1.24108e-05
7.36029e-05	7.41499e-05	3.27799e-05	1.96273e-05	1.24086e-05
7.35916e-05	7.41208e-05	3.27367e-05	1.95964e-05	1.23885e-05
7.3564e-05	7.40823e-05	3.2599e-05	1.95394e-05	1.23546e-05
7.35353e-05	7.40171e-05	3.2564e-05	1.95357e-05	1.23446e-05
7.35216e-05	7.39919e-05	3.25342e-05	1.95066e-05	1.23019e-05
7.3512e-05	7.395e-05	3.24899e-05	1.95058e-05	1.22863e-05
7.33677e-05	7.39255e-05	3.24858e-05	1.94958e-05	1.22608e-05
7.33656e-05	7.38967e-05	3.24538e-05	1.94539e-05	1.22483e-05
7.31724e-05	7.38677e-05	3.24444e-05	1.94378e-05	1.22349e-05
7.31021e-05	7.38317e-05	3.24354e-05	1.94187e-05	1.22039e-05
7.30834e-05	7.38119e-05	3.24272e-05	1.9297e-05	1.21912e-05
7.30285e-05	7.38095e-05	3.23805e-05	1.92627e-05	1.21598e-05
7.29949e-05	7.37593e-05	3.236e-05	1.91684e-05	1.21457e-05
7.29434e-05	7.375e-05	3.23459e-05	1.91505e-05	1.20506e-05
7.28639e-05	7.36284e-05	3.23018e-05	1.91351e-05	1.20358e-05
7.27466e-05	7.34892e-05	3.22386e-05	1.90669e-05	1.20177e-05
7.27346e-05	7.34133e-05	3.22239e-05	1.90477e-05	1.19603e-05
7.26456e-05	7.33592e-05	3.21614e-05	1.90392e-05	1.19407e-05
7.26143e-05	7.33511e-05	3.21271e-05	1.89933e-05	1.19405e-05
7.26053e-05	7.33509e-05	3.20996e-05	1.89474e-05	1.19109e-05
7.2463e-05	7.33017e-05	3.2075e-05	1.89258e-05	1.18164e-05
7.24404e-05	7.32757e-05	3.20516e-05	1.88992e-05	1.18084e-05
7.23311e-05	7.31609e-05	3.20192e-05	1.88896e-05	1.18082e-05
7.22887e-05	7.30434e-05	3.20177e-05	1.88696e-05	1.18062e-05
7.21483e-05	7.29599e-05	3.19087e-05	1.88644e-05	1.17347e-05
7.21236e-05	7.28623e-05	3.18749e-05	1.88368e-05	1.15496e-05
7.20515e-05	7.27595e-05	3.18591e-05	1.87107e-05	1.15203e-05
7.20313e-05	7.27558e-05	3.18561e-05	1.85577e-05	1.14988e-05
7.19997e-05	7.27555e-05	3.18277e-05	1.8511e-05	1.14416e-05
7.1958e-05	7.261e-05	3.18161e-05	1.84852e-05	1.14359e-05
7.17014e-05	7.26034e-05	3.18139e-05	1.84805e-05	1.14038e-05
7.16928e-05	7.25868e-05	3.17575e-05	1.84719e-05	1.13703e-05
7.16637e-05	7.25591e-05	3.17501e-05	1.84706e-05	1.13251e-05
7.15663e-05	7.25445e-05	3.1714e-05	1.84473e-05	1.13154e-05
7.15397e-05	7.24761e-05	3.16928e-05	1.84445e-05	1.12806e-05
7.14795e-05	7.24141e-05	3.16779e-05	1.8432e-05	1.12717e-05
7.14432e-05	7.23259e-05	3.16722e-05	1.84213e-05	1.12428e-05
7.13937e-05	7.22466e-05	3.15852e-05	1.84107e-05	1.12343e-05
7.13719e-05	7.2229e-05	3.15523e-05	1.84003e-05	1.11047e-05
7.12937e-05	7.21954e-05	3.15425e-05	1.8387e-05	1.11021e-05
7.10992e-05	7.20138e-05	3.15151e-05	1.83715e-05	1.10603e-05
7.09835e-05	7.19691e-05	3.15023e-05	1.83664e-05	1.10276e-05
7.09664e-05	7.19644e-05	3.13929e-05	1.82717e-05	1.09853e-05
7.09225e-05	7.19001e-05	3.12433e-05	1.82674e-05	1.09848e-05
7.0841e-05	7.18249e-05	3.11427e-05	1.82521e-05	1.09199e-05
7.07978e-05	7.17661e-05	3.11274e-05	1.81977e-05	1.09089e-05
7.07414e-05	7.17344e-05	3.11067e-05	1.81641e-05	1.08932e-05
7.06931e-05	7.17015e-05	3.09591e-05	1.81263e-05	1.08488e-05
7.0612e-05	7.16667e-05	3.08782e-05	1.81187e-05	1.08316e-05
7.05641e-05	7.16667e-05	3.08742e-05	1.80801e-05	1.07411e-05
7.04525e-05	7.16068e-05	3.08688e-05	1.80534e-05	1.06989e-05
7.04023e-05	7.15478e-05	3.08438e-05	1.80512e-05	1.0636e-05
7.04003e-05	7.15175e-05	3.08091e-05	1.80303e-05	1.06095e-05
7.03571e-05	7.13392e-05	3.07791e-05	1.80218e-05	1.05561e-05
7.02725e-05	7.13062e-05	3.07727e-05	1.80017e-05	1.05126e-05
7.02373e-05	7.12962e-05	3.0757e-05	1.79873e-05	1.037e-05
7.02326e-05	7.12952e-05	3.07172e-05	1.79577e-05	1.03387e-05
7.01173e-05	7.10552e-05	3.06681e-05	1.79575e-05	1.02117e-05
7.00915e-05	7.1038e-05	3.06496e-05	1.78903e-05	1.01923e-05
7.00177e-05	7.09627e-05	3.06416e-05	1.781e-05	1.01868e-05
6.99186e-05	7.09391e-05	3.06361e-05	1.78029e-05	1.01238e-05
6.96539e-05	7.09385e-05	3.06316e-05	1.77931e-05	9.98754e-06
6.96237e-05	7.09171e-05	3.06188e-05	1.77902e-05	9.98529e-06
6.96138e-05	7.0915e-05	3.05693e-05	1.77545e-05	9.92945e-06
6.95926e-05	7.09023e-05	3.05658e-05	1.76492e-05	9.89824e-06
6.95325e-05	7.08446e-05	3.05405e-05	1.76443e-05	9.87741e-06
6.95192e-05	7.07735e-05	3.05301e-05	1.76403e-05	9.83003e-06
6.94219e-05	7.07675e-05	3.05095e-05	1.76318e-05	9.78299e-06
6.93251e-05	7.07452e-05	3.04106e-05	1.75932e-05	9.77097e-06
6.92645e-05	7.07404e-05	3.03913e-05	1.75824e-05	9.72505e-06
6.92558e-05	7.07192e-05	3.03789e-05	1.755e-05	9.7249e-06
6.92426e-05	7.06625e-05	3.03423e-05	1.74914e-05	9.70011e-06
6.90596e-05	7.06074e-05	3.02963e-05	1.74733e-05	9.65925e-06
6.89385e-05	7.05839e-05	3.02852e-05	1.7427e-05	9.64313e-06
6.89273e-05	7.05009e-05	3.01475e-05	1.7414e-05	9.64289e-06
6.88622e-05	7.04903e-05	3.00742e-05	1.73765e-05	9.60888e-06
6.88524e-05	7.04784e-05	3.00152e-05	1.7367e-05	9.59193e-06
6.88101e-05	7.04206e-05	3.00017e-05	1.73615e-05	9.57694e-06
6.87251e-05	7.04163e-05	2.9942e-05	1.73464e-05	9.57131e-06
6.86101e-05	7.03258e-05	2.98971e-05	1.72971e-05	9.52956e-06
6.85734e-05	7.03236e-05	2.98871e-05	1.72466e-05	9.52153e-06
6.85674e-05	7.01339e-05	2.98121e-05	1.72158e-05	9.41431e-06
6.8545e-05	6.99333e-05	2.97667e-05	1.71415e-05	9.39351e-06
6.84906e-05	6.99315e-05	2.9718e-05	1.7117e-05	9.35541e-06
6.84414e-05	6.98874e-05	2.96998e-05	1.70904e-05	9.31266e-06
6.83725e-05	6.98489e-05	2.96778e-05	1.70456e-05	9.31064e-06
6.83213e-05	6.98221e-05	2.96109e-05	1.70394e-05	9.30888e-06
6.82802e-05	6.98056e-05	2.95426e-05	1.70045e-05	9.17295e-06
6.82768e-05	6.97412e-05	2.95027e-05	1.6999e-05	9.15048e-06
6.82488e-05	6.97224e-05	2.94679e-05	1.69599e-05	9.13266e-06
6.82471e-05	6.9576e-05	2.94229e-05	1.69382e-05	9.11694e-06
6.82321e-05	6.93354e-05	2.94191e-05	1.68984e-05	9.08363e-06
6.8212e-05	6.93072e-05	2.93701e-05	1.68787e-05	9.06504e-06
6.82081e-05	6.92744e-05	2.93487e-05	1.68487e-05	9.06015e-06
6.82027e-05	6.92116e-05	2.9307e-05	1.68451e-05	8.98088e-06
6.80288e-05	6.91859e-05	2.92984e-05	1.66868e-05	8.96664e-06
6.80234e-05	6.90101e-05	2.92983e-05	1.6686e-05	8.91746e-06
6.79599e-05	6.9005e-05	2.92754e-05	1.66815e-05	8.75855e-06
6.79527e-05	6.89786e-05	2.92745e-05	1.66363e-05	8.6859e-06
6.78677e-05	6.89657e-05	2.92648e-05	1.66234e-05	8.6129e-06
6.75247e-05	6.88323e-05	2.92434e-05	1.66226e-05	8.60999e-06
6.74721e-05	6.86953e-05	2.92045e-05	1.65895e-05	8.60277e-06
6.74553e-05	6.8694e-05	2.91577e-05	1.64831e-05	8.51254e-06
6.73003e-05	6.86673e-05	2.91516e-05	1.64655e-05	8.48198e-06
6.72988e-05	6.86616e-05	2.91301e-05	1.64336e-05	8.46884e-06
6.72823e-05	6.86088e-05	2.91e-05	1.63833e-05	8.40074e-06
6.71499e-05	6.84649e-05	2.90583e-05	1.63695e-05	8.37372e-06
6.69613e-05	6.83743e-05	2.90296e-05	1.63649e-05	8.33276e-06
6.69382e-05	6.82768e-05	2.89511e-05	1.63274e-05	8.32023e-06
6.68861e-05	6.81023e-05	2.89018e-05	1.63073e-05	8.11504e-06
6.67604e-05	6.80764e-05	2.88568e-05	1.63004e-05	8.01786e-06
6.66163e-05	6.80562e-05	2.87012e-05	1.63002e-05	8.01263e-06
6.65114e-05	6.80168e-05	2.85657e-05	1.62847e-05	7.98726e-06
6.65056e-05	6.79624e-05	2.85461e-05	1.62809e-05	7.93784e-06
6.64655e-05	6.7878e-05	2.85336e-05	1.61556e-05	7.9146e-06
6.64491e-05	6.78151e-05	2.8472e-05	1.61492e-05	7.91079e-06
6.63697e-05	6.77245e-05	2.84394e-05	1.61366e-05	7.90647e-06
6.63591e-05	6.77231e-05	2.84331e-05	1.60775e-05	7.8964e-06
6.60292e-05	6.75987e-05	2.8428e-05	1.60254e-05	7.88083e-06
6.60223e-05	6.74683e-05	2.84187e-05	1.59494e-05	7.83757e-06
6.59208e-05	6.73453e-05	2.83781e-05	1.59403e-05	7.8335e-06
6.59021e-05	6.72821e-05	2.83616e-05	1.59162e-05	7.79912e-06
6.58751e-05	6.72706e-05	2.83506e-05	1.59127e-05	7.77973e-06
6.56784e-05	6.71982e-05	2.82613e-05	1.58154e-05	7.72866e-06
6.56018e-05	6.70341e-05	2.82447e-05	1.5758e-05	7.62112e-06
6.55539e-05	6.7e-05	2.81864e-05	1.57281e-05	7.5977e-06
6.55202e-05	6.69857e-05	2.81455e-05	1.57029e-05	7.5734e-06
6.54183e-05	6.68079e-05	2.8101e-05	1.56858e-05	7.54069e-06
6.53576e-05	6.67772e-05	2.80077e-05	1.56666e-05	7.4841e-06
6.52367e-05	6.67574e-05	2.79992e-05	1.56519e-05	7.46244e-06
6.51972e-05	6.66974e-05	2.7997e-05	1.56332e-05	7.46119e-06
6.51107e-05	6.66149e-05	2.79549e-05	1.56297e-05	7.44643e-06
6.49597e-05	6.65671e-05	2.79488e-05	1.56248e-05	7.39353e-06
6.49581e-05	6.64007e-05	2.79142e-05	1.55061e-05	7.39132e-06
6.48955e-05	6.63873e-05	2.78872e-05	1.54685e-05	7.38167e-06
6.48647e-05	6.6317e-05	2.78307e-05	1.54593e-05	7.35724e-06
6.4862e-05	6.62619e-05	2.78177e-05	1.54291e-05	7.34329e-06
6.47924e-05	6.61942e-05	2.77761e-05	1.53713e-05	7.25418e-06
6.47283e-05	6.61136e-05	2.76813e-05	1.53614e-05	7.10161e-06
6.47135e-05	6.60783e-05	2.76731e-05	1.53239e-05	7.09478e-06
6.46959e-05	6.60547e-05	2.76619e-05	1.52976e-05	7.07165e-06
6.46889e-05	6.58791e-05	2.76476e-05	1.52853e-05	7.0587e-06
6.45931e-05	6.58617e-05	2.76466e-05	1.52791e-05	7.04474e-06
6.45454e-05	6.56677e-05	2.76124e-05	1.52351e-05	6.90464e-06
6.45188e-05	6.56215e-05	2.75944e-05	1.52171e-05	6.85436e-06
6.45059e-05	6.56201e-05	2.75904e-05	1.52127e-05	6.72361e-06
6.44878e-05	6.55912e-05	2.74926e-05	1.51714e-05	6.62796e-06
6.43889e-05	6.55052e-05	2.74733e-05	1.5136e-05	6.60755e-06
6.4359e-05	6.54769e-05	2.74344e-05	1.51031e-05	6.5367e-06
6.43371e-05	6.54251e-05	2.74321e-05	1.50788e-05	6.52748e-06
6.43139e-05	6.53301e-05	2.74007e-05	1.50055e-05	6.51944e-06
6.43023e-05	6.532e-05	2.73994e-05	1.50001e-05	6.45529e-06
6.42925e-05	6.52968e-05	2.73029e-05	1.4997e-05	6.38811e-06
6.42824e-05	6.52743e-05	2.72643e-05	1.49922e-05	6.38445e-06
6.40437e-05	6.52718e-05	2.70763e-05	1.49725e-05	6.36295e-06
6.39537e-05	6.50762e-05	2.69879e-05	1.4956e-05	6.31574e-06
6.39162e-05	6.50495e-05	2.69487e-05	1.49501e-05	6.28925e-06
6.39153e-05	6.50282e-05	2.68511e-05	1.49444e-05	6.2799e-06
6.38933e-05	6.49272e-05	2.68351e-05	1.49243e-05	6.25345e-06
6.38913e-05	6.49015e-05	2.68194e-05	1.49174e-05	6.21311e-06
6.38866e-05	6.48934e-05	2.67886e-05	1.49144e-05	6.17207e-06
6.37159e-05	6.48806e-05	2.67358e-05	1.49123e-05	6.14588e-06
6.37016e-05	6.48305e-05	2.6711e-05	1.48867e-05	6.0479e-06
6.3674e-05	6.47726e-05	2.65493e-05	1.48837e-05	6.03003e-06
6.36573e-05	6.47625e-05	2.6542e-05	1.48766e-05	6.00307e-06
6.36019e-05	6.46842e-05	2.65409e-05	1.48561e-05	5.86316e-06
6.35779e-05	6.46441e-05	2.65267e-05	1.48518e-05	5.82855e-06
6.35471e-05	6.46367e-05	2.64204e-05	1.48365e-05	5.77606e-06
6.35445e-05	6.46183e-05	2.64135e-05	1.48219e-05	5.67013e-06
6.34419e-05	6.4583e-05	2.64117e-05	1.48095e-05	5.63174e-06
6.34341e-05	6.45313e-05	2.64034e-05	1.47922e-05	5.48291e-06
6.341e-05	6.44832e-05	2.63998e-05	1.47796e-05	5.43486e-06
6.3385e-05	6.43456e-05	2.63916e-05	1.47722e-05	5.35046e-06
6.33749e-05	6.42534e-05	2.63843e-05	1.47429e-05	5.2456e-06
6.31575e-05	6.42432e-05	2.63722e-05	1.47191e-05	5.20088e-06
6.31531e-05	6.42283e-05	2.63711e-05	1.47178e-05	5.07532e-06
6.31039e-05	6.41945e-05	2.63352e-05	1.47178e-05	4.98842e-06
6.2955e-05	6.41284e-05	2.63263e-05	1.46709e-05	4.89736e-06
6.27948e-05	6.41074e-05	2.63206e-05	1.46636e-05	4.8843e-06
6.27374e-05	6.39783e-05	2.6227e-05	1.46512e-05	4.81219e-06
6.27163e-05	6.39193e-05	2.61877e-05	1.46497e-05	4.42338e-06
6.26751e-05	6.39067e-05	2.61607e-05	1.46293e-05	4.17087e-06
6.2594e-05	6.38686e-05	2.60685e-05	1.46046e-05
6.2593e-05	6.38059e-05	2.59917e-05	1.44785e-05
6.25707e-05	6.38029e-05	2.59784e-05	1.44737e-05
6.24919e-05	6.37453e-05	2.59017e-05	1.43961e-05
6.24147e-05	6.36158e-05	2.58572e-05	1.43692e-05
6.23904e-05	6.35561e-05	2.58373e-05	1.43362e-05
6.2353e-05	6.35327e-05	2.5836e-05	1.4321e-05
6.23486e-05	6.34474e-05	2.58011e-05	1.43094e-05
6.23222e-05	6.33691e-05	2.57676e-05	1.43044e-05
6.22817e-05	6.32911e-05	2.57642e-05	1.42783e-05
6.21918e-05	6.32593e-05	2.57382e-05	1.4276e-05
6.20139e-05	6.29209e-05	2.56904e-05	1.4259e-05
6.19942e-05	6.29149e-05	2.56845e-05	1.42567e-05
6.19394e-05	6.2889e-05	2.56566e-05	1.42144e-05
6.19196e-05	6.28198e-05	2.56526e-05	1.41543e-05
6.18785e-05	6.26731e-05	2.56267e-05	1.41362e-05
6.18619e-05	6.26507e-05	2.56229e-05	1.41012e-05
6.18138e-05	6.26358e-05	2.55522e-05	1.40836e-05
6.18071e-05	6.26213e-05	2.55374e-05	1.40737e-05
6.17847e-05	6.25771e-05	2.55363e-05	1.40648e-05
6.1677e-05	6.25478e-05	2.54411e-05	1.40507e-05
6.16255e-05	6.25309e-05	2.54068e-05	1.40329e-05
6.16237e-05	6.24957e-05	2.53814e-05	1.40302e-05
6.15928e-05	6.24793e-05	2.53651e-05	1.40269e-05
6.15907e-05	6.2479e-05	2.53544e-05	1.39646e-05
6.15877e-05	6.24649e-05	2.53024e-05	1.38968e-05
6.1552e-05	6.24641e-05	2.51147e-05	1.38716e-05
6.15463e-05	6.24567e-05	2.5074e-05	1.38661e-05
6.15041e-05	6.23544e-05	2.5004e-05	1.38118e-05
6.1441e-05	6.22399e-05	2.49377e-05	1.38085e-05
6.13975e-05	6.20715e-05	2.48921e-05	1.37656e-05
6.13572e-05	6.20299e-05	2.48548e-05	1.37323e-05
6.13233e-05	6.19861e-05	2.48094e-05	1.36832e-05
6.12987e-05	6.19444e-05	2.47913e-05	1.36491e-05
6.11911e-05	6.19133e-05	2.4757e-05	1.35873e-05
6.11518e-05	6.18271e-05	2.4721e-05	1.35744e-05
6.11336e-05	6.17849e-05	2.46837e-05	1.35705e-05
6.10952e-05	6.17745e-05	2.46672e-05	1.35085e-05
6.10901e-05	6.17674e-05	2.45713e-05	1.3508e-05
6.10801e-05	6.17092e-05	2.45405e-05	1.34867e-05
6.09928e-05	6.16552e-05	2.45301e-05	1.34665e-05
6.09831e-05	6.15406e-05	2.45258e-05	1.34655e-05
6.08075e-05	6.15049e-05	2.44935e-05	1.3425e-05
6.08054e-05	6.14936e-05	2.4493e-05	1.34186e-05
6.06659e-05	6.14837e-05	2.44453e-05	1.33935e-05
6.06156e-05	6.14648e-05	2.44434e-05	1.33913e-05
6.05881e-05	6.14337e-05	2.44021e-05	1.33858e-05
6.05216e-05	6.13725e-05	2.43953e-05	1.33755e-05
6.05053e-05	6.12774e-05	2.4386e-05	1.33626e-05
6.04713e-05	6.12573e-05	2.4342e-05	1.33071e-05
6.03633e-05	6.12038e-05	2.43338e-05	1.32897e-05
6.03024e-05	6.11451e-05	2.43288e-05	1.32874e-05
6.01774e-05	6.11407e-05	2.43176e-05	1.32861e-05
6.01277e-05	6.11188e-05	2.42767e-05	1.32848e-05
6.01267e-05	6.10044e-05	2.42744e-05	1.32594e-05
6.007e-05	6.09574e-05	2.42742e-05	1.32331e-05
6.00361e-05	6.09089e-05	2.42253e-05	1.32272e-05
5.99619e-05	6.09037e-05	2.42162e-05	1.32111e-05
5.98987e-05	6.0866e-05	2.4173e-05	1.31901e-05
5.98871e-05	6.0813e-05	2.41253e-05	1.31851e-05
5.98636e-05	6.07919e-05	2.40938e-05	1.31821e-05
5.98259e-05	6.06815e-05	2.40647e-05	1.31641e-05
5.9774e-05	6.05871e-05	2.40344e-05	1.31436e-05
5.97034e-05	6.05033e-05	2.40146e-05	1.31341e-05
5.96011e-05	6.04185e-05	2.39982e-05	1.3119e-05
5.95888e-05	6.03884e-05	2.39021e-05	1.30714e-05
5.94655e-05	6.03666e-05	2.38899e-05	1.30707e-05
5.9366e-05	6.03297e-05	2.38844e-05	1.30636e-05
5.93159e-05	6.02061e-05	2.38817e-05	1.29797e-05
5.93157e-05	6.01095e-05	2.38179e-05	1.2955e-05
5.91789e-05	6.01046e-05	2.38024e-05	1.29238e-05
5.90963e-05	6.00732e-05	2.37984e-05	1.28746e-05
5.90258e-05	6.00661e-05	2.37652e-05	1.28671e-05
[truncated: 3,247 more rows]

## Sheet: Figure 1c
Figure 1c	Number means coverage.
	SK_virome	ST_virome	STL_virome	SWH_virome	TP_virome	YL_virome
VC_0	11.6549	7.68995	36.6699	80.8728	0	0
VC_1	0	0	0	60.7627	0	136.712
VC_2	0	169.155	0	86.6436	804.503	3617.35
VC_3	0	34.8804	64.7333	0	0	0
VC_4	44.4832	0	0	21.62	0	0
VC_5	0	0	0	0	108.369	0
VC_6	0	229.239	142.273	18.4504	270.478	15.0882
VC_7	0	0	0	14.3015	0	22.9187
VC_8	0	0	0	542.503	0	0
VC_9	0	16.3193	5.54426	0	15.125	0
VC_10	282.976	325.189	602.141	0	0	0
VC_11	0	19.3632	33.4451	0	0	0
VC_12	0	12.7278	8.48448	0	51.8549	0
VC_13	57.8316	20.2408	17.0962	54.5982	0	0
VC_14	0	51.9431	13.5678	0	0	0
VC_15	0	73.2013	37.695	0	0	0
VC_16	0	52.0831	96.2837	0	0	0
VC_17	94.3242	0	9.52104	84.9874	31.3165	8.42568
VC_18	0	0	0	8.39791	41.0886	0
VC_19	16.3273	0	0	19.1991	0	0
VC_20	0	27.2754	105.913	0	0	0
VC_21	5.60666	0	15.4251	0	80.0592	0
VC_22	29.9332	0	0	70.8887	11.2695	0
VC_23	0	63.8915	67.8449	0	0	0
VC_24	0	9.45333	18.5976	0	0	0
VC_25	0	81.6982	164.062	0	0	0
VC_26	35.6579	65.9015	116.652	0	0	0
VC_27	22.4348	7.19672	34.6885	0	0	0
VC_28	0	65.6365	25.2319	0	0	0
VC_29	0	18.9546	0	53.4577	69.9438	45.6308
VC_30	0	103.702	62.2229	0	0	0
VC_31	0	854.724	460.092	0	0	0
VC_32	0	0	14.7803	33.2821	0	13.5474
VC_33	0	14.5561	0	11.0954	0	0
VC_34	0	0	0	62.2679	425.966	0
VC_35	0	61.115	49.0422	0	94.2847	10.5987
VC_36	21.141	375.117	176.054	695.993	127.659	2854.19
VC_37	155.606	329.547	56.3598	101.418	0	0
VC_38	0	392.536	85.2926	0	29.7944	8.63518
VC_39	0	19.1502	0	13.5578	239.205	0
VC_40	0	0	8.70574	0	168.855	0
VC_41	45.2463	48.623	48.9707	795.641	0	49.9274
VC_42	0	3.40741	0	374.815	5.53531	0
VC_43	388.408	5.55411	0	28.9138	0	6.47358
VC_46	0	485.217	246.373	0	1417.04	0
VC_48	0	17.9427	24.6759	60.5773	0	0
VC_49	0	17.4148	6.47354	0	97.3677	0
VC_50	0	27.4578	39.3512	0	0	0
VC_62	0	85.2585	23.8956	0	0	61.2123
VC_63	10.1326	0	18.6031	24.0269	0	0
VC_64	0	7.45976	0	0	7.89135	0
VC_65	47.3403	24.6433	0	73.8332	0	0
VC_66	101.682	35.6089	16.723	0	7.87117	0
VC_67	0	0	35.0736	0	4681.72	0
VC_68	0	14.4793	64.0673	0	74.8899	0
VC_69	0	41.2009	53.6414	0	0	0
VC_70	0	0	0	0	78.766	10.7114
VC_71	22.275	9.93942	20.8444	57.1164	0	0
VC_72	0	0	37.5338	185.024	0	0
VC_73	0	34.2863	15.9902	0	0	0
VC_74	0	9.08216	17.2964	0	0	0
VC_75	360.36	0	0	12.4516	0	0
VC_76	0	61.1894	25.1576	0	910.047	0
VC_77	0	719.705	0	0	173.814	0
VC_78	9929.27	0	5915.14	1483.45	0	0
VC_79	7.47342	0	0	32.0109	0	0
VC_80	0	20.3385	11.2705	0	369.187	0
VC_81	0	25.1059	14.2325	0	0	0
VC_82	0	0	10.9219	9.93283	0	42.6293
VC_83	0	182.314	470.513	0	0	0
VC_84	0	95.1786	59.597	0	0	0
VC_85	14.6202	6.48691	0	27.4205	36.4129	0
VC_86	92.2082	16.1323	61.6822	76.2869	18.1889	0
VC_87	12.2369	0	12.4106	0	18.104	0
VC_88	0	0	8.60685	81.7674	0	13.3332
VC_89	0	8.67736	6.85506	0	0	0
VC_90	136.255	0	0	34.7001	0	0
VC_91	25.8125	0	0	12.1372	0	0
VC_92	32.7907	195.976	49.6555	12.5799	462.122	80.5959
VC_93	0	22.141	0	0	38.6272	0
VC_94	0	109.002	65.1199	0	31.7224	0
VC_95	0	26.9844	59.3219	0	0	0
VC_96	0	26.588	26.8458	0	0	0
VC_97	0	6.42408	11.9575	0	0	0
VC_98	0	17.9708	35.6489	17.9922	0	0
VC_99	0	309.906	709.064	0	0	0
VC_100	0	19.4415	10.1071	0	57.5329	0
VC_101	0	0	0	431.715	84.5296	0
VC_102	0	91.6366	51.106	0	403.007	0
VC_103	0	787.394	437.844	117.13	117.523	0
VC_104	9.47517	39.6579	46.5886	0	0	0
VC_105	0	0	0	9.13368	25.7506	0
VC_106	1013.66	9.98414	10.9043	50.7089	244.648	0
VC_107	0	0	0	19.2674	0	19.5453
VC_108	0	5.34019	0	0	0	54.8097
VC_109	0	28.4322	13.978	2048.2	59.6995	0
VC_110	0	0	0	40.3194	0	0
VC_111	0	5.0955	11.2545	0	0	0
VC_112	0	85.8675	80.3153	0	72.1985	0
VC_114	0	27.6359	50.2454	0	0	0
VC_127	0	47.7187	57.5769	31.3501	131.121	411.091
VC_128	0	11.4781	0	0	7.30047	0
VC_130	0	4.25162	0	4.04892	6.14554	9.89912
VC_131	0	7.71849	13.6037	0	128.493	0
VC_132	4.71084	0	38.4163	0	0	10.6347
VC_133	0	0	0	21.4038	0	0
VC_134	0	11.1389	0	0	0	4.60948
VC_135	38.2927	0	5.17787	0	0	0
VC_136	1275.18	2619.21	6351.47	4143.88	260.628	0
VC_137	36.4407	8.41171	72.112	10.1357	232.093	7.97105
VC_138	0	454.264	156.679	0	41.0245	0
VC_139	0	11.8205	44.0833	9.75432	0	0
VC_140	0	33.1682	72.8679	0	0	0
VC_141	0	129.796	63.4382	0	0	0
VC_142	0	8.92241	14.179	254.384	0	0
VC_143	0	20.8248	71.6839	0	0	0
VC_144	0	222.304	123.675	0	111.56	0
VC_145	0	0	10.2277	260.055	0	0
VC_146	17.3181	143.324	68.934	19.8603	531.741	148.28
VC_147	0	0	13.3884	12.941	0	0
VC_148	8.6052	425.053	779.004	102.047	0	1417.03
VC_149	0	22.5653	10.1957	21.1571	0	0
VC_150	7.94733	12.1656	0	0	69.446	100.957
VC_151	0	0	9.49291	44.4048	0	0
VC_152	109.809	16.6819	0	159.516	22.5577	0
VC_153	0	43.7918	0	28.0604	0	0
VC_154	0	0	0	24.9522	1068.38	0
VC_155	161.799	26.9288	0	0	0	14.2769
VC_156	0	89.8075	344.49	0	0	0
VC_157	0	7.04335	13.1231	0	0	0
VC_158	0	6.46072	0	128.862	0	0
VC_159	0	19.2356	39.2522	0	0	0
VC_160	0	7.03695	14.0482	0	0	0
VC_161	0	365.887	704.298	0	0	0
VC_162	36.6438	0	0	62.4835	0	0
VC_163	0	19.7776	9.91854	0	41.4014	0
VC_164	0	87.7672	41.2868	0	21.1333	0
VC_168	0	18.7075	10.5336	0	0	0
VC_169	0	35.9461	0	22.6861	0	31.4169
VC_170	0	156.384	99.2542	0	150.773	0
VC_171	0	9.8515	0	33.0726	33.5246	62.4279
VC_172	0	103.031	49.3251	22.5135	296.414	72.2709
VC_173	0	0	0	33.7879	122.426	0
VC_174	0	0	11.1441	16.4295	33.2406	0
VC_175	0	68.1182	26.118	0	0	0
VC_176	0	18.4619	11.7313	18.0882	148.667	41.4776
VC_177	0	13.7373	0	0	256.245	0
VC_178	52.1546	0	0	39.1489	0	0
VC_179	0	0	0	41.3964	0	8.2508
VC_180	0	0	5.11644	0	6.56197	10.027
VC_181	0	15.2046	24.9092	0	0	0
VC_182	19.0626	15.236	45.3784	20.4601	0	0
VC_183	25.4022	904.89	3250.33	0	0	5161.94
VC_184	13.8421	22.5044	14.2936	56.8195	0	0
VC_185	0	10.297	7.25929	0	0	0
VC_186	0	7.96755	11.3268	0	23.9957	0
VC_187	0	25.9905	49.3104	288.175	0	0
VC_188	0	112.035	65.8946	0	0	0
VC_189	9.92975	0	0	9.17366	0	0
VC_190	0	20.3644	65.3418	0	0	0
VC_191	0	322.83	0	23.9624	0	125.996
VC_192	480.014	0	6.97922	0	33.8951	0
VC_193	0	7.5009	14.1087	0	0	0
VC_194	0	14.5054	13.5681	0	0	0
VC_195	0	7.55373	14.9881	0	0	0
VC_196	0	0	962.945	42.9567	0	0
VC_197	0	78.6603	21.2532	0	74.4722	0
VC_198	405.123	46.0346	8.41114	13.2976	0	0
VC_199	0	0	0	0	18.3514	0
VC_200	0	0	7.25584	0	0	1678.79
VC_201	0	0	0	121.012	77.0157	0
VC_202	0	371.883	764.085	0	0	0
VC_203	0	1367.21	2868.91	0	0	0
VC_204	0	130.215	255.172	0	0	0
VC_205	46.3526	0	0	19.8459	0	0
VC_206	0	0	36.2235	0	71.6928	0
VC_207	0	65.8956	36.7321	0	0	0
VC_208	0	117.313	0	59.4442	0	40.4593
VC_209	120.22	21.9096	33.9975	31.5673	0	0
VC_210	0	0	0	0	25.7229	116.896
VC_211	13.0913	0	0	19.1857	0	0
VC_212	39.4792	0	10.0626	280.669	0	0
VC_214	0	80.4089	152.619	0	0	0
VC_215	0	0	0	85.9522	0	0
VC_216	0	29.0074	66.6557	0	0	0
VC_217	4.35858	593.61	348.212	0	0	35.0969
VC_218	0	14.957	9.95881	0	0	0
VC_219	0	0	0	9.93673	8.68795	865.91
VC_220	0	13.6837	14.6373	0	0	0
VC_221	47.4208	0	50.5098	128.38	0	10.519
VC_222	6.74222	0	0	0	4.8092	31.7019
VC_223	8.24158	5.62254	11.0133	345.232	0	0
VC_227	17.0851	314.645	109.218	0	43.0498	0
VC_229	0	0	10.903	62.0451	0	0
VC_230	0	18.0378	21.6051	0	0	0
VC_231	40.8787	20.0914	0	0	20.614	0
VC_232	0	156.51	55.003	0	0	0
VC_233	0	0	6.68749	52.2286	0	37.6263
VC_234	0	0	7.12866	16.2971	0	16.4833
VC_235	0	7.57535	0	8.92281	0	0
VC_236	0	38.651	178.091	0	11.2323	67.7208
VC_237	0	0	0	59.6616	0	0
VC_238	0	230.878	93.1279	0	0	0
VC_239	0	0	7.43135	0	360.051	0
VC_240	1659.45	17.0015	9.478	0	7.68245	0
VC_242	124.538	0	9.56873	0	0	0
VC_243	13.7286	34.8666	12.0129	207.427	0	0
VC_244	31.0146	0	0	0	0	0
VC_245	8.51	116.777	453.532	0	0	0
VC_246	0	0	0	0	105.108	7.44049
VC_247	0	366.644	940.319	0	0	0
VC_248	0	14.6024	28.7193	0	0	0
VC_249	217.334	0	0	749.028	966.897	0
VC_250	0	37.3255	68.295	0	0	0
VC_251	311.717	12.1913	28.2056	88.0943	161.254	0
VC_252	0	0	0	0	47.7068	89.8843
VC_253	0	0	0	41.0303	0	2360.82
VC_254	311.931	6.93529	0	0	0	0
VC_255	0	0	0	224.449	0	0
VC_256	20.7969	0	0	16.999	0	310.752
VC_257	0	9.0301	0	14.9666	0	0
VC_258	0	0	0	0	35.0154	0
VC_259	184.013	8.60681	0	155.755	0	107.635
VC_260	0	18.8617	21.8195	0	0	0
VC_261	23.2843	35.411	11.8483	184.863	0	0
VC_262	0	12.4149	5.84587	15.8395	0	0
VC_263	0	0	0	0	0	93.6475
VC_264	0	11.27	29.0887	0	0	0
VC_265	14.8049	12.3391	7.30327	18.151	10.0453	0
VC_266	49.6933	0	0	0	0	31.0229
VC_267	0	8.92003	17.5984	0	0	0
VC_268	0	29.9144	15.374	0	0	0
VC_269	0	33.2212	63.9565	0	0	0
VC_270	0	7.4548	16.3965	0	0	0
VC_271	0	10.922	72.6096	39.3044	0	0
VC_272	0	0	13.9737	191.978	127.556	417.81
VC_274	14.9835	0	0	16.2945	12.242	0
VC_275	2316.67	0	0	436.26	0	0
VC_276	115.303	16.6835	8.99985	12.4956	79.9715	193.458
VC_277	0	13.9241	17.9784	20.3217	0	0
VC_278	16.8082	0	0	0	0	9.77198
VC_279	0	403.524	273.938	0	14.9303	0
VC_280	0	0	0	0	0	364.126
VC_281	0	0	4.97806	0	75.8269	5.83994
VC_282	0	17.3131	19.657	0	100.53	933.738
VC_283	0	0	9.44852	0	83.0785	0
VC_284	0	13.3929	29.3183	0	0	1673.25
VC_285	0	31.1126	64.6278	13.0594	0	0
VC_286	0	53.9911	10.9908	324.277	1417.6	1104.27
VC_287	0	37.5477	21.7202	37.24	0	10.323
VC_288	0	45.2418	27.5712	0	0	0
VC_289	0	44.2966	7.29062	0	0	0
VC_290	0	0	0	0	21.8278	733.421
VC_291	0	23.392	24.2509	11.3297	19.7373	153.099
VC_292	0	0	0	0	21.4596	18.644
VC_293	0	23.7098	48.7649	78.9233	0	0
VC_294	0	0	0	18.9084	13.8348	0
VC_295	79.4935	143.532	799.083	119.712	14.6104	1391.6
VC_296	0	11.6309	24.3258	0	0	0
VC_300	0	0	0	0	140.017	71.4211
VC_301	0	25.6195	53.8711	0	0	0
VC_302	168.751	0	0	58.0476	0	0
VC_303	0	262.932	143.232	0	624.983	0
VC_304	0	18.863	222.079	0	6.63233	0
VC_305	39.0348	0	0	0	15.2345	0
VC_306	21.1217	0	0	0	24.8689	47.2772
VC_307	0	5.45018	0	0	0	10.0392
VC_308	0	384.126	702.175	0	0	0
VC_309	0	8.56853	14.4645	0	0	0
VC_310	0	0	19.4417	14.0962	0	0
VC_311	0	0	0	0	0	25.5337
VC_312	0	15.6861	13.7656	0	0	0
VC_313	0	26.8566	20.5265	0	0	0
VC_314	455.411	0	14.6074	138.327	444.648	0
VC_315	0	0	252.353	473.962	0	23.3283
VC_316	28.4611	0	0	23.2225	0	0
VC_317	153.208	119.575	10.5683	0	176.154	106.447
VC_318	108.152	39.6473	0	19.1585	0	0
VC_319	184.01	188.47	60.4572	241.13	0	0
VC_320	0	50.6376	0	0	165.29	0
VC_321	0	0	0	44.8764	0	0
VC_322	0	6.90456	11.8697	0	0	0
VC_323	0	11.8996	34.2425	0	0	0
VC_324	0	13.2936	37.2237	0	0	0
VC_325	0	8.93611	15.4792	16.3773	0	0
VC_326	0	13.5771	32.4946	12.5508	0	0
VC_327	0	727.713	284.163	0	151.044	0
VC_328	0	0	0	0	0	17.0001
VC_329	13.0371	47.9267	12.9995	25.8703	27.8024	0
VC_330	0	174.827	96.5013	0	0	0
VC_331	0	7.44918	17.4446	549.81	0	0
VC_332	0	21.637	0	0	13.9022	0
VC_333	152.17	0	0	6.23843	0	0
VC_334	0	40.9825	74.8036	0	0	0
VC_335	1816.95	0	0	288.022	0	0
VC_336	0	667.908	430.3	0	0	0
VC_337	0	273.793	97.6525	0	0	0
VC_338	0	19.7487	36.2249	16.0232	0	0
VC_339	11.7294	0	0	0	0	6.92299
VC_340	0	0	24.0644	18.2879	0	0
VC_341	185.867	11.8051	22.0314	0	0	0
VC_342	347.476	49.0224	30.9149	0	0	0
VC_343	0	233.983	0	14.0317	0	0
VC_344	44.1441	0	0	61.2637	22.6786	0
VC_345	0	1704.77	3044.52	0	0	0
VC_346	1601.37	0	13.087	163.138	0	0
VC_347	0	448.5	43.6902	0	146.833	0
VC_349	0	169.979	305.95	0	0	0
VC_350	116.992	68.4066	70.9431	46.5561	0	0
VC_351	0	4.07895	0	4.50985	0	0
VC_352	5.29213	0	5.18708	194.888	0	0
VC_353	0	0	0	0	382.82	0
VC_354	0	0	9.09022	58.8935	0	0
VC_355	11.0261	13.1243	14.9856	27.8874	0	0
VC_356	0	4272.09	0	28.5722	0	0
VC_357	0	0	0	0	297.305	229.041
VC_359	0	0	0	9.08575	41.1557	0
VC_360	0	59.466	190.868	90.432	0	0
VC_361	0	0	0	7.01635	375.426	80.3582
VC_362	0	0	19.8761	18.3847	4.99226	23.0115
VC_363	8.81739	6.77576	0	0	0	0
VC_364	0	0	13.0437	34.659	53.8787	13.3897
VC_365	10.8929	10.0708	22.1621	16.2995	44.5473	0
VC_366	0	0	0	5.27819	19.8664	0
VC_367	27.5149	0	13.0277	0	0	0
VC_368	0	1556.64	866.698	0	1119.04	0
VC_370	0	25.4609	51.6098	0	0	0
VC_371	0	7.66971	7.95263	0	0	25.6004
VC_372	0	6.79823	12.9526	0	0	0
VC_373	15.5464	0	0	40.5681	0	0
VC_374	0	18.6022	8.70968	0	93.3187	0
VC_375	0	0	14.8315	8.59191	6.39255	0
VC_376	0	74.4624	6.50061	435.855	0	0
VC_377	0	0	54.1633	8.89069	0	0
VC_379	46.2757	0	11.3551	0	0	0
VC_380	205.57	0	0	16.5177	36.4121	0
VC_381	0	1118.66	920.085	0	2016.58	0
VC_382	0	0	13.1867	14.7261	0	0
VC_383	0	0	31.1538	0	0	0
VC_387	127.968	40.4509	0	0	0	0
VC_389	0	31.1494	15.5817	0	8.51033	7.43211
VC_390	0	20.8041	13.4088	0	0	0
VC_391	0	70.9495	0	14.8996	48.6044	207.433
VC_392	0	25.8446	13.5843	0	0	0
VC_393	19.3302	0	0	14.0743	0	0
VC_394	1148.27	7.56883	13.4688	43.3938	0	0
VC_395	11.8829	47.1214	167.135	947.568	0	0
VC_396	0	14.775	0	0	77.824	0
VC_397	167.434	8.02315	77.028	0	0	0
VC_398	0	12.5974	29.7173	0	0	0
VC_399	14.459	0	0	440.03	25.2725	25.6833
VC_400	265.11	0	0	95.2377	0	278.516
VC_401	0	4.8205	6.37093	0	0	0
VC_402	0	84.7704	407.258	0	0	0
VC_403	0	6.47538	9.026	0	7.21292	0
VC_404	12.4802	8.97284	0	0	0	0
VC_405	328.182	7.67526	10.5767	63.5825	0	0
VC_406	0	40.7733	60.694	0	0	0
VC_407	294.02	0	20.2668	29.4115	0	0
VC_408	0	119.184	266.016	0	0	0
VC_409	0	6.40459	14.1395	0	0	0
VC_410	67.382	0	0	399.279	0	0
VC_411	0	0	0	11.1028	6.30322	0
VC_412	0	38.7842	0	0	0	68.5033
VC_413	0	0	0	0	35.396	0
VC_414	109.789	0	0	0	0	0
VC_415	1005.59	16.5622	25.3253	55.3244	0	35.5212
VC_416	106.349	0	0	25.7818	0	0
VC_417	0	8.03555	14.4838	16.8256	0	0
VC_418	174.641	0	0	11.9843	0	0
VC_419	2266.29	0	0	26.3705	0	0
VC_420	0	32.1306	14.6932	0	38.414	0
VC_421	0	19.3468	36.0687	0	0	0
VC_422	0	474.039	91.5079	0	108.869	0
VC_423	0	0	20.0277	139.942	0	0
VC_424	9.74201	6.09127	0	7.70298	0	0
VC_425	0	589.379	1173.3	0	0	0
VC_426	5.4344	0	92.2565	0	0	0
VC_427	0	22.3166	13.2503	0	0	0
VC_428	103.836	7.85453	12.8378	34.1168	0	0
VC_429	0	20.9683	8.02923	0	349.351	0
VC_430	0	0	0	6.95153	46.355	0
VC_431	0	0	0	564.586	0	0
VC_432	0	56.8003	37.7707	0	30.3709	0
VC_433	0	13.3337	0	0	22.632	0
VC_434	0	0	16.9542	61.5154	0	0
VC_435	0	10.0997	0	52.2134	0	0
VC_436	0	22.4251	7.56256	9.0765	0	0
VC_437	0	742.957	378.71	0	0	0
VC_438	0	26.4183	41.5544	0	0	0
VC_439	0	32.3302	0	0	455.542	0
VC_440	0	9.53285	20.2027	0	2952.32	0
VC_441	0	0	0	0	257.462	93.1612
VC_442	0	58.3055	61.1772	25.4694	1362.14	0
VC_443	0	12.5038	28.6393	0	0	87.0225
VC_444	0	149.24	92.492	0	0	0
VC_445	0	10.4936	27.5502	369.59	130.323	0
VC_446	0	0	9.8398	0	0	12.9014
VC_448	0	20.2214	39.7512	0	0	0
VC_452	0	7.22293	0	41.1578	0	16.239
VC_453	0	58.8554	180.863	0	0	0
VC_454	101.956	0	0	18.1417	0	0
VC_455	22.0613	5.9434	0	0	78.7019	66.3623
VC_456	0	6.4645	15.3991	6.23896	6.35883	0
VC_458	0	5.31697	10.4915	0	0	0
VC_459	0	14.048	24.191	0	0	63.679
VC_460	0	0	24.1347	7.62632	0	0
VC_461	0	0	4.68124	0	884.374	0
VC_463	0	0	9.95306	386.736	0	0
VC_464	0	0	0	0	671.465	0
VC_465	0	157	0	96.0345	0	106.498
VC_466	0	14.4263	9.40824	0	0	0
VC_467	0	0	0	249.525	0	0
VC_468	0	0	0	14.2542	0	0
VC_469	0	7.25859	0	5.7942	9.97718	0
VC_470	0	141.981	59.8967	0	0	0
VC_471	0	129.334	60.0723	0	0	0
VC_472	0	577.664	341.434	0	0	0
VC_473	186.212	20.0742	39.0603	10.0092	0	0
VC_474	0	25.6895	15.0698	0	0	0
VC_475	0	0	60.1678	6.53689	0	0
VC_476	0	20.2757	7.32465	0	0	0
VC_477	0	113.419	46.0131	0	0	0
VC_478	0	11.2437	38.2051	15.4683	0	0
VC_479	0	43.7636	23.6779	0	0	0
VC_480	63.0726	7.12488	0	0	0	0
VC_481	96.7364	0	0	68.8965	0	0
VC_482	139.768	6.38328	0	0	0	254.223
VC_483	67.4857	0	12.8932	10.4356	0	0
VC_485	0	0	0	0	45.4109	0
VC_486	59.6694	0	0	352.785	0	2574.97
VC_487	0	34.3255	12.763	0	0	18.4475
VC_488	0	0	0	170.568	0	0
VC_489	0	6.17763	31.8032	528.521	0	0
VC_490	0	0	12.5855	12.733	0	0
VC_491	1570.68	34.4423	61.1883	0	0	0
VC_492	13.3055	53.3041	0	66.4684	0	1670.45
VC_493	0	159.972	91.7957	0	391.19	0
VC_494	144.898	160.935	306.125	189.439	0	17.3478
VC_495	0	29.4398	58.1357	0	0	0
VC_496	74.8144	0	0	17.3128	0	0
VC_497	19.5437	16.2872	27.8921	0	0	0
VC_498	30.2869	136.818	254.132	11.0915	0	0
VC_499	12.7259	10.0964	0	0	247.907	0
VC_500	13.2694	162.723	140.638	167.568	56.7954	0
VC_501	15.1396	0	0	0	0	27.9156
VC_502	100.088	0	88.3992	48.4351	0	0
VC_503	29.0608	154.121	314.63	7.84007	0	0
VC_504	38.6656	0	0	220.782	9.93391	7.36933
VC_505	0	106.641	60.1739	0	0	0
VC_506	0	27.1118	15.2227	0	0	0
VC_507	50.9122	7.93291	23.2105	33.0438	0	0
VC_508	0	10.5672	20.8685	0	0	0
VC_509	0	11.9183	0	28.9236	65.2817	0
VC_510	0	11.2407	19.7144	0	0	0
VC_511	0	5.72492	0	0	216.111	0
VC_512	0	38.6477	17.8314	0	42.9778	0
VC_513	0	16.1509	0	0	0	0
VC_514	0	216.494	122.359	0	0	0
VC_515	0	7.09061	15.7843	0	0	0
VC_516	14.4525	27.5468	71.1718	0	0	0
VC_517	0	29.5355	0	0	141.579	0
VC_518	0	118.479	70.9776	0	260.731	310.003
VC_519	8.85444	0	0	0	0	3370.06
VC_520	0	7.04047	12.5912	0	9.64668	25.421
VC_521	0	13.2314	27.3729	0	0	0
VC_522	0	416.378	0	0	163.007	44.7672
VC_523	0	0	0	46.8122	0	0
VC_524	0	62.7438	30.2751	0	0	0
VC_525	0	0	0	0	36.8346	43.0967
VC_526	0	13.3326	8.13589	0	0	27.9623
VC_527	0	44.6253	80.7736	0	0	0
VC_528	0	131.36	20.0141	0	136.362	62.7967
VC_529	0	28.5346	58.2667	0	0	0
VC_530	0	59.5691	25.4796	0	73.9795	0
VC_531	0	82.9707	412.224	0	0	0
VC_532	0	165.696	73.2886	0	0	0
VC_533	0	6.5975	96.2842	0	0	65.8185
VC_534	0	10.9242	7.84882	0	0	0
VC_536	0	169.207	132.028	0	0	0
VC_537	0	165.489	97.1802	130.526	39.062	37.5395
VC_538	0	12.4463	0	115.878	0	0
VC_539	203.449	47.7409	89.604	99.472	0	0
VC_541	0	0	8.32465	0	5.00709	0
VC_542	0	0	26.3279	106.033	0	55.4904
VC_544	0	4.55822	0	6	0	0
VC_545	0	46.5859	0	0	0	97.6809
VC_547	27.5133	0	0	10.6151	0	0
VC_549	880.285	1070.58	1604.57	929.819	73.6043	130.072
VC_550	0	28.8612	15.0123	0	7.83703	7.63987
VC_551	0	0	0	11.6316	0	134.805
VC_552	0	0	0	34.6916	0	13.2062
VC_553	0	0	0	65.946	41.5074	0
VC_554	0	12.6412	34.2687	0	0	0
VC_555	0	1874.31	1189.3	0	1121.65	0
VC_556	61.9143	0	70.9194	0	0	0
VC_557	0	110.428	0	9.29673	53.24	0
VC_558	0	15.2301	34.4257	0	0	0
VC_559	20.411	0	10.5949	31.4398	0	0
VC_560	0	287.053	96.1248	0	0	0
VC_561	130.744	0	28.2842	0	0	0
VC_562	13.7565	0	0	330.059	0	18.1577
VC_563	0	110.213	57.0413	0	0	0
VC_564	2648.64	0	0	138.476	0	0
VC_565	0	42.5379	61.1307	114.537	202.769	0
VC_566	0	22.1467	42.8078	0	0	0
VC_567	53.7415	0	0	0	0	0
VC_568	0	0	0	26.3382	17.9392	0
VC_569	10.9034	0	0	230.103	0	0
VC_570	254.228	12.9454	38.0648	0	0	0
VC_571	0	23.0367	36.0809	0	0	0
VC_572	10.9559	77.5672	0	387.54	0	0
VC_573	0	9.3275	37.492	0	0	0
VC_574	0	10.0818	7.59124	0	0	0
VC_575	0	692.053	407.904	0	2085.32	0
VC_576	0	19.7586	34.9035	0	0	0
VC_577	0	17.2133	40.7575	0	0	0
VC_578	0	24.5685	43.623	0	0	0
VC_579	18.886	0	0	32.649	0	0
VC_580	758.725	0	0	0	0	0
VC_581	39.7654	19.2157	80.3725	24.0523	0	366.628
VC_582	0	0	13.1562	545.223	0	0
VC_583	0	13.9018	25.1385	0	0	0
VC_584	49.5811	0	13.452	0	0	0
VC_585	25.958	0	0	12.8524	0	0
VC_586	0	6.2169	12.9521	0	0	0
VC_587	0	401.011	203.392	27.6326	36.2373	7.88162
VC_588	0	33.8224	15.4353	0	0	0
VC_589	10.8078	0	0	0	0	25.0175
VC_590	0	0	12.5329	16.9111	0	0
VC_591	16.1975	0	0	0	0	0
VC_592	0	107.781	62.7432	267.411	127.551	0
VC_595	0	26.5131	60.1093	0	15.5516	0
VC_596	0	0	201.771	19.6836	4196.74	0
VC_597	0	0	0	0	12.2419	22.9984
VC_598	0	150.025	91.165	0	207.402	0
VC_599	0	78.833	51.5361	0	0	0
VC_600	0	24.636	11.6581	0	11.154	89.2549
VC_601	0	0	0	0	316.958	0
VC_602	0	12.2349	0	0	13.7974	217.307
VC_603	0	276.952	185.085	75.2128	0	34.6587
VC_605	0	9.91006	0	0	29.5594	0
VC_606	0	30.9021	19.1438	80.5576	168.209	33.4425
VC_607	0	0	13.9014	4.59915	0	0
VC_608	0	10.5861	14.0858	4.54545	0	37.2948
VC_610	0	8.21804	13.8832	312.475	0	0
VC_611	0	12.0939	0	0	57.0806	0
VC_612	0	0	21.6138	0	26.1972	0
VC_613	86.0104	5.59211	7.33949	0	0	26.1289
VC_614	0	0	9.84577	11.9061	0	0
VC_615	0	18.7044	0	0	10.0589	7.49166
VC_616	83.388	0	0	149.88	0	0
VC_617	0	253.698	29.339	0	0	0
VC_618	0	0	6.3308	15.9081	0	8.82206
VC_619	0	13.135	0	9.15498	0	0
VC_620	12.7292	0	4.54302	117.725	0	20.8314
VC_621	0	40.5613	82.1851	0	0	0
VC_622	0	2.86707	0	0	3.34821	0
VC_623	0	0	0	0	403.828	590.117
VC_624	44.3783	389.005	245.912	105.087	0	0
VC_625	0	118.573	181.461	0	0	0
VC_626	0	65.941	40.9883	190.552	0	252.217
VC_627	0	8.49484	26.6507	0	266.19	0
VC_628	7.97089	18.126	16.3381	168.457	0	14.7569
VC_629	0	83.1874	30.0409	0	14.6718	0
VC_630	0	9.10284	0	1360.98	0	0
VC_631	0	28.2548	81.8623	0	0	0
VC_632	14.2179	19.3287	9.82885	0	70.6517	0
VC_633	0	12.2514	0	760.716	0	0
VC_634	0	19.8154	72.2647	17.3571	0	0
VC_635	16.7179	85.8011	176.887	1226.9	0	0
VC_637	406.728	0	22.263	444.158	0	0
VC_638	0	96.8091	243.213	0	0	0
VC_639	0	16.2826	38.1537	0	0	0
VC_640	0	61.5447	122.695	0	0	0
VC_641	24.1215	0	0	120.538	0	0
VC_642	171.195	71.8736	38.7042	12.9977	21.1448	0
VC_643	27.9714	0	0	16.7841	0	0
VC_644	34.9773	64.1257	117.295	20.4441	0	0
VC_645	0	108.392	198.741	0	0	0
VC_646	10.9025	7.255	12.6303	9.23556	8.66058	48.6235
VC_647	0	34.3591	25.1747	0	0	0
VC_648	0	25.3557	14.4009	0	0	0
VC_649	25.6754	0	0	0	0	0
VC_650	515.806	54.4687	92.4342	0	1217.2	0
VC_651	1017.15	29.1111	75.2046	65.8486	0	0
VC_652	59.3727	37.0817	0	14.8866	0	0
VC_653	0	23.082	41.4061	0	0	0
VC_654	208.855	12.5453	8.84733	0	18.5137	826.608
VC_655	0	77.1761	86.7984	0	0	0
VC_656	41.9399	0	0	10.4772	0	0
VC_657	0	53.0644	28.9171	120.359	0	0
VC_658	0	163.644	125.655	0	0	0
VC_659	0	13.7989	32.1016	0	0	0
VC_660	50.0615	0	0	27.2049	0	0
VC_661	0	19.199	7.98875	0	0	0
VC_662	2110.66	0	0	0	11.7409	0
VC_663	27.0778	81.9643	59.0031	928.608	13.3341	75.0203
VC_664	0	385.766	769.793	0	0	0
VC_665	45.3006	360.804	0	35.6956	15.9295	0
VC_666	7.66509	8.79207	0	0	0	100.803
VC_667	0	123.295	229.205	48.2464	114.823	0
VC_668	0	109.874	460.623	347.662	0	0
VC_669	12.942	0	0	783.23	0	21.7182
VC_670	0	77.8389	0	7.33594	0	0
VC_671	0	288.792	179.59	0	352.981	0
VC_672	0	0	0	13.5735	0	0
VC_673	0	82.3692	241.254	80.5543	0	0
VC_674	0	135.132	45.3596	17.1303	11.0943	0
VC_675	0	0	0	147.556	0	0
VC_676	0	6.74645	0	0	0	278.753
VC_677	0	0	0	0	162.989	0
VC_678	0	45.4776	23.0829	0	0	0
VC_679	0	37.5354	25.3319	0	18.0215	0
VC_680	0	49.9139	26.4781	0	33.2941	0
VC_681	18.7323	6.57586	10.9689	0	690.385	10.1786
VC_682	0	41.4196	19.8789	0	0	0
VC_683	0	66.7878	34.2809	0	0	0
VC_684	0	10.5554	21.4881	84.0446	0	0
VC_685	0	0	0	409.078	0	0
VC_686	0	10.1128	0	10.0003	2165.26	0
VC_687	59.8537	0	0	41.0388	0	0
VC_688	0	3555.76	1243.69	0	0	0
VC_689	0	16.7952	31.5532	0	0	0
VC_690	0	18.9703	13.0842	0	0	0
VC_692	0	22.2173	17.2739	0	0	0
VC_693	0	845.574	423.845	19.736	116.019	240.711
VC_694	0	10.4645	0	0	29.0644	7.62335
VC_695	0	0	11.8543	0	5.76459	0
VC_696	0	41.6406	91.0862	45.7274	1168.9	60.7341
VC_697	0	1006.27	892.319	7.62636	1669.46	4.33804
VC_698	0	24.4356	20.1017	14.586	0	0
VC_699	0	167.207	175.805	13.5184	33.6992	50.473
VC_703	0	14.4268	29.1772	0	0	0
VC_704	0	0	0	144.979	0	12.0545
VC_705	0	7.25889	12.8157	117.572	31.2515	2165.48
VC_706	0	0	7.84907	0	0	37.0136
VC_708	0	0	0	6.60941	0	16.0662
VC_709	0	371.978	217.379	0	0	0
VC_710	20.444	0	25.4598	0	0	0
VC_712	1681.78	0	0	35.8851	0	0
VC_713	0	10.5499	0	1748.09	0	0
VC_714	146.086	0	5.65527	5.3607	0	0
VC_715	0	0	16.6827	61.9738	0	0
VC_716	0	45.4396	96.673	0	0	0
VC_717	10.6562	16.8467	73.7615	0	0	0
VC_718	0	28.326	0	0	71.6517	59.0983
VC_719	0	0	0	55.076	0	27.0259
VC_720	33.9665	10.9218	0	22.7651	0	0
VC_721	107.372	28.8458	63.2205	0	0	0
VC_722	0	6.19025	19.4216	0	0	0
VC_723	40.3536	0	0	758.814	30.1001	47.0903
VC_725	0	24.9422	15.4508	17.7665	5.94122	17.4437
VC_726	12.2221	31.358	21.4072	196.004	0	31.0338
VC_727	0	0	0	0	19.0752	20.6597
VC_728	239.741	31.8541	0	576.02	161.932	0
VC_729	108.719	10.4041	7.60981	8.34916	0	113.322
VC_730	0	34.6044	27.8484	0	0	0
VC_731	0	16.5198	9.552	0	0	0
VC_732	0	307.144	711.104	0	0	0
VC_733	33.9022	0	0	0	0	16.3765
VC_734	47.1619	0	0	15.5974	0	57.6459
VC_735	1730.5	19.1244	41.9826	369.324	0	0
VC_736	0	155.477	50.2566	0	0	0
VC_737	0	8.63697	13.8803	99.4653	0	0
VC_738	0	35.6686	71.6676	0	0	0
VC_739	0	15.0958	26.7181	0	0	0
VC_740	0	89.5191	49.3189	0	0	0
VC_741	247.463	152.795	867.552	32.7314	0	0
VC_742	0	11.9658	20.2155	12.9088	0	0
VC_743	0	19.3307	12.3457	0	11.9508	128.469
VC_744	13.0459	0	11.6668	0	455.33	9.88579
VC_745	0	43.592	84.711	0	0	0
VC_746	0	61.4577	128.197	0	0	0
VC_747	21.521	0	0	42.4417	24.7651	0
VC_748	187.618	0	28.201	141.076	0	0
VC_749	0	6.63375	11.6335	0	0	0
VC_750	34.717	0	0	55.76	0	0
VC_751	0	79.5036	479.112	0	0	0
VC_752	0	21.4467	37.4478	0	0	0
VC_753	0	0	0	0	0	20917.3
VC_754	0	654.066	82.7587	0	0	0
VC_755	0	233.49	49.7309	0	445.014	0
VC_756	0	34.1214	13.013	0	0	0
VC_757	417.757	0	10.569	6.82901	0	0
VC_758	0	0	0	8.52154	41.2723	0
VC_759	0	35.3033	10.7376	0	0	0
VC_760	0	27.7808	13.2976	0	211.916	0
VC_761	0	11.8401	21.9921	174.892	0	0
VC_762	681.006	68.3697	12.9163	240.898	0	0
VC_763	0	50.7403	123.59	0	0	0
VC_764	90.008	23.9629	49.485	9.70735	24.1788	13.2851
VC_765	0	55.748	17.2321	0	0	0
VC_766	0	24.1323	14.6007	0	0	0
VC_767	0	0	0	27.4466	55.1503	0
VC_768	24.2378	0	0	0	24.4501	0
VC_769	0	0	4.70196	0	0	58.2502
VC_770	0	0	12.1187	7.88518	0	3.65182
VC_771	528.821	0	0	119.849	0	171.117
VC_772	520.058	39.1958	12.1048	0	0	0
VC_773	0	39.0038	79.9799	0	0	0
VC_774	0	0	0	0	149.115	0
VC_775	0	45.9912	82.0227	22.2595	0	0
VC_776	0	485.618	0	0	121.036	0
VC_777	0	19.8938	33.8401	0	0	87.5684
VC_778	0	57.6454	18.2665	0	0	0
VC_779	17.6824	21.8272	29.8851	21.5635	0	0
VC_780	31.645	52.6062	297.433	402.291	0	0
VC_781	0	0	0	329.579	128.687	0
VC_782	0	14.432	25.0813	0	0	0
VC_783	0	17.1086	31.1442	0	0	0
VC_784	0	25.7746	75.5419	0	0	0
VC_785	0	10.81	18.1855	0	0	0
VC_788	1040.78	0	21.0685	0	0	0
VC_789	216.18	0	26.3874	0	0	0
VC_791	0	0	0	0	69.7713	35.4113
VC_792	0	0	0	44.5036	47.9144	0
VC_793	0	17.1112	10.0776	0	554.374	0
VC_794	0	21.7086	10.0057	0	225.745	0
VC_795	0	14.7226	15.6623	14.8154	2846.25	0
VC_796	0	10.604	7.17284	0	0	0
VC_797	0	71.8689	0	0	11.2085	0
VC_798	324.972	0	0	49.5336	0	0
VC_799	0	10.469	9.4365	13.2464	5074.89	0
VC_800	0	10.2528	20.0045	0	0	0
VC_801	6.4266	4.7803	13.79	0	0	0
VC_802	0	27.9338	22.8561	0	81.7705	0
VC_803	0	155.247	38.1302	0	44.9084	0
VC_804	0	15.5579	15.7439	0	470.66	0
VC_805	0	0	0	16.9534	104.216	0
VC_806	0	16.8647	37.1008	0	0	0
VC_807	0	31.7351	11.5778	0	0	0
VC_808	0	128.008	55.027	0	0	0
VC_809	0	115.27	211.445	178.905	10.6302	830.878
VC_810	0	525.946	67.5722	13.92	0	6073.99
VC_812	0	8.18917	18.5648	0	0	0
VC_813	0	0	0	56.4936	22.9701	0
VC_814	0	17.5254	13.6378	16.7703	0	0
VC_815	0	5.71248	6.97814	4.56606	0	0
VC_818	0	14.4997	36.1893	17.1376	0	0
VC_819	0	3.66287	32.2648	18.74	21.6211	0
VC_820	199.209	43.4458	66.7691	143.826	0	0
VC_821	11.3315	0	0	8.89903	0	0
VC_822	39.3795	0	0	12.3837	0	34.9061
VC_823	0	0	0	0	42.8246	0
VC_824	0	0	12.9653	8.2729	0	0
VC_825	0	0	6.41011	0	17.7924	0
VC_826	0	1981.59	757.411	0	492.537	0
VC_827	0	0	0	0	0	15.7106
VC_828	14.539	6.27768	10.2807	0	0	0
VC_829	0	30.7759	5.26611	7.0134	0	83.3528
VC_830	0	127.852	176.707	0	0	0
VC_831	42.1622	0	6.27431	0	0	0
VC_832	239.834	35.9356	88.9702	877.074	0	0
VC_833	0	129.98	90.0251	0	30.0651	0
VC_834	97.8366	510.813	1301.5	66.5935	0	0
VC_835	0	25.4284	13.0644	0	0	0
VC_836	0	4.75281	14.301	0	0	0
VC_837	643.238	0	0	134.204	0	422.916
VC_838	0	33.6574	13.9494	0	0	0
VC_839	53.6767	0	0	31.991	0	98.8496
VC_840	196.166	0	0	11.6653	0	0
VC_841	0	0	0	0	2376.79	0
VC_842	83.6846	0	0	0	0	7.20156
VC_843	0	38.0571	25.5711	0	0	0
VC_844	0	28.8248	19.5926	0	0	0
VC_845	0	0	18.9981	9.84519	0	0
VC_846	27.0856	0	10.5054	0	0	0
VC_847	122.994	0	0	0	0	0
VC_848	0	139.065	64.3155	0	0	0
VC_849	431.779	0	0	8.92436	0	0
VC_850	0	0	0	0	0	37.2004
VC_851	0	0	24.8171	37.0636	130.969	0
VC_852	0	5.97789	12.2206	0	0	0
VC_853	0	22.1075	6.75283	27.3786	34.6759	0
VC_854	29.5414	0	0	6.49035	0	3.81728
VC_855	0	92.6542	40.732	0	269.3	0
VC_856	256.422	10.1645	0	35.2308	0	0
VC_857	25.393	0	0	80.8532	0	43.5795
VC_858	23.0209	15.452	32.9598	0	0	0
VC_859	1950	10.5653	0	1938.72	0	0
VC_860	6.54636	0	0	118.187	0	11.3389
VC_861	0	77.4619	155.094	0	0	0
VC_862	204.603	0	0	23.7767	0	0
VC_863	177.904	85.8455	188.655	0	0	0
VC_864	116.243	0	0	190.74	0	44.4432
VC_865	0	176.238	168.143	0	0	0
VC_866	0	570.468	1352.76	133.591	0	69.9297
VC_867	0	11.0959	9.84265	0	0	0
VC_868	0	689.935	404.212	0	73.0664	0
VC_869	521.139	0	0	27.0157	0	0
VC_870	0	130.94	59.1497	266.278	0	0
VC_871	25.8287	0	0	21.3204	0	0
VC_872	0	5.24309	8.04815	0	0	0
VC_873	0	26.2529	54.8769	0	0	0
VC_878	391.845	147.175	232.905	555.157	0	0
VC_879	0	0	0	111.354	15.0073	0
VC_880	0	11.479	18.1121	0	6.0261	0
VC_881	0	0	0	29.4629	0	0
VC_882	70.3815	32.6328	58.0196	47.0932	0	0
VC_883	10.3688	104.806	53.0362	343.924	337.193	479.149
VC_884	0	23.7137	10.8975	0	0	0
VC_885	0	52.0735	93.7695	521.419	0	173.838
VC_886	0	10.2337	0	0	18.5466	0
VC_887	0	437.885	180.506	97.7651	0	0
VC_888	0	0	0	13.4571	14.8208	193.887
VC_889	0	0	9.90495	26.1029	0	0
VC_890	76.5045	17.2376	28.1283	36.9611	0	109.524
VC_891	15.5903	11.3028	22.645	0	0	0
VC_892	0	251.002	468.96	287.126	0	0
VC_893	0	0	24.7864	0	9.85269	34.8847
VC_894	0	16.1919	105.101	0	0	0
VC_895	0	148.273	0	0	0	391.629
VC_896	0	0	9.76914	0	0	14.1466
VC_897	0	17.5047	33.9911	0	0	0
VC_898	0	12.4048	16.3565	20.3946	0	59.6604
VC_899	0	10.8735	11.3213	10.6999	2222.88	0
VC_900	0	401.792	798.527	0	0	0
VC_901	0	21.7756	19.9499	0	0	0
VC_902	0	104.403	168.467	0	53.1356	99.4798
VC_903	0	10.0263	0	0	1075.08	0
VC_904	0	0	32.0984	23.0299	20.925	0
VC_905	0	31.4249	0	26.7867	0	0
VC_906	0	130.96	94.9571	701.037	30.5535	0
VC_907	0	23.9976	24.3518	0	66.7693	207.271
VC_908	862.914	39.3081	291.616	420.503	196.424	4537.73
VC_909	0	8.64813	13.0511	7.47583	0	0
VC_910	0	453.631	108.015	0	0	0
VC_911	0	0	0	0	13.4865	47.4202
VC_912	0	10.0576	0	0	21.2494	0
VC_913	0	7.45729	0	0	36.572	0
VC_914	0	0	0	8.29096	0	30.0154
VC_915	0	0	0	0	78.9801	0
VC_916	0	10.2688	0	0	48.9108	0
VC_917	0	388.375	968.038	67.1126	0	0
VC_918	0	0	0	0	14.8254	864.764
VC_919	0	22.9019	41.4752	0	0	0
VC_920	0	158.393	101.893	0	0	0
VC_921	0	27.3354	157.527	0	0	0
VC_922	0	0	0	46.0341	302.506	0
VC_923	218.26	0	0	0	0	15.5598
VC_924	0	280.581	571.253	133.695	0	0
VC_926	0	0	7.96645	12.2435	0	34.867
VC_927	0	11.8661	0	0	215.958	0
VC_928	0	0	0	9.01028	99.5749	0
VC_930	113.071	0	0	9.12245	0	0
VC_931	0	17.9319	42.9241	0	6.69687	19.8581
VC_932	0	0	0	0	19.0933	12.1268
VC_933	0	6.94442	0	9.34126	0	0
VC_934	0	0	0	0	155.313	62.748
VC_935	0	27.8883	29.2759	0	8.86254	8.90082
VC_936	0	0	0	0	12.8353	7.63168
VC_937	0	6.71562	333.66	0	0	0
VC_938	0	0	0	0	60.4797	0
VC_939	500.29	0	0	7.08142	0	0
VC_940	0	50.9291	14.4574	0	250.629	0
VC_941	0	0	0	139.538	0	62.1231
VC_942	54.0334	10.6719	42.5895	23.4862	0	0
VC_943	182.516	86.2069	159.756	116.594	0	0
VC_944	0	18.7053	8.90148	0	0	0
VC_945	0	0	24.5768	0	57.8668	0
VC_946	0	0	0	0	144.898	0
VC_947	104.983	0	0	8.42126	21.207	0
VC_948	0	19.1303	0	34.6928	0	0
VC_949	0	11.572	0	19.2828	42.9561	0
VC_950	0	532.384	992.876	0	0	0
VC_951	0	460.921	992.859	0	0	0
VC_952	0	53.2768	91.0957	0	0	0
VC_953	527.446	20.1618	0	0	15.3138	2037.32
VC_954	11.4626	0	0	9.67082	0	0
VC_955	0	26.1241	51.1109	0	0	0
VC_956	0	403.881	0	0	17.2227	0
VC_957	0	0	5.96532	4.98197	0	0
VC_958	9.33131	14.8713	8.05557	14.3379	49.2245	18.0632
VC_959	0	72.6465	28.6831	0	30.932	0
VC_960	40.6411	0	17.4815	0	48.9095	34.3074
VC_961	0	126.89	220.838	65.6246	121.673	0
VC_962	314.243	0	9.02682	25.5475	0	0
VC_963	0	55.3953	91.4158	683.281	0	0
VC_964	0	0	9.16334	0	235.183	0
VC_965	0	8.52855	4.38806	0	19.5975	0
VC_966	0	7.23597	0	8.43083	0	0
VC_967	0	47.9244	86.5126	0	0	0
VC_968	0	17.4473	51.6187	0	0	0
VC_969	0	56.9196	109.702	0	0	0
VC_970	0	0	0	260.535	103.674	0
VC_971	0	8.88727	16.1761	0	0	0
VC_972	0	79.2548	45.1392	0	586.616	33.6379
VC_973	48.4285	0	0	39.0755	0	0
VC_974	0	0	0	36.8179	0	0
VC_975	0	588.932	352.599	0	66.3259	0
VC_976	0	48.4695	26.8943	0	0	0
VC_977	0	23.7274	91.0563	0	0	0
VC_978	0	31.6538	17.4811	0	122.517	0
VC_979	0	32.5137	90.7898	0	0	0
VC_980	0	9.43063	5.78669	0	0	19.6442
VC_981	258.926	0	14.4114	165.413	0	0
VC_982	0	21.8583	83.3422	0	0	0
VC_983	0	31.9916	15.4958	0	35.4249	0
VC_984	181.377	0	0	125.441	0	0
VC_985	0	0	17.9006	0	62.8212	0
VC_986	0	106.785	57.574	0	100.658	0
VC_987	4.6984	0	0	22.3592	0	0
VC_988	726.075	13.5529	28.7364	0	0	0
VC_989	0	34.005	59.9822	443.397	0	0
VC_990	0	42.8962	23.4835	0	0	0
VC_991	0	5.12417	11.9908	0	0	0
VC_992	38.4418	0	13.6706	0	0	0
VC_993	0	0	9.45531	25.8805	26.8925	0
VC_994	326.408	0	0	481.473	0	651.502
VC_996	10.1171	0	0	39.323	0	0
VC_997	0	13.3236	0	11.606	0	0
VC_998	0	59.9252	112.825	0	0	0
VC_999	0	0	1153.08	11.2318	12.8737	0
VC_1000	0	124.957	242.178	50.9395	0	0
VC_1001	0	0	0	30.4141	0	0
VC_1002	42.8907	2162.37	1073.93	9.76998	35.6813	9.57704
VC_1003	522.162	0	22.046	401.197	0	0
VC_1004	194.578	0	0	12.5389	0	24.1845
VC_1005	0	64.8673	46.8789	0	0	0
VC_1006	0	238.387	0	7.50844	0	0
VC_1007	0	0	0	152.618	9.584	0
VC_1008	0	277.798	523.15	0	0	0
VC_1009	0	26.8892	17.8972	0	785.685	0
VC_1010	0	19.0696	32.1115	0	0	0
VC_1011	0	0	12.198	468.205	13.0881	0
VC_1012	0	37.0703	0	186.376	0	0
VC_1013	0	17.3405	18.6728	0	197.295	0
VC_1014	0	393.014	156.23	25.1991	517.939	0
VC_1015	0	0	0	110.021	0	26.7264
VC_1016	0	62.7372	33.7094	0	0	0
VC_1017	0	32.1174	58.0393	0	0	0
VC_1018	0	0	0	0	747.944	0
VC_1019	0	0	0	0	16.3154	73.5733
VC_1020	0	0	0	9.57027	15.0933	36.2419
VC_1021	0	3611.64	6640.85	0	0	0
VC_1022	0	0	9.94545	518.571	0	0
VC_1023	0	0	0	19.3173	0	0
VC_1024	0	0	45.1525	966.284	121.184	5347.41
VC_1025	0	0	4.89817	0	0	8.5198
VC_1026	11.4211	8.96575	0	0	0	28.9744
VC_1027	0	18.0582	6.0306	0	0	0
VC_1028	9.14028	0	5.8405	0	0	0
VC_1029	0	15.7069	16.1585	0	9.65309	0
VC_1030	0	110.216	14.376	0	323.548	0
VC_1031	0	13.091	6.04102	0	0	0
VC_1033	0	727.223	0	52.1183	0	376.417
VC_1034	0	616.821	0	0	0	51.076
VC_1035	0	71.4824	133.623	0	0	0
VC_1038	0	24.9061	18.6733	0	34.4517	0
VC_1039	19.3962	8.26572	42.987	114.822	4.99929	6.04146
VC_1040	0	20.9323	38.8199	0	29.4918	0
VC_1041	0	0	7.93778	0	6.68547	0
VC_1042	0	3.76362	4.8234	0	0	0
VC_1043	0	0	638.357	4.50609	100.9	0
VC_1045	15.0433	0	0	13.9609	26.2142	0
VC_1046	0	0	0	27.8044	11.5086	0
VC_1047	0	16.1388	144.384	0	0	0
VC_1048	0	17.1997	25.8514	0	0	0
VC_1049	101.354	38.0083	72.246	0	0	0
VC_1050	0	54.6077	99.6342	0	0	0
VC_1051	0	21.79	12.2765	0	0	0
VC_1052	71.5978	0	0	49.4583	0	0
VC_1053	163.193	221.476	422.968	962.079	0	0
VC_1054	640.702	0	0	235.195	63.4453	22.54
VC_1055	46.3373	0	0	27.6662	0	0
VC_1056	0	0	12.9292	32.1139	0	0
VC_1057	0	154.897	0	0	15.0194	10.1546
VC_1058	0	25.4441	11.3177	0	0	201.415
VC_1059	0	0	0	0	140.746	0
VC_1060	0	153.572	97.3156	0	126.089	0
VC_1061	0	0	9.7639	0	9.24278	0
VC_1062	0	64.8348	113.333	145.437	0	0
VC_1063	0	25.9277	101.173	0	0	0
VC_1064	0	6.35273	0	1085.8	0	8.079
VC_1065	68.7947	0	0	29.077	0	0
VC_1066	0	0	110.497	24.9951	0	0
VC_1067	0	33.8024	21.3156	0	74.5229	0
VC_1068	16.1549	7.83817	11.8517	268.858	0	0
VC_1069	33.8567	0	0	229.481	101.369	0
VC_1070	0	77.1018	38.5638	0	0	0
VC_1071	0	18.6852	39.4328	0	0	0
VC_1072	0	53.1735	150.818	323.888	0	0
VC_1073	0	9.97017	0	0	11.1316	0
VC_1074	0	7.54115	5.4129	0	0	0
VC_1075	0	537.782	1465.71	0	7.11043	0
VC_1076	0	6.56226	30.8706	0	0	0
VC_1077	0	34.5174	12.5181	0	0	0
VC_1078	23.3203	0	29.9212	0	83.1533	0
VC_1079	0	119.003	75.9644	0	38.2508	0
VC_1080	0	127.778	90.2026	0	34.7741	0
VC_1081	0	0	0	69.6466	0	0
VC_1082	0	8.61049	0	0	9.64725	0
VC_1083	0	53.2775	12.5739	0	0	0
VC_1084	0	0	0	0	61.2119	0
VC_1085	24.7669	121.735	106.427	0	22.0486	15.7486
VC_1086	0	12.1006	25.7178	0	0	0
VC_1087	0	353.425	0	0	55.1636	0
VC_1088	72.1704	0	227.314	18.4252	11.3675	4.77958
VC_1089	0	17.5406	40.6297	0	0	0
VC_1090	0	175.99	330.272	0	0	0
VC_1093	0	97.5654	35.0404	0	0	0
VC_1094	169.581	53.7033	55.6117	0	0	0
VC_1095	0	339.178	61.5528	0	0	0
VC_1096	0	20.4207	11.8458	0	201.972	0
VC_1097	47.5383	0	0	24.0996	0	0
VC_1098	26.6303	0	0	0	0	0
VC_1099	0	0	0	0	55.4545	0
VC_1100	90.4556	0	0	11.9611	37.8317	0
VC_1101	10.0405	0	22.7096	430.012	0	0
VC_1102	0	12.1251	9.83433	9.45073	0	0
VC_1103	0	408.144	241.175	62.7931	0	153.288
VC_1104	0	15.9206	8.77638	0	0	0
VC_1105	57.8162	0	0	22.6572	0	0
VC_1106	0	0	8.0427	112.542	10.4138	0
VC_1107	0	146.938	90.3272	0	385.292	0
VC_1108	0	16.4068	5.63779	0	56.9259	0
VC_1109	0	0	12.8749	29.1767	0	0
VC_1110	21.532	0	0	13.6848	0	0
VC_1113	0	0	21.2249	8.20042	0	33.4285
VC_1114	0	0	10.79	12.3118	0	0
VC_1115	0	41.2785	11.6521	0	46.2574	0
VC_1116	0	0	0	0	41.3937	0
VC_1117	0	9.77462	16.2892	0	0	0
VC_1118	0	12.9698	37.1688	25.7313	0	0
VC_1119	0	0	0	22.1471	12.366	0
VC_1120	0	9.30475	9.18827	603.228	0	0
VC_1121	0	78.1309	56.2786	0	97.2824	0
VC_1122	0	0	0	5.80366	0	9.12817
VC_1126	1334.67	8.60156	0	1671.93	23.6517	214.563
VC_1127	0	26.7288	49.0143	0	0	0
VC_1128	0	67.6891	11.7685	0	362.894	145.248
VC_1129	0	11.7697	21.4511	0	0	0
VC_1130	0	0	0	0	240.994	30.9556
VC_1131	0	13.6872	8.64535	0	0	0
VC_1132	0	36.7491	0	0	65.9884	0
VC_1133	0	16.5529	0	0	26.4016	0
VC_1134	0	0	10.3279	33.8881	0	0
VC_1135	244.294	26.1609	17.5331	91.9158	74.2361	24.7773
VC_1136	0	9.55029	6.52212	0	61.1768	0
VC_1137	0	0	0	0	592.105	223.412
VC_1138	0	235.05	288.565	47.608	0	0
VC_1139	0	6.39112	14.4388	0	0	0
VC_1140	0	0	0	0	0	28.5592
VC_1141	0	46.072	0	651.097	70.8335	0
VC_1142	0	259.533	115.769	0	0	0
VC_1143	0	3683.99	6467.4	18.0179	0	35.4335
VC_1144	0	0	9.19001	2337.52	66.0195	18.1306
VC_1145	0	48.299	35.2432	0	0	0
VC_1146	291.035	0	0	0	713.993	0
VC_1147	0	116.236	208.142	0	0	0
VC_1148	0	8.48898	18.8572	420.157	0	0
VC_1149	0	14.7592	18.1127	0	0	0
VC_1150	0	0	0	27.7316	267.782	0
VC_1151	0	11.5483	8.16378	0	0	0
VC_1152	0	4.29767	0	0	0	21.8588
VC_1153	0	0	0	68.7051	13.8428	0
VC_1154	0	15.3118	33.8801	10.8196	17.1153	0
VC_1155	0	0	0	4.28693	4.95595	15.1473
VC_1156	0	0	0	2.3416	108.072	1993.01
VC_1157	0	7.33109	17.0638	0	0	0
VC_1158	0	0	0	36.8088	0	0
VC_1160	117.49	0	0	0	0	0
VC_1161	0	25.4899	0	0	0	0
VC_1162	0	441.57	234.939	0	480.532	0
VC_1163	0	0	0	54.2762	9.57366	25.5277
VC_1164	0	0	0	0	0	14.9659
VC_1165	0	9.9128	19.8425	0	0	0
VC_1166	196.293	0	0	0	0	17.8962
VC_1167	0	21.997	35.1062	0	0	0
VC_1168	0	0	0	26.7174	0	15.7059
VC_1169	0	0	10.7224	58.7824	0	0
VC_1170	0	0	11.3512	152.806	0	0
VC_1171	0	0	0	0	0	40.7228
VC_1172	63.6962	0	0	25.9266	0	0
VC_1173	0	83.5168	42.5455	0	61.9748	0
VC_1174	639.446	126.983	230.481	30.5144	145.935	0
VC_1175	53.9891	0	0	470.516	0	0
VC_1177	0	0	0	12.5828	12.3792	0
VC_1178	0	11.0719	27.7082	0	0	0
VC_1179	0	12.2885	8.82791	0	1059.53	0
VC_1180	0	28.5033	62.2516	0	0	0
VC_1181	0	10.3275	20.7884	0	0	0
VC_1182	37.5935	0	0	26.8923	0	0
VC_1183	211.691	0	19.6237	218.184	0	0
VC_1184	0	0	22.4719	36.1144	0	0
VC_1185	78.1081	83.8277	0	34.6996	499.974	0
VC_1186	35.3188	99.3804	118.261	8.50234	0	0
VC_1187	57.1118	0	6.49226	0	0	0
VC_1188	0	46.6341	35.5611	0	0	0
VC_1189	0	0	0	68.159	0	78.9988
VC_1190	0	28.8063	25.5179	27.5634	561.159	0
VC_1191	763.807	0	0	37.096	0	8.79256
VC_1192	0	66.6468	130.582	0	0	0
VC_1193	59.0096	0	0	37.2283	22.1648	11.5765
VC_1194	0	9.31461	19.3631	61.8669	0	0
VC_1195	0	0	0	192.351	0	34.1949
VC_1196	79.8301	0	0	24.9722	0	0
VC_1197	14.1514	0	9.44513	9.21894	0	148.471
VC_1198	34.3408	0	0	8.1699	0	0
VC_1199	0	240.348	742.937	0	0	0
VC_1200	0	23.3704	0	0	19.7302	0
VC_1201	0	0	0	267.842	0	0
VC_1202	362.091	13.0944	29.0629	16.3251	0	0
VC_1203	2937.54	0	18.3587	184.632	17.2751	13.2613
VC_1204	0	0	0	28.3767	8.71816	5.64176
VC_1205	0	38.0444	73.8583	0	0	0
VC_1206	19.0568	32.1127	25.7994	47.7832	34.4227	0
VC_1207	0	13.9884	27.2214	0	0	0
VC_1208	0	58.5567	33.0704	0	80.004	0
VC_1209	0	0	0	129.476	0	0
VC_1210	0	0	0	0	0	814.45
VC_1211	0	0	0	0	255.797	0
VC_1212	16.1106	148.449	272.862	14.2202	0	0
VC_1213	0	54.494	28.8468	0	27.9839	0
VC_1214	10.0282	0	12.0878	0	145.309	5.45723
VC_1215	0	40.736	30.0701	0	976.001	0
VC_1216	115.387	18.9319	37.1153	0	54.3492	0
VC_1217	0	55.2477	110.978	0	0	0
VC_1218	0	31.1279	68.3791	0	0	0
VC_1219	1610.92	33.3018	99.0483	403.746	0	40.5244
VC_1220	0	15.4497	13.57	0	0	0
VC_1221	323.355	0	0	117.562	0	0
VC_1222	0	357.324	0	0	1134.98	0
VC_1223	0	27.3508	53.342	0	0	0
VC_1224	0	54.8521	114.179	0	0	0
VC_1225	722.502	0	30.1658	60.8329	0	0
VC_1226	0	38.4468	16.4079	0	0	0
VC_1227	414.21	0	13.0999	0	0	0
VC_1228	0	15.5406	26.186	0	0	0
VC_1229	95.471	0	0	74.435	0	0
VC_1230	0	0	0	118.178	0	0
VC_1231	0	56.7402	19.1963	14.4177	30.7033	0
VC_1232	0	27.1775	15.3603	0	945.801	0
VC_1233	0	11.4043	22.9699	0	0	0
VC_1234	0	0	0	71.8147	0	0
VC_1235	0	0	8.60079	25.273	11.6455	0
VC_1236	0	19.6256	12.031	0	0	0
VC_1237	0	12.9171	8.67087	0	0	0
VC_1238	7.11841	6.09632	5.2035	0	0	8.52582
VC_1239	0	19.0347	0	0	62.8459	0
VC_1240	0	52.4451	49.6124	452.887	0	0
VC_1241	0	8.54214	15.3639	0	0	0
VC_1242	0	0	110.637	39.1705	0	0
VC_1243	0	0	0	0	49.3869	37.3302
VC_1244	0	22.8877	37.7433	0	0	0
VC_1245	93.9255	55.2377	46.7274	0	0	0
VC_1246	0	15.3442	7.98892	0	0	0
VC_1247	0	44.2438	35.4425	0	39.4014	0
VC_1248	0	19.9099	10.9255	32.4464	55.1448	18.9448
VC_1249	0	24.7274	38.2382	0	0	0
VC_1250	0	63.0503	12.0345	0	84.7675	26.9441
VC_1251	0	0	0	0	23.6727	0
VC_1252	0	7.42804	14.6629	0	0	0
VC_1253	0	5.31957	12.2882	0	0	0
VC_1254	0	17.9116	28.3359	7.43753	1348	0
VC_1255	0	0	0	208.481	0	0
VC_1256	0	0	0	0	0	1517.82
VC_1257	0	0	21.4143	13.5205	0	120.236
VC_1258	0	268.515	190.404	0	150.125	0
VC_1259	0	0	0	0	57.294	0
VC_1260	0	16.4271	10.2133	6.96472	0	7.38997
VC_1262	0	0	25.3337	106.65	0	0
VC_1263	0	37.6023	22.2564	0	57.0069	0
VC_1264	0	11.5908	13.7868	0	0	0
VC_1265	0	59.9927	133.829	116.731	54.0301	0
VC_1266	0	58.0941	21.1271	0	53.1125	0
VC_1267	0	49.0204	79.3678	0	0	0
VC_1268	0	32.5057	60.4271	0	0	0
VC_1269	0	17.4791	30.6949	0	0	0
VC_1270	0	49.2393	86.4133	0	0	0
VC_1271	0	11.0951	137.725	0	0	0
VC_1273	0	7.22018	15.341	0	0	0
VC_1274	0	0	0	3.56533	23.0956	0
VC_1275	0	7.34557	0	0	0	9.39814
VC_1276	18.0104	37.739	93.1186	65.8584	0	0
VC_1277	0	0	0	13.5661	6.69962	5.4299
VC_1278	0	192.182	377.596	0	0	0
VC_1279	0	25.2182	48.4217	0	0	0
VC_1280	0	0	0	78.1509	0	0
VC_1281	0	122.223	68.2041	0	0	0
VC_1283	209.588	0	26.4132	20.7252	0	0
VC_1285	0	0	6.03795	27.1638	0	0
VC_1287	3.52941	0	0	0	11.9715	0
VC_1288	0	72.1165	11.0603	0	8.90155	0
VC_1289	0	0	0	0	3.27	8.57685
VC_1290	0	0	0	18.3909	168.489	52.301
VC_1291	0	0	12.0168	6.39216	70.4176	0
VC_1292	0	0	16.2596	0	0	14.1195
VC_1293	0	8.74544	15.3989	0	0	0
VC_1294	0	10.0642	0	0	4.83232	4.61451
VC_1296	0	30.925	0	17.7135	0	21.3107
VC_1297	0	18.6916	10.0448	0	0	0
VC_1298	0	77.1709	38.8062	0	88.9115	0
VC_1299	0	39.9278	15.2533	0	0	0
VC_1300	0	9.17085	18.1828	0	0	0
VC_1301	22.7974	0	0	0	0	0
VC_1302	0	21.4578	16.0135	0	0	23.0779
VC_1303	0	5.49007	9.03622	0	0	0
VC_1304	2560.67	0	0	0	0	0
VC_1305	0	233.172	561.684	0	0	0
VC_1306	0	131.514	64.1718	25.9098	1025.34	693.548
VC_1307	352.391	14.0313	0	93.59	0	0
VC_1308	0	48.7112	88.9864	0	0	0
VC_1309	53.6918	0	0	0	0	0
VC_1310	0	8.9129	30.9742	18.4443	0	0
VC_1311	29.7115	0	0	0	88.0967	8.6333
VC_1312	277.111	11.083	19.2751	0	0	0
VC_1313	166.568	0	0	17.9365	0	0
VC_1314	24.0763	0	27.6763	0	0	91.6699
VC_1315	0	12.9196	9.10503	0	0	0
VC_1316	68.6181	0	0	12.299	0	0
VC_1317	0	13.0151	27.8573	0	0	0
VC_1318	116.107	0	0	247.896	0	0
VC_1319	10.1281	0	6.71391	0	0	0
VC_1320	0	31.6238	14.2488	0	0	0
VC_1321	3539.21	0	73.6454	0	0	0
VC_1322	0	0	14.8292	0	824.307	0
VC_1323	1101.9	39.6475	188.084	12.454	0	0
VC_1324	25.4106	0	0	8.87261	0	0
VC_1325	0	0	0	409.708	0	0
VC_1326	1450.81	7.86048	15.0743	1416.34	0	0
VC_1327	0	132.465	40.0168	0	0	13.8935
VC_1329	0	14.3147	27.4487	0	0	0
VC_1330	0	12.9962	39.0505	0	0	0
VC_1331	0	26.9161	62.5937	5.74985	0	0
VC_1332	0	132.391	56.0437	0	0	0
VC_1333	203.413	0	0	7.82572	0	0
VC_1334	32.6579	0	47.2303	0	0	0
VC_1335	0	434.834	1012.07	0	0	0
VC_1336	0	25.4533	51.3442	0	0	0
VC_1337	566.16	0	0	47.2689	0	0
VC_1338	0	11.0802	17.907	0	0	0
VC_1339	206.88	10.8336	0	38.9284	0	42.443
VC_1340	0	23.002	13.3608	0	0	0
VC_1341	0	73.8503	36.666	0	0	0
VC_1342	11.2307	30.877	11.9394	0	0	0
VC_1343	0	0	0	145.404	0	0
VC_1344	0	14.8131	17.489	0	0	0
VC_1345	0	18.2107	0	0	8.07191	0
VC_1346	15.234	6.36606	0	10.9714	0	0
VC_1347	45.5453	15.9616	0	0	0	0
VC_1348	0	0	0	0	42.371	23.6371
VC_1349	10.2797	0	0	31.0596	0	0
VC_1351	0	0	14.9483	0	0	97.0978
VC_1352	0	0	0	0	0	2352.77
VC_1353	0	107.633	61.479	0	0	0
VC_1354	0	14.1921	26.0028	0	0	0
VC_1355	8.00292	12.9109	9.81831	0	0	0
VC_1356	36.4124	13.4425	0	0	0	0
VC_1357	71.1058	62.7835	0	37.6184	0	24.6735
VC_1358	0	15.7847	19.7308	0	0	0
VC_1359	26.5532	0	0	31.2501	0	0
VC_1360	0	6.18386	16.757	0	0	0
VC_1361	6.92489	0	19.633	0	0	0
VC_1362	0	0	8.74528	11.831	22.3639	0
VC_1363	0	13.2599	27.7543	0	0	311.806
VC_1364	26.6087	28.262	23.1224	0	0	0
VC_1365	0	11.6203	22.4015	0	0	0
VC_1366	0	20.5725	41.2416	0	0	0
VC_1367	0	22.6744	41.9382	0	0	0
VC_1368	0	632.633	161.925	0	464.966	0
VC_1369	0	45.5205	52.793	0	0	0
VC_1370	0	31.242	13.4571	0	38.4156	0
VC_1371	0	8.89161	34.2385	51.0684	0	130.542
VC_1372	0	86.0912	400.972	0	0	0
VC_1373	0	20.6301	9.72982	0	8.81294	0
VC_1374	0	0	13.7739	28.118	0	0
VC_1375	30.0641	0	0	24.2537	0	0
VC_1376	0	1714.35	1110.99	0	0	0
VC_1377	0	7.37246	14.973	0	0	0
VC_1378	34.8483	0	0	1636.48	0	0
VC_1379	0	16.5496	15.2758	0	0	0
VC_1380	0	26.1941	0	208.188	0	67.5613
VC_1381	0	0	17.1295	74.1437	0	0
VC_1382	0	16.6882	15.6051	0	0	0
VC_1383	0	11.9788	22.1483	0	0	0
VC_1384	0	56.4501	45.8212	0	0	0
VC_1385	0	0	8.62773	45.2096	0	0
VC_1386	8.90365	4.90354	0	0	0	0
VC_1387	250.371	0	0	25.8773	13.7936	0
VC_1388	0	0	0	0	0	39.9207
VC_1389	0	43.0335	17.8203	0	0	0
VC_1390	0	18.0585	12.3926	0	0	0
VC_1391	1168.28	282.999	701.126	47.9933	322.445	1287.68
VC_1392	0	0	0	0	160.806	71.2436
VC_1393	0	0	0	24.0114	0	13.1108
VC_1394	0	68.9384	42.5388	8.37961	0	0
VC_1395	0	43.9982	26.0346	0	0	0
VC_1396	0	658.922	1488.46	0	0	0
VC_1397	0	136.706	37.6331	0	94.3527	0
VC_1398	0	27.2264	50.6437	0	0	0
VC_1399	0	8.85894	0	0	6.33835	0
VC_1400	0	0	0	157.942	0	0
VC_1401	0	24.3537	43.2503	0	0	0
VC_1402	0	30.5325	51.627	0	0	0
VC_1403	0	61.9512	33.9725	0	16.2511	0
VC_1404	0	199.741	111.521	0	156.017	0
VC_1405	0	15.5751	0	0	338.651	0
VC_1406	0	31.9516	67.1888	0	0	0
VC_1407	0	32.0403	6.35746	0	0	0
VC_1408	0	185.334	22.1803	0	0	0
VC_1409	0	0	0	550.418	0	0
VC_1410	0	692.32	1280.79	26.7137	0	284.617
VC_1411	0	7.454	23.3965	0	0	0
VC_1412	180.755	64.338	135.373	403.231	167.734	0
VC_1413	0	24.1587	56.6123	0	0	0
VC_1414	0	0	0	594.123	991.484	78.2696
VC_1415	0	16.9383	53.7806	20.4435	0	0
VC_1416	0	23.4792	32.0593	1412.52	494.854	0
VC_1417	0	41.4354	34.1338	0	152.37	302.916
VC_1418	0	0	15.1865	0	70.5869	0
VC_1419	0	0	7.43031	6.5763	0	0
VC_1420	0	556.586	14.707	13.9976	0	0
VC_1421	0	0	0	33.8377	45.4616	405.017
VC_1422	0	4.51353	6.6788	0	0	0
VC_1423	0	12.5486	6.13868	0	0	0
VC_1424	0	0	0	273.649	0	182.401
VC_1425	0	0	13.073	229.215	0	0
VC_1426	0	0	0	68.1661	0	0
VC_1427	0	0	0	0	14.4668	0
VC_1430	0	0	0	9.85232	17.0909	0
VC_1431	0	11.0372	0	47.1807	4.22403	0
VC_1433	128.974	29.6575	62.4914	111.297	0	0
VC_1435	0	93.8326	175.734	0	0	0
VC_1436	0	0	8.48195	20.1833	0	0
VC_1437	0	0	13.1319	14.4126	0	0
VC_1440	0	0	0	0	28.1194	242.644
VC_1441	0	31.3242	64.7427	0	0	0
VC_1442	0	0	40.4932	0	0	8.26362
VC_1443	0	1229.83	2480.42	0	0	0
VC_1444	0	0	31.7011	147.443	0	0
VC_1445	11.7924	0	0	0	0	7.05596
VC_1446	0	3.82762	6.183	16.2487	0	0
VC_1447	233.655	0	3.75701	0	0	0
VC_1448	0	7.93142	0	59.2688	0	0
VC_1449	13.9144	0	0	0	0	0
VC_1450	0	59.6704	28.8136	0	0	0
VC_1451	0	49.5977	50.0896	95.9135	0	0
VC_1452	0	509.398	61.8973	0	0	0
VC_1453	87.3017	9.51153	11.8535	278.873	0	0
VC_1454	136.687	62.7339	9.47809	0	97.4376	0
VC_1455	0	13.0361	24.9931	0	0	0
VC_1456	9.64354	0	0	222.012	0	0
VC_1457	11.7101	9.02841	0	10.2482	0	0
VC_1458	0	0	10.1872	0	27.718	0
VC_1459	24.5446	0	0	102.501	0	0
VC_1460	0	12.1379	29.6934	0	0	0
VC_1461	0	0	0	61.0568	0	0
VC_1462	0	0	0	8.28668	0	0
VC_1463	49.8254	13.5903	0	0	0	0
VC_1464	246.278	52.1533	114.061	0	0	0
VC_1465	0	14.7518	11.3991	0	0	0
VC_1466	0	0	23.1426	0	119.216	0
VC_1467	28.953	388.014	747.483	127.538	0	0
VC_1468	9.60768	11.1061	0	0	0	0
VC_1469	0	534.096	1011.19	49.7291	0	0
VC_1470	0	0	0	15.3809	29.8873	6.03615
VC_1471	0	7.0396	13.2455	0	0	0
VC_1472	0	327.018	277.562	0	0	0
VC_1473	0	163.872	267.326	28.6097	0	0
VC_1474	0	78.4044	61.6753	0	0	0
VC_1475	0	0	8.836	0	9.88654	0
VC_1476	0	23.4347	42.1639	19.5589	0	0
VC_1477	4.32627	0	8.1464	70.7476	0	2727.86
VC_1478	0	0	0	226.072	0	0
VC_1479	0	11.4855	8.33354	0	239.036	0
VC_1480	0	17.2991	117.092	0	0	0
VC_1481	12.2616	7.06883	0	0	0	0
VC_1482	184.971	0	0	0	0	0
VC_1483	0	53.2486	98.3086	131.808	0	0
VC_1484	538.337	0	0	58.3011	0	0
VC_1485	0	41.6708	89.9427	0	0	0
VC_1486	0	14.7214	34.3573	0	0	0
VC_1487	0	8.73087	16.4889	0	0	0
VC_1488	205.286	0	0	495.869	0	0
VC_1489	0	17.2016	8.9652	0	0	0
VC_1490	0	13.3477	0	12.0508	0	0
VC_1491	20.316	0	0	47.7014	0	0
VC_1492	0	30.8202	11.0973	0	0	0
VC_1493	0	85.3142	130.703	0	0	0
VC_1494	0	0	0	184.273	228.36	0
VC_1495	40.3754	0	0	72.4115	0	0
VC_1496	21.0982	18.3255	0	0	22.5379	0
VC_1498	0	0	17.121	345.378	0	0
VC_1499	41.02	49.7021	93.6399	0	10.8701	0
VC_1500	0	0	0	7.29831	11.1426	0
VC_1501	15.483	0	5.96115	0	4.30918	0
VC_1502	49.4795	0	8.42499	36.8882	38.3685	0
VC_1503	124.038	11.3681	0	875.185	0	3509.59
VC_1504	33.7087	0	0	0	95.9147	0
VC_1505	0	43.9803	25.6534	0	0	0
VC_1506	0	0	0	785.425	0	18.907
VC_1507	518.546	0	0	743.557	7.89585	0
VC_1508	0	33.1963	24.6261	0	280.661	0
VC_1509	0	0	20.3738	123.685	0	0
VC_1510	155.422	0	0	190.091	0	46.64
VC_1511	15.1048	197.948	93.0669	35.4043	15.0755	0
VC_1512	0	0	8.06412	0	5.04659	0
VC_1513	0	12.7167	8.00796	0	0	0
VC_1514	0	301.511	138.14	0	0	0
VC_1515	0	8.49822	17.013	0	0	0
VC_1516	0	0	0	0	196.473	16.6876
VC_1517	0	20.8152	35.0068	440.745	0	0
VC_1518	0	8.11756	15.7883	14.0169	0	0
VC_1520	0	0	0	164.157	185.64	0
VC_1521	0	0	0	8.57653	0	346.93
VC_1522	53.3904	26.1148	15.4632	67.6113	75.8333	0
VC_1523	26.3905	0	0	22.2184	0	0
VC_1524	0	0	0	50.643	0	0
VC_1525	0	12.6897	5.80494	0	0	0
VC_1526	7.9165	61.1575	130.546	9.01112	0	0
VC_1527	0	0	0	0	11.1995	7.78825
VC_1528	34.6565	28.7078	0	0	19.3729	0
VC_1529	0	83.3576	167.543	0	0	0
VC_1530	0	120.623	72.4751	30.5839	6666.39	0
VC_1531	0	0	0	544.669	0	0
VC_1532	562.023	0	0	0	0	0
VC_1533	90.887	0	0	0	0	0
VC_1534	5.77828	9.71764	0	0	0	0
VC_1535	68.299	13.3144	0	0	106.253	0
VC_1536	0	210.893	105.739	0	74.2287	0
VC_1537	0	72.3394	16.662	0	0	0
VC_1538	0	10.4312	8.15141	0	0	0
VC_1539	0	0	0	0	77.6376	24.9614
VC_1540	0	15.9265	31.3372	0	0	0
VC_1541	0	33.1422	20.8183	0	91.0344	0
VC_1542	0	0	5.8333	9.15082	0	0
VC_1543	34.0735	0	0	72.0008	0	0
VC_1544	22.9196	74.1569	0	0	31.1858	0
VC_1545	0	91.018	48.2176	0	0	0
VC_1546	28.6609	0	0	8.69999	0	0
VC_1547	0	5.59717	0	343.848	0	0
VC_1548	0	48.5336	88.3234	119.722	0	0
VC_1549	0	37.2096	9.4989	16.9518	1787.61	0
VC_1550	0	77.499	25.2265	0	0	0
VC_1551	0	133.058	161.278	0	579.837	11.9137
VC_1552	0	38.3207	97.5794	0	0	0
VC_1553	0	25.6374	48.3265	33.9415	0	0
VC_1554	0	34.8338	20.5043	0	0	0
VC_1555	0	170.127	39.7288	0	34.847	0
VC_1556	0	11.2022	22.2032	0	0	0
VC_1557	0	18.999	10.7822	0	0	0
VC_1558	0	210.864	70.4207	24.0169	1514.36	0
VC_1559	0	96.8289	46.9329	0	0	0
VC_1560	0	200.785	90.0089	0	0	0
VC_1561	0	23.6711	63.3165	34.1959	62.8901	0
VC_1562	0	0	0	0	25.3065	0
VC_1563	0	31.309	65.6093	0	0	0
VC_1564	0	397.294	764.513	0	0	0
VC_1565	0	10.9784	8.51073	14.7316	0	0
VC_1566	0	51.1112	35.3614	0	0	0
VC_1567	0	0	51.9961	277.259	0	0
VC_1568	0	58.4243	34.7427	0	0	0
VC_1569	0	0	0	194.553	0	0
VC_1570	0	0	0	19.806	0	0
VC_1571	0	559.693	0	0	0	0
VC_1573	0	6.25052	34.039	0	0	0
VC_1574	0	0	0	0	32.4853	71.5692
VC_1575	0	0	0	18.3153	0	1424
VC_1576	0	0	29.8997	13.9455	82.1294	12.9258
VC_1577	0	5.4143	0	20.5786	6.62614	0
VC_1578	0	42.0479	24.3496	0	0	0
VC_1579	0	8.29052	12.9586	0	0	0
VC_1580	0	0	0	862.222	114.417	0
VC_1581	0	0	0	0	61.3513	0
VC_1584	0	9.87631	21.9992	0	24.497	0
VC_1585	0	18.4649	9.39714	0	0	0
VC_1586	0	330.058	571.426	10.812	0	0
VC_1587	44.2143	158.194	11.2019	0	0	0
VC_1588	0	0	8.68706	4.70753	0	0
VC_1589	11.4357	0	0	0	0	92.324
VC_1590	0	0	4.5813	0	0	11.919
VC_1591	0	5.20223	7.74403	0	0	0
VC_1593	9.9745	12.7259	0	64.8017	0	0
VC_1594	0	0	0	0	67.187	30.029
VC_1597	0	0	24.0991	91.1275	0	0
VC_1598	0	129.506	94.0384	0	0	0
VC_1599	0	8.17163	0	89.4273	0	0
VC_1600	0	0	23.7296	237.137	0	0
VC_1601	0	0	8.05985	641.313	0	0
VC_1602	23.2904	15.1723	0	0	0	7.26059
VC_1603	91.7959	0	17.319	28.4782	0	0
VC_1604	0	31.6878	52.6553	0	0	0
VC_1605	32.6057	19.5223	33.821	0	0	0
VC_1606	71.3403	11.7154	21.3426	0	0	0
VC_1607	0	0	0	0	87.4671	0
VC_1608	145.7	0	67.76	0	21.1919	0
VC_1609	37.5916	141.416	80.5398	0	0	0
VC_1610	0	0	0	153.99	0	0
VC_1611	0	21.1419	50.1259	57.4131	0	0
VC_1612	45.3467	0	0	841.488	0	0
VC_1613	0	0	0	45.8479	0	0
VC_1614	0	13.602	8.95872	0	26.1767	0
VC_1615	10.0219	11.7266	5.57134	0	0	108.242
VC_1616	0	13.1962	30.1688	0	0	0
VC_1617	0	0	0	34.3074	0	1167.29
VC_1618	0	18.8193	9.3944	0	0	0
VC_1619	0	0	12.6422	0	0	25.0455
VC_1620	13.2909	0	10.2243	0	0	0
VC_1621	23.3507	29.0957	18.9377	73.0866	65.2679	0
VC_1622	0	185.094	56.9837	0	18.1632	0
VC_1623	0	0	0	54.7674	0	36.9684
VC_1624	522.561	9.26032	15.8004	80.5258	0	0
VC_1625	0	0	0	24.9361	0	0
VC_1626	0	20.2324	12.3221	0	0	0
VC_1627	0	0	0	0	0	81.5366
VC_1628	540.65	0	0	128.519	0	0
VC_1629	0	71.1838	8.31775	0	0	0
VC_1630	87.8337	0	0	18.4385	648.464	0
VC_1631	0	31.2026	54.6309	0	0	0
VC_1632	0	22.5753	14.3514	0	0	0
VC_1633	9.11818	6.55504	0	0	0	0
VC_1634	0	0	187.017	0	0	675.418
VC_1635	0	0	7.96131	85.441	21.2972	23.9194
VC_1636	0	177.594	90.0072	0	0	0
VC_1637	0	9.71767	21.5768	0	0	0
VC_1638	0	0	9.74071	10.3903	131.275	266.393
VC_1639	9.78168	0	6.86669	0	7.36676	0
VC_1640	0	0	70.0206	29.8647	0	0
VC_1641	0	0	30.8892	37.4655	0	0
VC_1642	95.401	0	0	27.8297	0	93.1539
VC_1643	81.8464	0	0	845.168	0	0
VC_1644	0	0	0	0	0	40.1404
VC_1645	49.6254	3.32699	0	0	0	0
VC_1646	0	17.2051	0	0	103.076	0
VC_1647	26.6579	34.0354	11.2422	20.6307	131.945	16.8215
VC_1648	0	38.7116	89.2224	61.4371	0	0
VC_1649	42.0165	0	40.3555	5.53583	0	0
VC_1650	15.7738	0	0	5.30601	0	4.61422
VC_1651	0	238.828	149.046	0	0	0
VC_1652	0	59.8716	113.328	0	0	0
VC_1653	0	19.0101	24.9661	0	0	0
VC_1654	104.117	25.8631	21.0952	274.403	0	0
VC_1655	0	7.02689	12.908	166.268	0	0
VC_1656	0	16.8521	26.6317	0	0	0
VC_1657	0	0	16.6083	0	0	87.222
VC_1658	11.01	22.8651	0	0	0	0
VC_1659	0	8.45031	0	22.8613	0	0
VC_1660	0	37.7126	82.5211	0	0	0
VC_1661	0	80.379	170.912	0	0	0
VC_1662	0	0	0	36.1074	0	64.6944
VC_1663	588.938	0	15.9774	473.959	0	0
VC_1664	8.97958	0	0	0	0	150.501
VC_1665	9.60218	9.16529	0	40.3932	0	0
VC_1666	0	104.164	0	0	19.3575	0
VC_1667	0	239.203	36.0772	0	0	0
VC_1668	0	310.818	746.776	0	0	0
VC_1669	1569.92	60.3323	38.6199	46.7639	32.8348	0
VC_1670	0	0	0	0	190.362	39.3518
VC_1671	11.1962	0	0	11.7005	0	0
VC_1672	141.447	0	0	141.071	0	0
VC_1673	0	45.0895	75.2224	0	0	0
VC_1674	12.3159	0	180.672	10.5258	0	13.1622
VC_1675	0	0	20.571	112.181	0	0
VC_1676	0	19.511	36.6201	0	0	0
VC_1677	0	0	0	148.699	0	0
VC_1678	835.836	0	0	6.96428	0	0
VC_1679	0	0	0	18.6533	0	93.0511
VC_1680	0	0	0	0	0	442.299
VC_1681	0	0	5.58758	5.05938	0	0
VC_1682	0	0	0	35.668	971.595	264.445
VC_1683	0	41.1028	18.7444	0	0	0
VC_1684	0	0	24.0894	0	0	0
VC_1685	0	0	0	6.71088	9.62587	0
VC_1686	0	0	0	0	14.1676	15.7931
VC_1687	0	99.3932	60.2357	0	0	0
VC_1688	0	0	0	0	59.3738	0
VC_1689	0	0	0	190.548	114.45	0
VC_1690	52.444	0	0	90.2836	0	0
VC_1691	28.3077	692.037	71.9572	60.5623	2973.61	107.191
VC_1692	0	9.37183	12.8825	0	0	0
VC_1693	72.2111	0	0	65.4086	447.185	0
VC_1694	0	23.675	43.1442	0	0	0
VC_1695	0	345.468	703.597	0	0	0
VC_1696	83.8424	0	0	73.6058	0	0
VC_1697	0	31.4012	60.225	0	0	0
VC_1698	0	95.8371	46.6219	0	0	0
VC_1699	0	15.4704	26.4512	31.5597	0	0
VC_1700	42.1478	225.368	122.872	0	0	337.587
VC_1701	0	20.5086	0	0	14.8096	18.9346
VC_1702	0	79.8045	41.7944	0	0	64.5233
VC_1703	0	32.2831	44.9114	0	0	0
VC_1704	0	0	0	0	66.6896	77.5215
VC_1705	0	0	11.1076	0	936.636	0
VC_1706	0	39.0518	10.5653	47.8855	0	0
VC_1707	0	39.6379	80.9259	0	0	0
VC_1708	0	2142.92	1231.27	0	1621.28	9.24315
VC_1709	0	41.9164	0	59.5074	28.2065	0
VC_1710	0	0	0	0	194.314	0
VC_1711	0	6.79657	11.8902	0	0	0
VC_1712	0	39.7376	28.3292	0	46.9091	0
VC_1713	6.61073	0	0	0	5.02112	0
VC_1714	0	239.963	462.896	0	0	0
VC_1715	0	15.5575	10.7917	0	0	0
VC_1716	0	3525.03	2111.68	0	0	9.82127
VC_1717	0	9.49176	0	12.6191	147.018	0
VC_1718	0	0	42.0885	0	117.903	9.09469
VC_1719	0	35.342	15.7082	0	0	0
VC_1720	0	909.548	522.482	9.16601	674.274	0
VC_1721	0	119.828	129.275	0	0	122.776
VC_1722	0	273.601	170.836	22.5032	19.8445	0
VC_1723	0	116.583	34.0285	0	0	0
VC_1724	0	60.8661	122.661	0	0	0
VC_1725	0	266.58	170.953	387.463	35.8307	0
VC_1726	0	329.273	590.14	18.7512	0	0
VC_1727	0	48.4042	30.3462	0	0	0
VC_1728	0	7.41976	14.7068	0	0	0
VC_1729	0	51.475	100.429	0	0	0
VC_1730	0	7.0461	9.17175	7.38443	0	0
VC_1731	0	193.426	95.7137	0	0	0
VC_1732	0	0	0	0	734.623	0
VC_1733	0	16.6449	13.578	0	151.534	162.199
VC_1735	0	151.72	280.387	0	0	0
VC_1736	0	11.1167	34.6611	0	0	0
VC_1737	0	31.6915	31.0571	0	0	0
VC_1738	0	9.49911	11.3947	19.2703	0	0
VC_1739	0	6.43817	18.7848	4.30812	0	27.9787
VC_1740	0	78.5974	252.02	0	0	0
VC_1741	0	31.8378	73.2455	0	0	0
VC_1742	0	15.3877	35.4963	0	0	0
VC_1743	489.165	0	10.9612	126.792	0	0
VC_1744	0	171.013	77.9869	0	35.2719	0
VC_1745	0	63.3588	38.2515	0	0	0
VC_1746	0	6.78297	8.90395	0	666.016	0
VC_1747	0	10.2119	18.7235	0	0	0
VC_1748	0	33.2706	20.2744	0	22.4759	0
VC_1749	0	0	11.9731	0	73.0244	0
VC_1750	0	5.99262	11.4982	0	0	0
VC_1752	0	20.6532	38.3758	0	0	0
VC_1753	0	0	0	0	0	10.2695
VC_1754	295.802	17.8097	6.74157	231.095	4.68243	99.7696
VC_1755	11.3722	0	0	0	0	19.6771
VC_1756	0	0	0	0	48.1646	0
VC_1757	3.91678	0	0	6.98564	0	0
VC_1758	0	0	0	0	0	346.612
VC_1759	0	28.7967	75.7341	0	0	0
VC_1760	0	0	0	0	14.6499	0
VC_1761	0	0	6.94005	0	0	17.1234
VC_1764	0	42.1359	6.07341	6.66481	0	13.0365
VC_1765	0	0	7.15774	0	196.054	0
VC_1766	0	10.346	0	8.91919	10.9684	0
VC_1767	174.266	0	0	3.36425	0	0
VC_1768	0	0	0	3.95083	4.12906	3.8326
VC_1769	0	0	0	313.809	72.6688	0
VC_1770	64.341	0	0	81.8306	0	0
VC_1771	9.29719	10.9986	0	0	0	106.952
VC_1772	0	15.702	31.2294	0	0	0
VC_1773	0	12.7776	0	0	98.375	0
VC_1774	0	684.737	443.007	0	41.654	11.3999
VC_1775	0	19.3802	13.2369	44.3153	0	48.1946
VC_1776	0	49.8441	193.434	0	0	18.3827
VC_1777	102.464	0	0	78.2769	0	0
VC_1778	0	0	0	18.0423	0	0
VC_1779	23.1351	0	0	42.8527	0	0
VC_1780	0	14.3654	8.36706	0	0	0
VC_1781	0	0	8.09996	0	0	10.1539
VC_1782	0	6.87783	13.125	0	0	0
VC_1783	29.1249	0	0	33.2651	0	0
VC_1784	28.9145	0	0	0	0	0
VC_1785	210.593	0	0	47.8428	166.005	84.2667
VC_1786	0	12.8894	0	100.841	0	0
VC_1787	0	18.9406	9.78338	0	0	0
VC_1788	0	7.38238	16.292	23.1843	0	0
VC_1789	372.413	0	0	40.3801	0	0
VC_1790	651.18	0	0	105.817	13.5197	0
VC_1791	0	54.5722	27.2198	0	18.7811	0
VC_1792	121.376	19.7142	60.5893	43.1265	0	0
VC_1793	0	34.59	81.0073	0	0	0
VC_1794	109.642	10.0759	0	0	0	0
VC_1795	0	22.1997	0	0	0	0
VC_1796	12.2406	0	0	8.20463	0	0
VC_1797	8.58394	0	0	65.4228	0	0
VC_1798	21.1947	0	9.52018	0	0	0
VC_1799	0	90.5557	147.789	0	0	0
VC_1800	40.7094	0	9.74115	0	0	0
VC_1801	30.4422	4.13405	13.0708	0	0	0
VC_1802	0	0	0	0	0	798.354
VC_1803	0	19.0334	5.7633	0	23.8248	0
VC_1804	0	0	0	33.1456	153.967	0
VC_1805	0	18.4259	7.87472	0	0	0
VC_1806	0	0	8.26155	7.3109	0	0
VC_1807	0	32.0823	65.44	0	0	0
VC_1808	0	0	12.8405	38.3859	0	10.4076
VC_1809	0	8.53563	17.6903	0	0	0
VC_1810	0	15.1931	24.7141	0	0	0
VC_1811	8.12324	0	0	0	0	7.24679
VC_1812	0	26.8504	46.8503	0	0	0
VC_1813	0	22.6648	7.99748	0	0	0
VC_1814	0	86.1596	45.1636	0	349.508	0
VC_1815	0	9.49959	15.7069	0	0	0
VC_1816	0	8.4395	14.0825	0	0	0
VC_1817	0	199.613	317.516	0	0	0
VC_1818	0	0	0	53.0675	0	0
VC_1819	0	27.8802	0	0	0	0
VC_1820	659.798	0	0	0	0	267.016
VC_1821	83.5631	10.0724	138.366	346.854	0	0
VC_1822	0	10.1932	0	0	5.86759	0
VC_1823	11.581	188.161	0	57.8102	0	0
VC_1824	8.61949	0	0	13.1723	0	0
VC_1825	14.1989	0	0	9.69613	0	0
VC_1826	0	14.8244	43.3579	0	0	0
VC_1827	886.539	0	8.48795	151.309	0	0
VC_1828	34.5408	240.423	489.074	25.2723	0	0
VC_1829	10.9751	11.3867	0	11.6427	109.22	1959.12
VC_1830	11.9296	0	0	0	11.0127	0
VC_1831	5.75623	0	0	0	37.0301	0
VC_1832	25.1806	9.77461	0	0	0	0
VC_1833	744.854	12.2512	9.13643	399.24	192.172	0
VC_1834	0	40.8318	86.4634	0	0	0
VC_1835	0	0	0	28.3383	0	0
VC_1836	0	29.1767	59.0642	0	0	0
VC_1837	0	13.7851	5.6646	0	0	0
VC_1838	0	0	0	0	325.447	12.2503
VC_1839	26.4335	0	0	11.0892	0	0
VC_1840	0	22.3967	11.5498	0	26.0397	0
VC_1841	0	31.2806	75.3615	0	0	0
VC_1842	0	61.6191	25.4929	0	0	0
VC_1843	0	6.52076	24.5048	0	0	0
VC_1844	0	0	9.11398	0	11.1093	0
VC_1845	0	0	11.1386	0	37.3513	0
VC_1846	0	26.1389	104.562	0	0	0
VC_1847	31.5386	6.4622	5.26463	15.8995	0	0
VC_1848	0	45.6665	81.8483	0	0	0
VC_1849	0	0	9.62419	0	0	19.0272
VC_1850	0	190.086	103.978	13.6557	416.385	9407.17
VC_1851	0	0	0	15.4868	10.7234	0
VC_1852	2036.66	605.732	1306.96	1067.72	0	0
VC_1853	0	0	0	53.9817	0	75.0547
VC_1854	13.1926	0	0	0	0	5.25154
VC_1855	0	0	4.60313	0	0	5.67092
VC_1856	0	322.283	0	0	157.43	696.587
VC_1857	0	0	2274.58	93.4325	0	1164.49
VC_1858	0	7.4615	14.2205	0	23.0274	0
VC_1859	0	17.2951	8.59881	0	88.814	0
VC_1860	5.62064	0	0	0	5.36409	0
VC_1861	14.274	0	0	297.546	0	0
VC_1862	0	100.218	64.4126	0	0	0
VC_1863	0	0	36.292	182.575	11.0534	0
VC_1864	51.3697	0	0	0	0	244.614
VC_1865	0	0	0	111.63	0	15.0603
VC_1866	0	127.473	40.4551	0	62.9707	78.5066
VC_1867	0	13.2055	0	0	443.308	0
VC_1868	0	50.5987	93.244	0	0	0
VC_1869	0	0	9.95616	25.0543	0	2608.48
VC_1870	0	12.3506	0	30.2719	0	84.6126
VC_1871	0	0	0	0	0	163.615
VC_1872	0	0	0	81.8022	19.9448	0
VC_1873	0	44.1509	0	0	250.132	0
VC_1874	0	0	18.0792	10.4745	0	0
VC_1875	0	0	0	0	0	86.3746
VC_1876	0	196.439	95.4966	0	0	0
VC_1877	0	13.1544	0	55.5136	0	5095.14
VC_1878	0	8.79869	8.69873	0	120.902	0
VC_1879	0	153.794	251.784	0	0	0
VC_1880	0	28.6822	9.53395	0	0	0
VC_1881	0	14.1872	13.3845	0	0	0
VC_1882	0	0	0	54.2896	0	257.909
VC_1883	0	0	0	159.97	0	0
VC_1884	0	24.977	0	0	0	33.3999
VC_1885	0	0	15.0741	0	173.234	0
VC_1886	0	0	0	64.5236	8.20647	66.0802
VC_1887	0	10.9782	19.4484	0	0	0
VC_1888	0	11.5706	27.3372	0	0	8.98887
VC_1889	0	0	0	29.2325	0	0
VC_1890	0	20.5866	40.4263	0	0	0
VC_1891	0	56.8702	26.1297	0	225.617	0
VC_1892	0	44.3765	83.0203	0	0	0
VC_1893	0	51.1996	107.977	0	0	0
VC_1894	0	0	0	9.55059	107.584	11.5609
VC_1895	0	0	11.6676	115.559	0	25.6883
VC_1896	0	0	0	9.91901	11.3428	27.7933
VC_1897	0	13.4664	28.8843	0	0	0
VC_1898	0	49.3499	48.3043	0	292.797	0
VC_1899	0	0	8.05405	0	0	25.5107
VC_1900	0	40.5987	107.969	90.6139	0	0
VC_1901	0	0	0	249.003	8.04613	0
VC_1902	0	36.6227	18.7439	0	0	0
VC_1903	0	63.4304	40.3619	0	0	0
VC_1904	0	0	9.79664	71.5201	68.911	21.0706
VC_1905	0	0	0	33.4303	140.091	0
VC_1907	17.7923	3.72517	0	10.5326	0	36.5777
VC_1908	0	5.93452	3.50693	0	0	0
VC_1909	122.768	19.5881	0	0	8.68318	0
VC_1910	0	62.3019	22.3954	0	45.1498	0
VC_1911	0	5.91082	11.205	0	0	0
VC_1912	5.32834	26.8549	12.1879	0	0	0
VC_1916	0	0	0	19.4262	9.97917	5.95932
VC_1918	0	6.28995	0	27.8856	0	0
VC_1923	0	0	253.531	70.8821	0	0
VC_1924	0	0	25.2171	0	0	6.17116
VC_1925	4.7042	0	0	0	0	7.25431
VC_1926	0	0	0	61.5177	0	0
VC_1927	0	0	0	11.6891	52.0451	0
VC_1928	0	8.04454	15.3691	0	0	0
VC_1929	0	10.4326	14.614	0	0	0
VC_1930	100.179	0	9.23545	0	0	0
VC_1931	0	24.1717	11.8731	0	0	0
VC_1932	0	0	0	0	12.4591	111.981
VC_1933	109.756	0	0	0	0	0
VC_1934	0	19.1125	34.3048	0	0	0
VC_1935	0	49.2938	10.708	0	186.187	0
VC_1937	0	49.213	108.363	0	0	0
VC_1938	33.1266	96.7129	5.7356	0	0	0
VC_1939	31.7873	0	0	54.591	0	0
VC_1940	0	449.266	228.132	0	0	0
VC_1941	0	8.26721	16.2071	43.6462	0	0
VC_1942	60.5847	0	0	27.3922	0	0
VC_1943	0	11.9199	22.3475	0	0	0
VC_1944	25.5521	0	52.1822	0	0	0
VC_1945	233.248	63.9464	170.652	18.729	0	0
VC_1946	0	17.3888	0	0	11.766	12.781
VC_1947	48.6224	0	0	18.5353	0	0
VC_1948	0	0	24.4209	0	0	7.49887
VC_1949	0	0	0	8.16588	29.9978	0
VC_1950	0	0	0	16.6833	0	7.28557
VC_1951	116.462	0	0	0	0	0
VC_1952	0	26.3723	37.4479	0	0	0
VC_1953	0	54.622	33.3878	0	21.8772	0
VC_1954	19.0375	52.0508	0	63.6006	83.1615	436.992
VC_1955	108.464	0	0	55.3449	0	0
VC_1956	33.7765	0	0	70.8872	0	0
VC_1957	0	7.37389	17.0339	41.2837	0	0
VC_1958	5.49236	22.7371	48.3628	103.741	110.945	0
VC_1959	0	0	12.138	0	2491.52	15.1708
VC_1960	60.7419	0	0	0	0	112.91
VC_1961	31.4911	0	0	30.3351	0	0
VC_1962	809.905	0	0	26.7322	0	0
VC_1963	0	0	0	0	0	82.8663
VC_1964	37.5052	0	0	187.581	0	0
VC_1965	0	10.8515	54.4031	0	0	0
VC_1966	173.88	0	0	10.7908	0	0
VC_1967	0	0	0	138.017	0	0
VC_1968	9.72217	0	0	2.77158	0	0
VC_1969	0	18.4382	119.905	244.023	0	59.5191
VC_1970	0	157.1	81.1584	0	45.948	0
VC_1971	0	20.3113	42.0522	0	0	0
VC_1972	0	0	0	103.86	0	0
VC_1973	0	51.1463	25.4664	0	0	0
VC_1974	0	65.6018	128.138	0	0	0
VC_1975	0	0	0	82.3157	0	0
VC_1976	0	5.78237	11.7822	13.9922	0	0
VC_1977	0	9.70672	26.767	8.42056	0	0
VC_1978	148.06	0	0	0	38.7908	0
VC_1979	1314.54	0	0	0	0	0
VC_1980	0	25.7264	25.8222	0	26.1457	0
VC_1981	0	15.4925	14.5472	8.84286	0	55.715
VC_1982	93.4878	0	0	56.7937	0	5.43523
VC_1983	0	58.65	26.1125	0	0	0
VC_1984	0	286.447	82.4467	0	0	0
VC_1985	0	0	0	709.105	103.373	0
VC_1986	0	11.9303	7.2689	0	0	0
VC_1987	0	10.5501	17.6266	0	0	0
VC_1988	0	72.0193	0	417.511	0	0
VC_1989	23.3516	45.8455	84.4235	20.5445	0	0
VC_1990	0	0	0	0	135.307	0
VC_1992	0	0	16.7102	67.1352	0	0
VC_1993	943.021	0	31.334	65.661	5.64165	0
VC_1994	447.724	0	9.42545	56.6153	0	0
VC_1995	0	16.5084	10.3379	0	59.6861	0
VC_1996	0	17.1092	9.33945	0	58.3612	0
VC_1997	0	0	0	0	0	95.2657
VC_1998	0	131.655	235.156	66.8777	0	0
VC_1999	11.3425	0	13.8798	14.316	16.5223	30.7756
VC_2000	0	0	77.144	22.8915	0	0
VC_2001	56.9933	0	0	0	0	0
VC_2002	0	26.1557	46.9733	0	0	0
VC_2003	0	0	11.81	0	354.546	0
VC_2004	7.05037	6.71475	0	0	0	0
VC_2005	0	0	0	41.5485	0	0
VC_2006	0	0	0	0	0	345.627
VC_2007	11.3597	0	0	227.616	0	18.9818
VC_2008	0	8.03562	0	0	0	20.4852
VC_2009	111.205	273.372	293.685	159.076	85.7915	34.4623
VC_2010	0	5.0631	12.0724	0	0	0
VC_2011	0	77.0803	150.518	0	0	0
VC_2012	0	9.9319	0	0	0	137.553
VC_2013	0	42.3242	26.0538	0	0	0
VC_2014	22.5138	0	0	0	0	0
VC_2015	0	42.0049	67.6804	0	0	0
VC_2016	0	27.9904	0	20.362	0	0
VC_2017	0	318.242	262.595	96.26	292.191	47.1621
VC_2018	0	25.9063	29.7198	0	0	0
VC_2019	0	20.6496	37.6546	0	0	0
VC_2020	0	74.3106	146.156	0	0	0
VC_2021	0	94.0126	172.942	0	0	0
VC_2022	146.779	31.6232	16.1869	0	0	0
VC_2023	0	0	13.652	0	0	0
VC_2024	0	165.23	0	0	40.3182	0
VC_2025	92.9171	0	0	0	0	12.407
VC_2026	0	19.9813	11.7472	0	36.8125	0
VC_2027	83.9857	8.48105	0	0	0	0
VC_2028	7323.84	0	0	21.3453	0	0
VC_2029	0	0	12.4272	0	0	13.6243
VC_2030	30.5279	0	0	1259.08	0	0
VC_2031	0	13.9703	0	6.63891	0	0
VC_2032	0	55.5943	231.901	0	0	0
VC_2033	39.5748	0	0	60.4009	0	0
VC_2034	0	7.49903	15.6288	0	0	0
VC_2035	130.646	5.46154	0	207.108	0	0
VC_2036	0	694.258	1302.86	0	0	0
VC_2037	131.073	0	10.817	22.4356	0	0
VC_2039	0	185.69	95.4201	0	192.788	0
VC_2040	0	111.187	66.6826	0	0	470.012
VC_2041	0	272.148	144.644	22.1775	29.3123	202.313
VC_2042	0	15.04	101.823	0	0	0
VC_2043	0	0	4.19676	10.784	0	5.13322
VC_2044	0	45.6695	176.341	0	0	0
VC_2045	0	13.3601	0	0	260.969	0
VC_2046	0	179.647	111.841	0	13.1228	0
VC_2047	0	175.969	88.7144	0	164.69	0
VC_2048	0	0	0	13.9376	7.4776	12439.1
VC_2049	0	54.7707	9.41785	68.7931	0	0
VC_2050	0	24.8028	64.2712	0	0	0
VC_2051	0	0	0	0	0	59.008
VC_2052	0	0	0	8.94008	0	6.70295
VC_2053	0	0	0	6.48351	18.3718	0
VC_2054	0	199.924	8.72966	0	503.09	0
VC_2055	0	348.795	153.398	0	294.084	0
VC_2056	0	16.8843	11.4556	0	119.459	0
VC_2057	0	18.6957	8.33158	0	0	0
VC_2058	0	0	0	59.1948	190.478	0
VC_2059	0	167.782	109.134	0	0	0
VC_2060	0	14.6461	0	0	41.2297	241.299
VC_2061	0	94.6327	41.354	0	0	0
VC_2062	0	52.8288	0	0	0	38.5653
VC_2063	0	17.029	30.1809	0	93.555	0
VC_2064	0	20.1646	11.0197	0	445.284	0
VC_2065	0	34.9754	14.3646	0	0	0
VC_2066	0	14.6108	11.3379	0	0	0
VC_2067	0	44.7905	3.70981	72.0053	11.2655	8.97757
VC_2068	0	16.0027	0	0	0	21.0818
VC_2069	0	11.2218	4.39731	0	31.7735	0
VC_2071	0	227.227	160.943	0	0	0
VC_2072	0	112.131	32.881	0	353.886	0
VC_2073	0	45.578	13.6308	34.6059	0	10.0265
VC_2074	0	0	0	40.0962	0	10.9333
VC_2075	0	14.3838	10.7295	0	0	0
VC_2076	0	29.5134	15.4044	0	39.5592	0
VC_2077	0	0	0	0	62.7586	0
VC_2078	0	6.54534	5.71426	16.5533	1603.1	0
VC_2079	0	7.84861	0	53.5288	51.157	40.8372
VC_2080	0	37.7574	71.5073	0	0	0
VC_2081	0	12.5683	6.42049	0	0	0
VC_2082	0	0	0	69.3692	0	102.361
VC_2083	0	84.7614	166.63	0	0	0
VC_2084	0	0	0	0	1183.26	0
VC_2085	0	28.7769	51.3348	0	0	0
VC_2086	0	249.507	458.38	0	0	0
VC_2087	0	19.1977	34.8507	0	0	0
VC_2088	0	10.3911	19.1926	0	0	0
VC_2089	0	63.2261	140.966	19.5178	0	3821.43
VC_2090	15.1956	76.2808	47.3015	198.681	174.082	18.9533
VC_2091	0	0	0	6.37407	0	4.80675
VC_2092	0	0	0	156.364	0	0
VC_2093	0	57.5512	0	11.3219	0	0
VC_2094	0	54.2877	27.6938	0	0	0
VC_2095	0	0	0	22.2265	0	8.0224
VC_2096	0	57.7859	0	0	317.719	0
VC_2097	0	0	0	103.022	0	0
VC_2098	0	0	0	0	39.5616	13.1115
VC_2099	0	0	0	0	37.8255	42.3099
VC_2100	0	397.06	198.401	0	193.984	0
VC_2101	0	0	7.23339	11.4096	0	0
VC_2104	0	0	0	0	0	24.3789
VC_2105	0	25.3679	45.1366	0	0	0
VC_2106	4.05866	0	0	308.401	0	0
VC_2107	129.565	0	0	0	0	4409.25
VC_2108	0	78.111	22.4834	0	0	0
VC_2109	0	46.2982	0	0	5.54128	0
VC_2110	0	8.79987	7.4371	0	0	0
VC_2111	0	0	35.8672	8.90978	0	0
VC_2112	14.0063	0	0	11.0197	0	0
VC_2113	191.203	0	50.9013	99.6861	0	0
VC_2114	0	0	10.8838	0	48.2287	0
VC_2115	0	0	8.61665	0	0	0
VC_2116	0	0	0	0	0	5.55371
VC_2120	0	0	279.882	0	785.404	0
VC_2122	148.719	0	27.7716	57.3599	0	0
VC_2123	0	12.6715	23.1047	0	0	0
VC_2124	0	264.5	491.746	0	0	0
VC_2125	0	0	20.6379	0	0	0
VC_2126	0	0	0	72.369	0	0
VC_2127	0	11.9821	8.04219	27.9865	0	12.9659
VC_2128	0	27.2973	0	9.93475	0	0
VC_2129	0	0	13.1232	23.6517	0	0
VC_2130	89.6994	0	0	7.2043	0	0
VC_2131	10.0544	0	14.1404	7.63805	0	0
VC_2132	0	0	9.73963	43.5523	0	0
VC_2133	258.004	0	0	118.823	0	0
VC_2134	0	5.90102	5.39796	0	0	0
VC_2135	0	21.3706	40.7806	0	0	0
VC_2136	49.3563	0	0	0	10.539	0
VC_2137	61.1232	0	0	0	0	0
VC_2138	0	0	0	0	147.237	44.5719
VC_2139	0	15.2237	5.27223	0	0	0
VC_2140	258.442	0	12.5914	0	0	0
VC_2141	197.028	0	0	0	0	0
[truncated: 6,758 more rows]

## Sheet: Figure 1d
Figure 1d	Number means the relative abundace (%)
	SK	ST	STL	SWH	TP	YL
VC_3684	0	1.83	1.21	0.00284	0.00301	0.00563
VC_3861	0	0	0	0.00458	0.00246	3
VC_4267	0	0.0157	0.0165	0.0168	2.78	0
VC_5315	2.57	0.476	0.899	0.252	0	0
VC_5645	0	0.613	1.43	0	0	0.00691
VC_6510	0	0.039	0.00532	0.672	0.174	1.26

## Sheet: Figure 2
Figure 2	Each number means the viral genera number detected in the sample.
SK	YL	ST	STL	SWH	TP
0	1	0	0	0	2
4	2	2	3	1	5
10	6	3	6	2	6
13	7	6	9	4	9
17	17	9	10	6	12
19	29	10	11	7	17
21	32	11	12	8	18
22	35	12	13	13	21
26	36	13	14	17	22
27	38	14	15	18	29
36	41	15	16	19	34
37	43	16	17	22	35
41	62	20	20	29	36
43	70	23	21	32	38
63	82	24	23	33	39
65	88	25	24	34	40
66	92	26	25	36	42
71	107	27	26	37	46
75	108	28	27	39	49
78	127	29	28	41	64
79	130	30	30	42	66
85	132	31	31	43	67
86	134	33	32	48	68
87	137	35	35	63	70
90	146	36	36	65	76
91	148	37	37	71	77
92	150	38	38	72	80
104	155	39	40	75	85
106	169	41	41	78	86
132	171	42	46	79	87
135	172	43	48	82	92
136	176	46	49	85	93
137	179	48	50	86	94
146	180	49	62	88	100
148	183	50	63	90	101
150	191	62	66	91	102
152	200	64	67	92	103
155	208	65	68	98	105
162	210	66	69	101	106
178	217	68	71	103	109
182	219	69	72	105	112
183	221	71	73	106	127
184	222	73	74	107	128
189	233	74	76	109	130
192	234	76	78	110	131
198	236	77	80	127	136
205	246	80	81	130	137
209	252	81	82	133	138
211	253	83	83	136	144
212	256	84	84	137	146
217	259	85	86	139	150
221	263	86	87	142	152
222	266	89	88	145	154
223	272	92	89	146	163
227	276	93	92	147	164
231	278	94	94	148	170
240	280	95	95	149	171
242	281	96	96	151	172
243	282	97	97	152	173
244	284	98	98	153	174
245	286	99	99	154	176
249	287	100	100	158	177
251	290	102	102	162	180
254	291	103	103	169	186
256	292	104	104	171	192
259	295	106	106	172	197
261	300	108	109	173	199
265	306	109	111	174	201
266	307	111	112	176	206
274	311	112	114	178	210
275	315	114	127	179	219
276	317	127	131	182	222
278	328	128	132	184	227
295	339	130	135	187	231
302	357	131	136	189	236
305	361	134	137	191	239
306	362	136	138	196	240
314	364	137	139	198	246
316	371	138	140	201	249
317	389	139	141	205	251
318	391	140	142	208	252
319	399	141	143	209	258
329	400	142	144	211	265
333	412	143	145	212	272
335	415	144	146	215	274
339	441	146	147	219	276
341	443	148	148	221	279
342	446	149	149	223	281
344	452	150	151	229	282
346	455	152	156	233	283
350	459	153	157	234	286
352	465	155	159	235	290
355	482	156	160	237	291
363	486	157	161	243	292
365	487	158	163	249	294
367	492	159	164	251	295
373	494	160	168	253	300
379	501	161	170	255	303
380	504	163	172	256	304
387	518	164	174	257	305
393	519	168	175	259	306
394	520	169	176	261	314
395	522	170	180	262	317
397	525	171	181	265	320
399	526	172	182	271	327
400	528	175	183	272	329
404	533	176	184	274	332
405	537	177	185	275	344
407	542	181	186	276	347
410	545	182	187	277	353
414	549	183	188	285	357
415	550	184	190	286	359
416	551	185	192	287	361
418	552	186	193	291	362
419	562	187	194	293	364
424	581	188	195	294	365
426	587	190	196	295	366
428	589	191	197	302	368
454	597	193	198	310	374
455	600	194	200	314	375
473	602	195	202	315	380
480	603	197	203	316	381
481	606	198	204	318	389
482	608	202	206	319	391
483	613	203	207	321	396
486	615	204	209	325	399
491	618	207	212	326	403
492	620	208	214	329	411
494	623	209	216	331	413
496	626	214	217	333	420
497	628	216	218	335	422
498	646	217	220	338	429
499	654	218	221	340	430
500	663	220	223	343	432
501	666	223	227	344	433
502	669	227	229	346	439
503	676	230	230	350	440
504	681	231	232	351	441
507	693	232	233	352	442
516	694	235	234	354	445
519	696	236	236	355	455
539	697	238	238	356	456
547	699	240	239	359	461
549	704	243	240	360	464
556	705	245	242	361	469
559	706	247	243	362	485
561	708	248	245	364	493
562	718	250	247	365	499
564	719	251	248	366	500
567	723	254	250	373	504
569	725	257	251	375	509
570	726	259	260	376	511
572	727	260	261	377	512
579	729	261	262	380	517
580	733	262	264	382	518
581	734	264	265	391	520
584	743	265	267	393	522
585	744	267	268	394	525
589	753	268	269	395	528
591	764	269	270	399	530
613	769	270	271	400	537
616	770	271	272	405	541
620	771	276	276	407	549
624	777	277	277	410	550
628	791	279	279	411	553
632	809	282	281	415	555
635	810	284	282	416	557
637	822	285	283	417	565
641	827	286	284	418	568
642	829	287	285	419	575
643	837	288	286	423	587
644	839	289	287	424	592
646	842	291	288	428	595
649	850	293	289	430	596
650	854	295	291	431	597
651	857	296	293	434	598
652	860	301	295	435	600
654	864	303	296	436	601
656	866	304	301	442	602
660	883	307	303	445	605
662	885	308	304	452	606
663	888	309	308	454	611
665	890	312	309	456	612
666	893	313	310	460	615
669	895	317	312	463	622
681	896	318	313	465	623
687	898	319	314	467	627
710	902	320	315	468	629
712	907	322	317	469	632
714	908	323	319	473	642
717	911	324	322	475	646
720	914	325	323	478	650
721	918	326	324	481	654
723	923	327	325	483	662
726	926	329	326	486	663
728	931	330	327	488	665
729	932	331	329	489	667
733	934	332	330	490	671
734	935	334	331	492	674
735	936	336	334	494	677
741	941	337	336	496	679
744	953	338	337	498	680
747	958	341	338	500	681
748	960	342	340	502	686
750	972	343	341	503	693
757	980	345	342	504	694
762	994	347	345	507	695
764	1002	349	346	509	696
768	1004	350	347	523	697
771	1015	351	349	537	699
772	1019	355	350	538	705
779	1020	356	352	539	718
780	1024	360	354	542	723
788	1025	363	355	544	725
789	1026	365	360	547	727
798	1033	368	362	549	728
801	1034	370	364	551	743
820	1039	371	365	552	744
821	1054	372	367	553	747
822	1057	374	368	557	755
828	1058	376	370	559	758
831	1064	381	371	562	760
832	1085	387	372	564	764
834	1088	389	374	565	767
837	1103	390	375	568	768
839	1113	391	376	569	774
840	1122	392	377	572	776
842	1126	394	379	579	781
846	1128	395	381	581	791
847	1130	396	382	582	792
849	1135	397	383	585	793
854	1137	398	389	587	794
856	1140	401	390	590	795
857	1143	402	392	592	797
858	1144	403	394	596	799
859	1152	404	395	603	802
860	1155	405	397	606	803
862	1156	406	398	607	804
863	1163	408	401	608	805
864	1164	409	402	610	809
869	1166	412	403	614	813
871	1168	415	405	616	819
878	1171	417	406	618	823
882	1189	420	407	619	825
883	1191	421	408	620	826
890	1193	422	409	624	833
891	1195	424	415	626	841
908	1197	425	417	628	851
923	1203	427	420	630	853
930	1204	428	421	633	855
939	1210	429	422	634	868
942	1214	432	423	635	879
943	1219	433	425	637	880
947	1238	435	426	641	883
953	1243	436	427	642	886
954	1248	437	428	643	888
958	1250	438	429	644	893
960	1256	439	432	646	899
962	1257	440	434	651	902
973	1260	442	436	652	903
981	1275	443	437	656	904
984	1277	444	438	657	906
987	1289	445	440	660	907
988	1290	448	442	663	908
992	1292	452	443	665	911
994	1294	453	444	667	912
996	1296	455	445	668	913
1002	1302	456	446	669	915
1003	1306	458	448	670	916
1004	1311	459	453	672	918
1026	1314	465	456	673	922
1028	1327	466	458	674	927
1039	1339	469	459	675	928
1045	1348	470	460	684	931
1049	1351	471	461	685	932
1052	1352	472	463	686	934
1053	1357	473	466	687	935
1054	1363	474	470	693	936
1055	1371	476	471	696	938
1065	1380	477	472	697	940
1068	1388	478	473	698	945
1069	1391	479	474	699	946
1078	1392	480	475	704	947
1085	1393	482	476	705	949
1088	1410	487	477	708	953
1094	1414	489	478	712	956
1097	1417	491	479	713	958
1098	1421	492	483	714	959
1100	1424	493	487	715	960
1101	1440	494	489	719	961
1105	1442	495	490	720	964
1110	1445	497	491	723	965
1126	1470	498	493	725	970
1135	1477	499	494	726	972
1146	1503	500	495	728	975
1160	1506	503	497	729	978
1166	1510	505	498	734	983
1172	1516	506	500	735	985
1174	1521	507	502	737	986
1175	1527	508	503	741	993
1182	1539	509	505	742	999
1183	1551	510	506	747	1002
1185	1574	511	507	748	1007
1186	1575	512	508	750	1009
1187	1576	513	510	757	1011
1191	1589	514	512	758	1013
1193	1590	515	514	761	1014
1196	1594	516	515	762	1018
1197	1602	517	516	764	1019
1198	1615	518	518	767	1020
1202	1617	520	520	770	1024
1203	1619	521	521	771	1029
1206	1623	522	524	775	1030
1212	1627	524	526	779	1038
1214	1634	526	527	780	1039
1216	1635	527	528	781	1040
1219	1638	528	529	792	1041
1221	1642	529	530	795	1043
1225	1644	530	531	798	1045
1227	1647	531	532	799	1046
1229	1650	532	533	805	1054
1238	1657	533	534	809	1057
1245	1662	534	536	810	1059
1276	1664	536	537	813	1060
1283	1670	537	539	814	1061
1287	1674	538	541	815	1067
1301	1679	539	542	818	1069
1304	1680	544	549	819	1073
1307	1682	545	550	820	1075
1309	1686	549	554	821	1078
1311	1691	550	555	822	1079
1312	1700	554	556	824	1080
1313	1701	555	558	829	1082
1314	1702	557	559	832	1084
1316	1704	558	560	834	1085
1318	1708	560	561	837	1087
1319	1716	563	563	839	1088
1321	1718	565	565	840	1096
1323	1721	566	566	845	1099
1324	1733	570	570	849	1100
1326	1739	571	571	851	1106
1333	1753	572	573	853	1107
1334	1754	573	574	854	1108
1337	1755	574	575	856	1115
1339	1758	575	576	857	1116
1342	1761	576	577	859	1119
1346	1764	577	578	860	1121
1347	1768	578	581	862	1126
1349	1771	581	582	864	1128
1355	1774	583	583	866	1130
1356	1775	586	584	869	1132
1357	1776	587	586	870	1133
1359	1781	588	587	871	1135
1361	1785	592	588	878	1136
1364	1802	595	590	879	1137
1375	1808	598	592	881	1141
1378	1811	599	595	882	1144
1386	1820	600	596	883	1146
1387	1829	602	598	885	1150
1391	1838	603	599	887	1153
1412	1849	605	600	888	1154
1433	1850	606	603	889	1155
1445	1853	608	606	890	1156
1447	1854	610	607	892	1162
1449	1855	611	608	898	1163
1453	1856	613	610	899	1173
1454	1857	615	612	904	1174
1456	1864	617	613	905	1177
1457	1865	619	614	906	1179
1459	1866	621	617	908	1185
1463	1869	622	618	909	1190
1464	1870	624	620	914	1193
1467	1871	625	621	917	1200
1468	1875	626	624	922	1203
1477	1877	627	625	924	1204
1481	1882	628	626	926	1206
1482	1884	629	627	928	1208
1484	1886	630	628	930	1211
1488	1888	631	629	933	1213
1491	1894	632	631	939	1214
1495	1895	633	632	941	1215
1496	1896	634	634	942	1216
1499	1899	635	635	943	1222
1501	1904	638	637	947	1231
1502	1907	639	638	948	1232
1503	1916	640	639	949	1235
1504	1924	642	640	954	1239
1507	1925	644	642	957	1243
1510	1932	645	644	958	1247
1511	1946	646	645	961	1248
1522	1948	647	646	962	1250
1523	1950	648	647	963	1251
1526	1954	650	648	966	1254
1528	1959	651	650	970	1258
1532	1960	652	651	973	1259
1533	1963	653	653	974	1263
1534	1969	654	654	981	1265
1535	1981	655	655	984	1266
1543	1982	657	657	987	1274
1544	1997	658	658	989	1277
1546	1999	659	659	993	1287
1587	2006	661	661	994	1288
1589	2007	663	663	996	1289
1593	2008	664	664	997	1290
1602	2009	665	667	999	1291
1603	2012	666	668	1000	1294
1605	2017	667	671	1001	1298
1606	2025	668	673	1002	1306
1608	2029	670	674	1003	1311
1609	2040	671	678	1004	1322
1612	2041	673	679	1006	1345
1615	2043	674	680	1007	1348
1620	2048	676	681	1011	1362
1621	2051	678	682	1012	1368
1624	2052	679	683	1014	1370
1628	2060	680	684	1015	1373
1630	2062	681	688	1020	1387
1633	2067	682	689	1022	1391
1639	2068	683	690	1023	1392
1642	2073	684	692	1024	1397
1643	2074	686	693	1033	1399
1645	2079	688	695	1039	1403
1647	2082	689	696	1043	1404
1649	2089	690	697	1045	1405
1650	2090	692	698	1046	1412
1654	2091	693	699	1052	1414
1658	2095	694	703	1053	1416
1663	2098	696	705	1054	1417
1664	2099	697	706	1055	1418
1665	2104	698	709	1056	1421
1669	2107	699	710	1062	1427
1671	2116	703	714	1064	1430
1672	2127	705	715	1065	1431
1674	2138	709	716	1066	1440
1678	2148	713	717	1068	1454
1690	2153	716	721	1069	1458
1691	2165	717	722	1072	1466
1693	2174	718	725	1081	1470
1696	2186	720	726	1088	1475
1700	2191	721	729	1097	1479
1713	2199	722	730	1100	1494
1743	2216	725	731	1101	1496
1754	2217	726	732	1102	1499
1755	2218	728	735	1103	1500
1757	2232	729	736	1105	1501
1767	2241	730	737	1106	1502
1770	2249	731	738	1109	1504
1771	2261	732	739	1110	1507
1777	2263	735	740	1113	1508
1779	2265	736	741	1114	1511
1783	2278	737	742	1118	1512
1784	2282	738	743	1119	1516
1785	2283	739	744	1120	1520
1789	2286	740	745	1122	1522
1790	2287	741	746	1126	1527
1792	2294	742	748	1134	1528
1794	2295	743	749	1135	1530
1796	2300	745	751	1138	1535
1797	2306	746	752	1141	1536
1798	2309	749	754	1143	1539
1800	2312	751	755	1144	1541
1801	2313	752	756	1148	1544
1811	2315	754	757	1150	1549
1820	2317	755	759	1153	1551
1821	2321	756	760	1154	1555
1823	2324	759	761	1155	1558
1824	2327	760	762	1156	1561
1825	2328	761	763	1158	1562
1827	2334	762	764	1163	1574
1828	2335	763	765	1168	1576
1829	2345	764	766	1169	1577
1830	2346	765	769	1170	1580
1831	2351	766	770	1172	1581
1832	2354	772	772	1174	1584
1833	2362	773	773	1175	1594
1839	2363	775	775	1177	1607
1847	2364	776	777	1182	1608
1852	2370	777	778	1183	1614
1854	2372	778	779	1184	1621
1860	2373	779	780	1185	1622
1861	2382	780	782	1186	1630
1864	2389	782	783	1189	1635
1907	2390	783	784	1190	1638
1909	2392	784	785	1191	1639
1912	2425	785	788	1193	1646
1925	2432	793	789	1194	1647
1930	2437	794	793	1195	1666
1933	2443	795	794	1196	1669
1938	2448	796	795	1197	1670
1939	2457	797	796	1198	1682
1942	2461	799	799	1201	1685
1944	2466	800	800	1202	1686
1945	2478	801	801	1203	1688
1947	2479	802	802	1204	1689
1951	2482	803	803	1206	1691
1954	2484	804	804	1209	1693
1955	2493	806	806	1212	1701
1956	2501	807	807	1219	1704
1958	2505	808	808	1221	1705
1960	2509	809	809	1225	1708
1961	2510	810	810	1229	1709
1962	2524	812	812	1230	1710
1964	2525	814	814	1231	1712
1966	2532	815	815	1234	1713
1968	2533	818	818	1235	1717
1978	2543	819	819	1240	1718
1979	2549	820	820	1242	1720
1982	2552	826	824	1248	1722
1989	2558	828	825	1254	1725
1993	2561	829	826	1255	1732
1994	2563	830	828	1257	1733
1999	2573	832	829	1260	1744
2001	2577	833	830	1262	1746
2004	2583	834	831	1265	1748
2007	2587	835	832	1274	1749
2009	2595	836	833	1276	1754
2014	2597	838	834	1277	1756
2022	2602	843	835	1280	1760
2025	2606	844	836	1283	1765
2027	2607	848	838	1285	1766
2028	2611	852	843	1290	1768
2030	2622	853	844	1291	1769
2033	2624	855	845	1296	1773
2035	2625	856	846	1306	1774
2037	2626	858	848	1307	1785
2090	2628	859	851	1310	1790
2106	2631	861	852	1313	1791
2107	2636	863	853	1316	1803
2112	2637	865	855	1318	1804
2113	2643	866	858	1323	1814
2122	2644	867	861	1324	1822
2130	2645	868	863	1325	1829
2131	2646	870	865	1326	1830
2133	2649	872	866	1331	1831
2136	2650	873	867	1333	1833
2137	2652	878	868	1337	1838
2140	2653	880	870	1339	1840
2141	2657	882	872	1343	1844
2145	2658	883	873	1346	1845
2146	2670	884	878	1349	1850
2147	2698	885	880	1357	1851
2149	2704	886	882	1359	1856
2158	2705	887	883	1362	1858
2159	2709	890	884	1371	1859
2162	2710	891	885	1374	1860
2165	2717	892	887	1375	1863
2166	2718	894	889	1378	1866
2167	2721	895	890	1380	1867
2168	2732	897	891	1381	1872
2169	2741	898	892	1385	1873
2170	2744	899	893	1387	1878
2177	2746	900	894	1391	1885
2178	2751	901	896	1393	1886
2179	2756	902	897	1394	1891
2181	2757	903	898	1400	1894
2182	2761	905	899	1409	1896
2185	2767	906	900	1410	1898
2190	2774	907	901	1412	1901
2192	2783	908	902	1414	1904
2194	2797	909	904	1415	1905
2197	2799	910	906	1416	1909
2198	2800	912	907	1419	1910
2199	2807	913	908	1420	1916
2201	2810	916	909	1421	1927
2204	2820	917	910	1424	1932
2205	2821	919	917	1425	1935
2207	2832	920	919	1426	1946
2209	2836	921	920	1430	1949
2211	2837	924	921	1431	1953
2212	2839	927	924	1433	1954
2215	2850	931	926	1436	1958
2217	2862	933	931	1437	1959
2218	2864	935	935	1444	1970
2219	2866	937	937	1446	1978
2220	2876	940	940	1448	1980
2221	2878	942	942	1451	1985
2233	2881	943	943	1453	1990
2242	2883	944	944	1456	1993
2247	2884	948	945	1457	1995
2253	2888	949	950	1459	1996
2254	2899	950	951	1461	1999
2256	2904	951	952	1462	2003
2257	2905	952	955	1467	2009
2258	2906	953	957	1469	2017
2270	2907	955	958	1470	2024
2350	2909	956	959	1473	2026
2363	2922	958	960	1476	2039
2368	2927	959	961	1477	2041
2373	2929	961	962	1478	2045
2376	2931	963	963	1483	2046
2378	2942	965	964	1484	2047
2384	2950	966	965	1488	2048
2388	2951	967	967	1490	2053
2389	2960	968	968	1491	2054
2390	2961	969	969	1494	2055
2392	2981	971	971	1495	2056
2393	2985	972	972	1498	2058
2395	2987	975	975	1500	2060
2397	2990	976	976	1502	2063
2403	2991	977	977	1503	2064
2404	2999	978	978	1506	2067
2405	3000	979	979	1507	2069
2406	3012	980	980	1509	2072
2407	3014	982	981	1510	2076
2410	3015	983	982	1511	2077
2411	3031	986	983	1517	2078
2412	3032	988	985	1518	2079
2413	3034	989	986	1520	2084
2415	3035	990	988	1521	2090
2418	3038	991	989	1522	2096
2422	3047	997	990	1523	2098
2423	3057	998	991	1524	2099
2430	3064	1000	992	1526	2100
2434	3077	1002	993	1530	2109
2435	3080	1005	998	1531	2114
2436	3085	1006	999	1542	2120
2437	3092	1008	1000	1543	2136
2439	3100	1009	1002	1546	2138
2440	3105	1010	1003	1547	2153
2444	3111	1012	1005	1548	2157
2445	3146	1013	1008	1549	2160
2447	3148	1014	1009	1553	2163
2448	3161	1016	1010	1558	2165
2449	3180	1017	1011	1561	2166
2452	3185	1021	1013	1565	2172
2454	3186	1026	1014	1567	2188
2462	3188	1027	1016	1569	2191
2474	3193	1029	1017	1570	2201
2475	3197	1030	1021	1575	2210
2477	3201	1031	1022	1576	2215
2479	3205	1033	1024	1577	2217
2481	3207	1034	1025	1580	2224
2482	3212	1035	1027	1586	2232
2484	3216	1038	1028	1588	2238
2489	3218	1039	1029	1593	2240
2493	3221	1040	1030	1597	2245
2495	3226	1042	1031	1599	2247
2496	3233	1047	1035	1600	2251
2500	3236	1048	1038	1601	2252
2502	3237	1049	1039	1603	2258
2503	3238	1050	1040	1610	2261
2507	3240	1051	1041	1611	2262
2511	3242	1053	1042	1612	2267
2514	3244	1057	1043	1613	2269
2515	3251	1058	1047	1617	2277
2516	3260	1060	1048	1621	2279
2517	3261	1062	1049	1623	2282
2518	3264	1063	1050	1624	2284
2523	3271	1064	1051	1625	2285
2533	3273	1067	1053	1628	2287
2585	3277	1068	1056	1630	2288
2587	3285	1070	1058	1635	2295
2597	3292	1071	1060	1638	2296
2608	3297	1072	1061	1640	2297
2619	3298	1073	1062	1641	2299
2634	3299	1074	1063	1642	2301
2637	3309	1075	1066	1643	2305
2639	3310	1076	1067	1647	2313
2640	3311	1077	1068	1648	2315
2646	3315	1079	1070	1649	2317
2648	3318	1080	1071	1650	2320
2651	3319	1082	1072	1654	2323
2655	3325	1083	1074	1655	2327
2657	3330	1085	1075	1659	2328
2663	3332	1086	1076	1662	2329
2665	3334	1087	1077	1663	2334
2667	3336	1089	1078	1665	2335
2668	3346	1090	1079	1669	2341
2670	3348	1093	1080	1671	2347
2672	3357	1094	1083	1672	2348
2676	3364	1095	1085	1674	2352
2677	3367	1096	1086	1675	2361
2679	3371	1102	1088	1677	2372
2682	3379	1103	1089	1678	2373
2683	3381	1104	1090	1679	2374
2684	3386	1107	1093	1681	2381
2685	3387	1108	1094	1682	2382
2686	3389	1115	1095	1685	2393
2690	3390	1117	1096	1689	2397
2694	3391	1118	1101	1690	2402
2695	3393	1120	1102	1691	2403
2696	3406	1121	1103	1693	2414
2698	3407	1126	1104	1696	2418
2699	3410	1127	1106	1699	2421
2700	3411	1128	1107	1706	2424
2701	3418	1129	1108	1709	2425
2705	3419	1131	1109	1717	2436
2707	3427	1132	1113	1720	2439
2708	3429	1133	1114	1722	2441
2710	3460	1135	1115	1725	2443
2711	3495	1136	1117	1726	2444
2715	3498	1138	1118	1730	2451
2718	3514	1139	1120	1738	2452
2720	3519	1141	1121	1739	2453
2721	3524	1142	1127	1743	2454
2722	3529	1143	1128	1754	2455
2723	3536	1145	1129	1757	2458
2725	3539	1147	1131	1764	2461
2729	3540	1148	1134	1766	2463
2732	3542	1149	1135	1767	2465
2734	3545	1151	1136	1768	2468
2736	3560	1152	1138	1769	2472
2737	3566	1154	1139	1770	2473
2739	3568	1157	1142	1775	2477
2741	3570	1161	1143	1777	2478
2742	3582	1162	1144	1778	2479
2746	3584	1165	1145	1779	2487
2747	3598	1167	1147	1783	2492
2752	3608	1173	1148	1785	2497
2755	3614	1174	1149	1786	2498
2757	3616	1178	1151	1788	2499
2760	3619	1179	1154	1789	2500
2762	3620	1180	1157	1790	2505
2764	3629	1181	1162	1792	2506
2765	3637	1185	1165	1796	2507
2767	3639	1186	1167	1797	2514
2768	3652	1188	1169	1804	2522
2769	3668	1190	1170	1806	2531
2772	3671	1192	1173	1808	2535
2773	3675	1194	1174	1818	2537
2774	3679	1199	1178	1821	2539
2779	3682	1200	1179	1823	2540
2790	3684	1202	1180	1824	2541
2792	3692	1205	1181	1825	2542
2794	3695	1206	1183	1827	2547
2801	3699	1207	1184	1828	2548
2803	3700	1208	1186	1829	2550
2804	3701	1212	1187	1833	2551
2809	3707	1213	1188	1835	2552
2811	3710	1215	1190	1839	2559
2814	3712	1216	1192	1847	2561
2815	3718	1217	1194	1850	2562
2816	3731	1218	1197	1851	2563
2818	3737	1219	1199	1852	2564
2821	3746	1220	1202	1853	2568
2824	3750	1222	1203	1857	2569
2825	3753	1223	1205	1861	2578
2827	3756	1224	1206	1863	2580
2829	3765	1226	1207	1865	2581
2830	3776	1228	1208	1869	2586
2831	3787	1231	1212	1870	2587
2840	3788	1232	1213	1872	2597
2841	3789	1233	1214	1874	2609
2842	3791	1236	1215	1877	2614
2843	3799	1237	1216	1882	2617
2848	3803	1238	1217	1883	2618
2854	3819	1239	1218	1886	2623
2856	3826	1240	1219	1889	2633
2876	3836	1241	1220	1894	2634
2900	3839	1244	1223	1895	2638
2921	3843	1245	1224	1896	2643
2932	3844	1246	1225	1900	2647
2967	3846	1247	1226	1901	2648
2986	3847	1248	1227	1904	2659
2989	3850	1249	1228	1905	2660
3009	3855	1250	1231	1907	2669
3017	3859	1252	1232	1916	2680
3022	3860	1253	1233	1918	2684
3024	3861	1254	1235	1923	2689
3026	3862	1258	1236	1926	2694
3029	3867	1260	1237	1927	2700
3030	3872	1263	1238	1939	2703
3037	3873	1264	1240	1941	2705
3039	3874	1265	1241	1942	2706
3040	3875	1266	1242	1945	2708
3041	3878	1267	1244	1947	2712
3042	3880	1268	1245	1949	2717
3043	3881	1269	1246	1950	2720
3047	3886	1270	1247	1954	2737
3050	3887	1271	1248	1955	2738
3053	3891	1273	1249	1956	2742
3060	3895	1275	1250	1957	2744
3061	3896	1276	1252	1958	2753
3062	3902	1278	1253	1961	2754
3066	3907	1279	1254	1962	2760
3067	3919	1281	1257	1964	2761
3071	3920	1288	1258	1966	2762
3072	3925	1293	1260	1967	2763
3073	3931	1294	1262	1968	2768
3075	3935	1296	1263	1969	2774
3076	3960	1297	1264	1972	2778
3077	3968	1298	1265	1975	2780
3079	3974	1299	1266	1976	2781
3082	3976	1300	1267	1977	2783
3087	3980	1302	1268	1981	2787
3088	3998	1303	1269	1982	2795
3089	3999	1305	1270	1985	2799
3091	4011	1306	1271	1988	2800
3093	4019	1307	1273	1989	2806
3098	4043	1308	1276	1992	2810
3101	4066	1310	1278	1993	2812
3102	4076	1312	1279	1994	2813
3106	4079	1315	1281	1998	2821
3107	4087	1317	1283	1999	2822
3110	4098	1320	1285	2000	2824
3111	4101	1323	1288	2005	2825
3112	4102	1326	1291	2007	2826
3113	4103	1327	1292	2009	2828
3116	4112	1329	1293	2016	2830
3117	4113	1330	1297	2017	2833
3119	4117	1331	1298	2028	2835
3122	4118	1332	1299	2030	2843
3123	4125	1335	1300	2031	2844
3124	4132	1336	1302	2033	2853
3127	4133	1338	1303	2035	2859
3128	4156	1339	1305	2037	2862
3130	4159	1340	1306	2041	2864
3133	4161	1341	1308	2043	2869
3136	4169	1342	1310	2048	2870
3137	4172	1344	1312	2049	2874
3138	4182	1345	1314	2052	2875
3139	4187	1346	1315	2053	2878
3140	4197	1347	1317	2058	2879
3144	4198	1353	1319	2067	2880
3146	4205	1354	1320	2073	2882
3148	4206	1355	1321	2074	2883
3153	4215	1356	1322	2078	2885
3154	4220	1357	1323	2079	2889
3156	4222	1358	1326	2082	2890
3159	4225	1360	1327	2089	2891
3161	4242	1363	1329	2090	2895
3164	4243	1364	1330	2091	2899
3171	4245	1365	1331	2092	2904
3172	4247	1366	1332	2093	2909
3175	4249	1367	1334	2095	2916
3176	4250	1368	1335	2097	2922
3178	4251	1369	1336	2101	2923
3180	4260	1370	1338	2106	2928
3186	4265	1371	1340	2111	2931
3189	4271	1372	1341	2112	2933
3190	4277	1373	1342	2113	2939
3197	4278	1376	1344	2122	2942
3198	4285	1377	1351	2126	2945
3200	4293	1379	1353	2127	2947
3202	4294	1380	1354	2128	2950
3203	4299	1382	1355	2129	2958
3205	4309	1383	1358	2130	2961
3207	4313	1384	1360	2131	2962
3210	4316	1386	1361	2132	2965
3216	4321	1389	1362	2133	2966
3217	4328	1390	1363	2143	2978
3240	4329	1391	1364	2145	2979
3251	4337	1394	1365	2146	2980
3259	4347	1395	1366	2147	2981
3315	4348	1396	1367	2148	2982
3325	4349	1397	1368	2149	2984
3375	4355	1398	1369	2151	2991
3389	4356	1399	1370	2152	2992
3399	4367	1401	1371	2153	2993
3400	4374	1402	1372	2158	2994
3404	4378	1403	1373	2159	2995
3410	4380	1404	1374	2160	2998
3412	4382	1405	1376	2162	3003
3423	4399	1406	1377	2163	3009
3424	4401	1407	1379	2164	3013
3425	4413	1408	1381	2165	3034
3428	4417	1410	1382	2167	3044
3441	4448	1411	1383	2168	3047
3443	4453	1412	1384	2169	3052
3444	4456	1413	1385	2170	3053
3445	4461	1415	1389	2174	3060
3446	4470	1416	1390	2178	3064
3448	4472	1417	1391	2179	3070
3449	4484	1420	1394	2180	3071
3451	4490	1422	1395	2181	3078
3454	4494	1423	1396	2182	3085
3455	4504	1431	1397	2188	3086
3456	4506	1433	1398	2194	3090
3458	4512	1435	1401	2197	3092
3461	4514	1441	1402	2199	3097
3462	4522	1443	1403	2204	3099
3463	4537	1446	1404	2205	3103
3464	4539	1448	1406	2207	3110
3465	4540	1450	1407	2209	3117
3468	4543	1451	1408	2210	3120
3471	4545	1452	1410	2211	3127
3472	4546	1453	1411	2212	3131
3475	4548	1454	1412	2215	3132
3477	4549	1455	1413	2217	3135
3478	4550	1457	1415	2219	3137
3481	4551	1460	1416	2221	3138
3483	4552	1463	1417	2222	3142
3486	4555	1464	1418	2224	3157
3492	4560	1465	1419	2225	3163
3496	4564	1467	1420	2233	3166
3497	4565	1468	1422	2238	3167
3503	4566	1469	1423	2239	3169
3508	4569	1471	1425	2241	3174
3512	4570	1472	1433	2242	3175
3516	4572	1473	1435	2244	3176
3517	4574	1474	1436	2245	3179
3518	4575	1476	1437	2246	3184
3521	4576	1479	1441	2247	3187
3526	4578	1480	1442	2248	3188
3529	4580	1481	1443	2249	3191
3531	4586	1483	1444	2250	3193
3534	4590	1485	1446	2252	3196
3535	4591	1486	1447	2254	3205
3537	4593	1487	1450	2258	3212
3540	4594	1489	1451	2265	3216
3541	4595	1490	1452	2267	3217
3544	4596	1492	1453	2268	3221
3545	4597	1493	1454	2270	3222
3546	4598	1496	1455	2271	3225
3548	4599	1499	1458	2279	3226
3549	4600	1503	1460	2281	3230
3550	4607	1505	1464	2285	3232
3555	4619	1508	1465	2301	3234
3557	4622	1511	1466	2303	3235
3562	4623	1513	1467	2304	3236
3563	4629	1514	1469	2314	3239
3566	4636	1515	1471	2317	3240
3567	4642	1517	1472	2319	3243
3568	4645	1518	1473	2325	3244
3571	4649	1522	1474	2331	3245
3582	4653	1525	1475	2333	3247
3586	4669	1526	1476	2334	3248
3589	4679	1528	1477	2337	3250
3591	4685	1529	1479	2338	3251
3595	4687	1530	1480	2339	3254
3596	4690	1534	1483	2341	3262
3598	4691	1535	1485	2342	3263
3600	4704	1536	1486	2344	3264
3601	4707	1537	1487	2345	3267
3604	4723	1538	1489	2348	3268
3606	4724	1540	1492	2350	3269
3607	4729	1541	1493	2351	3275
3608	4730	1544	1498	2353	3279
3611	4738	1545	1499	2361	3280
3612	4740	1547	1501	2368	3282
3615	4751	1548	1502	2370	3285
3617	4771	1549	1505	2371	3288
3621	4785	1550	1508	2374	3289
3622	4788	1551	1509	2378	3294
3624	4803	1552	1511	2379	3295
3625	4819	1553	1512	2385	3297
3639	4831	1554	1513	2386	3299
3681	4832	1555	1514	2388	3300
3682	4841	1556	1515	2389	3303
3714	4862	1557	1517	2391	3314
3725	4864	1558	1518	2393	3317
3826	4866	1559	1522	2395	3320
3850	4875	1560	1525	2401	3323
3859	4876	1561	1526	2405	3325
3871	4887	1563	1529	2406	3327
3895	4895	1564	1530	2407	3338
3896	4922	1565	1536	2409	3343
3901	4928	1566	1537	2410	3346
3910	4939	1568	1538	2411	3347
3914	4954	1571	1540	2412	3348
3915	4955	1573	1541	2419	3350
3917	4958	1577	1542	2422	3360
3919	4960	1578	1545	2424	3367
3921	4969	1579	1548	2427	3368
3922	4973	1584	1549	2429	3369
3923	4981	1585	1550	2435	3372
3925	5017	1586	1551	2440	3373
3926	5042	1587	1552	2441	3376
3927	5047	1591	1553	2442	3377
3928	5049	1593	1554	2445	3379
3929	5050	1598	1555	2446	3381
3931	5054	1599	1556	2450	3384
3932	5068	1602	1557	2452	3385
3933	5069	1604	1558	2457	3386
3936	5075	1605	1559	2460	3388
3938	5086	1606	1560	2462	3389
3940	5087	1609	1561	2463	3390
3941	5097	1611	1563	2467	3392
3942	5108	1614	1564	2471	3393
3943	5110	1615	1565	2477	3410
3945	5114	1616	1566	2478	3421
3946	5133	1618	1567	2479	3426
3949	5134	1621	1568	2482	3429
3950	5139	1622	1573	2486	3470
3952	5145	1624	1576	2488	3476
3954	5147	1626	1578	2489	3494
3956	5158	1629	1579	2490	3495
3958	5161	1631	1584	2491	3506
3960	5162	1632	1585	2494	3514
3961	5163	1633	1586	2495	3515
3964	5168	1636	1587	2496	3519
3966	5185	1637	1588	2497	3521
3967	5196	1645	1590	2501	3523
3969	5217	1646	1591	2502	3540
3970	5224	1647	1597	2503	3542
3972	5235	1648	1598	2510	3546
3975	5257	1651	1600	2515	3561
3977	5267	1652	1601	2516	3564
3978	5278	1653	1603	2517	3572
3981	5306	1654	1604	2522	3578
3984	5313	1655	1605	2523	3580
3986	5319	1656	1606	2525	3592
3987	5321	1658	1608	2533	3599
3990	5333	1659	1609	2535	3618
3997	5349	1660	1611	2540	3619
4000	5362	1661	1614	2543	3620
4001	5375	1665	1615	2545	3627
4005	5381	1666	1616	2549	3635
4006	5384	1667	1618	2553	3636
4007	5391	1668	1619	2554	3638
4008	5394	1669	1620	2560	3643
4009	5397	1673	1621	2564	3648
4011	5398	1676	1622	2566	3650
4012	5399	1683	1624	2573	3653
4014	5405	1687	1626	2574	3656
4016	5414	1691	1629	2575	3658
4020	5415	1692	1631	2576	3659
4021	5417	1694	1632	2581	3663
4022	5418	1695	1634	2583	3664
4023	5420	1697	1635	2585	3667
4025	5424	1698	1636	2595	3669
4027	5428	1699	1637	2598	3672
4028	5439	1700	1638	2600	3675
4029	5440	1701	1639	2602	3678
4030	5444	1702	1640	2606	3681
4033	5449	1703	1641	2608	3682
4034	5457	1706	1647	2610	3684
4035	5468	1707	1648	2613	3685
4036	5469	1708	1649	2617	3689
4037	5471	1709	1651	2619	3690
4040	5472	1711	1652	2624	3693
4043	5474	1712	1653	2627	3694
4045	5478	1714	1654	2634	3699
4046	5484	1715	1655	2637	3700
4047	5486	1716	1656	2638	3706
4052	5497	1717	1657	2642	3709
4054	5502	1719	1660	2648	3710
4056	5506	1720	1661	2651	3713
4057	5508	1721	1663	2657	3717
4065	5515	1722	1667	2658	3718
4066	5516	1723	1668	2659	3723
4068	5518	1724	1669	2661	3725
4069	5522	1725	1673	2662	3726
4071	5524	1726	1674	2664	3729
4072	5529	1727	1675	2665	3733
4073	5530	1728	1676	2668	3736
4077	5531	1729	1681	2669	3737
4078	5536	1730	1683	2672	3743
4079	5537	1731	1684	2674	3745
4083	5538	1733	1687	2675	3748
4087	5539	1735	1691	2677	3752
4088	5540	1736	1692	2678	3753
4089	5542	1737	1694	2679	3755
4092	5545	1738	1695	2680	3767
4093	5548	1739	1697	2682	3768
4096	5550	1740	1698	2684	3771
4098	5553	1741	1699	2686	3777
4099	5554	1742	1700	2687	3779
4100	5555	1744	1702	2696	3788
4107	5556	1745	1703	2697	3789
4108	5557	1746	1705	2701	3790
4110	5561	1747	1706	2702	3804
4112	5564	1748	1707	2707	3805
4113	5566	1750	1708	2709	3813
4114	5567	1752	1711	2710	3819
4115	5568	1754	1712	2715	3820
4116	5569	1759	1714	2720	3822
4118	5570	1764	1715	2721	3823
4119	5571	1766	1716	2723	3824
4120	5572	1771	1718	2725	3826
4124	5573	1772	1719	2731	3827
4130	5574	1773	1720	2732	3828
4131	5578	1774	1721	2734	3829
4134	5583	1775	1722	2735	3831
4135	5585	1776	1723	2738	3832
4137	5588	1780	1724	2740	3833
4139	5589	1782	1725	2742	3835
4141	5591	1786	1726	2747	3839
4146	5592	1787	1727	2751	3843
4148	5595	1788	1728	2752	3845
4149	5598	1791	1729	2753	3851
4150	5611	1792	1730	2754	3852
4151	5620	1793	1731	2764	3854
4154	5622	1794	1733	2765	3855
4156	5634	1795	1735	2766	3858
4158	5645	1799	1736	2767	3860
4159	5655	1801	1737	2770	3861
4161	5658	1803	1738	2772	3864
4164	5660	1805	1739	2773	3865
4166	5669	1807	1740	2777	3866
4169	5678	1809	1741	2781	3868
4173	5679	1810	1742	2782	3869
4174	5680	1812	1743	2788	3873
4181	5685	1813	1744	2789	3874
4182	5686	1814	1745	2798	3876
4185	5707	1815	1746	2800	3877
4191	5719	1816	1747	2801	3878
4192	5722	1817	1748	2803	3879
4246	5725	1819	1749	2805	3883
4277	5761	1821	1750	2807	3884
4288	5788	1822	1752	2809	3885
4299	5796	1823	1754	2811	3886
4316	5801	1826	1759	2815	3893
4327	5807	1828	1761	2817	3894
4388	5811	1829	1764	2821	3897
4435	5818	1832	1765	2824	3898
4446	5834	1833	1772	2825	3911
4457	5839	1834	1774	2829	3912
4508	5860	1836	1775	2831	3913
4516	5861	1837	1776	2836	3935
4518	5862	1840	1780	2839	3948
4541	5866	1841	1781	2841	3952
4562	5870	1842	1782	2842	3957
4606	5877	1843	1787	2848	3959
4622	5882	1846	1788	2856	3979
4623	5887	1847	1791	2866	3988
4628	5891	1848	1792	2869	4017
4633	5899	1850	1793	2876	4018
4635	5901	1852	1798	2881	4021
4636	5911	1856	1799	2885	4039
4637	5923	1858	1800	2891	4041
4640	5934	1859	1801	2899	4043
4642	5975	1862	1803	2900	4044
4643	6007	1866	1805	2903	4049
4645	6018	1867	1806	2905	4053
4646	6021	1868	1807	2907	4055
4647	6062	1870	1808	2909	4076
4649	6068	1873	1809	2914	4077
4650	6093	1876	1810	2921	4079
4651	6095	1877	1812	2928	4081
4652	6134	1878	1813	2932	4087
4653	6149	1879	1814	2936	4099
4654	6169	1880	1815	2941	4101
4658	6208	1881	1816	2942	4105
4659	6215	1884	1817	2948	4108
4662	6216	1887	1821	2949	4111
4663	6219	1888	1826	2953	4116
4664	6248	1890	1827	2956	4123
4665	6261	1891	1828	2960	4126
4666	6274	1892	1833	2963	4140
4668	6280	1893	1834	2968	4144
4669	6304	1897	1836	2969	4168
4670	6313	1898	1837	2975	4170
4671	6323	1900	1840	2981	4172
4672	6367	1902	1841	2983	4176
4674	6393	1903	1842	2984	4177
4675	6414	1907	1843	2985	4179
4676	6418	1908	1844	2986	4181
4677	6438	1909	1845	2987	4189
4678	6447	1910	1846	2988	4191
4679	6480	1911	1847	2989	4195
4683	6492	1912	1848	2990	4196
4684	6504	1918	1849	2992	4198
4685	6505	1928	1850	2993	4201
4686	6510	1929	1852	2996	4202
4688	6565	1931	1855	3008	4204
4689	6573	1934	1857	3012	4205
4690	6608	1935	1858	3014	4208
4691	6618	1937	1859	3017	4209
4692	6626	1938	1862	3020	4211
4694	6629	1940	1863	3021	4213
4695	6654	1941	1866	3023	4220
4696	6659	1943	1868	3026	4233
4699	6663	1945	1869	3030	4234
4700	6664	1946	1874	3031	4237
4705	6666	1952	1876	3036	4238
4707	6677	1953	1878	3038	4241
4708	6678	1954	1879	3039	4245
4709	6679	1957	1880	3040	4249
4710	6680	1958	1881	3042	4253
4711	6682	1965	1885	3043	4257
4712	6692	1969	1887	3045	4263
4715	6696	1970	1888	3049	4267
4716	6699	1971	1890	3050	4272
4717	6700	1973	1891	3053	4273
4718	6701	1974	1892	3059	4277
4719	6708	1976	1893	3060	4282
4720	6710	1977	1895	3061	4283
4721	6719	1980	1897	3062	4286
4724	6722	1981	1898	3066	4291
4727	6725	1983	1899	3067	4297
4728	6729	1984	1900	3068	4305
4731	6731	1986	1902	3075	4307
4732	6736	1987	1903	3076	4314
4733	6741	1988	1904	3078	4315
4734	6742	1989	1908	3088	4324
4737	6743	1995	1910	3091	4326
4739	6745	1996	1911	3093	4328
4740	6750	1998	1912	3095	4332
4742	6753	2002	1923	3096	4338
4743	6758	2004	1924	3097	4339
4744	6759	2008	1928	3100	4344
4745	6760	2009	1929	3102	4351
4746	6761	2010	1930	3107	4352
4747	6762	2011	1931	3110	4353
4748	6764	2012	1934	3111	4355
4751	6768	2013	1935	3113	4356
4752	6769	2015	1937	3116	4362
4754	6771	2016	1938	3119	4364
4758	6773	2017	1940	3122	4368
4760	6775	2018	1941	3123	4380
4763	6778	2019	1943	3128	4381
4764	6780	2020	1944	3130	4384
4766	6786	2021	1945	3133	4386
4767	6787	2022	1948	3136	4395
4769	6788	2024	1952	3138	4396
4770	6789	2026	1953	3144	4399
4772	6790	2027	1957	3146	4403
4773	6791	2031	1958	3148	4411
4774	6793	2032	1959	3151	4418
4775	6795	2034	1965	3153	4419
4777	6798	2035	1969	3154	4424
4779	6799	2036	1970	3155	4430
4781	6801	2039	1971	3159	4434
4785	6802	2040	1973	3163	4435
4786	6805	2041	1974	3164	4439
4788	6806	2042	1976	3170	4444
4791	6813	2044	1977	3171	4446
4792	6817	2045	1980	3174	4449
4793	6819	2046	1981	3177	4453
4794	6820	2047	1983	3181	4454
4795	6821	2049	1984	3182	4457
4796	6823	2050	1986	3187	4461
4799	6824	2054	1987	3189	4469
4800	6827	2055	1989	3190	4490
4802	6828	2056	1992	3191	4496
4806	6830	2057	1993	3198	4507
4807	6832	2059	1994	3199	4509
4808	6833	2060	1995	3205	4512
4809	6834	2061	1996	3209	4513
4810	6840	2062	1998	3210	4515
4812	6841	2063	1999	3214	4518
4813	6842	2064	2000	3216	4520
4814	6843	2065	2002	3218	4522
4815	6844	2066	2003	3219	4527
4817	6845	2067	2009	3229	4529
4821	6847	2068	2010	3239	4530
4822	6848	2069	2011	3241	4536
4823	6849	2071	2013	3251	4537
4827	6852	2072	2015	3253	4545
4828	6853	2073	2017	3257	4547
4829	6854	2075	2018	3260	4554
4830	6857	2076	2019	3261	4557
4831	6862	2078	2020	3262	4559
4832	6864	2079	2021	3279	4561
4839	6866	2080	2022	3280	4563
4840	6867	2081	2023	3283	4564
4841	6880	2083	2026	3285	4569
4843	6881	2085	2029	3286	4570
4847	6883	2086	2032	3290	4571
4848	6886	2087	2034	3292	4572
4850	6887	2088	2036	3301	4574
4853	6888	2089	2037	3306	4575
4856	6891	2090	2039	3307	4577
4857	6892	2093	2040	3308	4580
4858	6899	2094	2041	3309	4581
4859	6900	2096	2042	3312	4582
4862	6902	2100	2043	3315	4583
4876	6904	2105	2044	3317	4585
4877	6907	2108	2046	3318	4586
4878	6911	2109	2047	3321	4587
4879	6914	2110	2049	3322	4588
4882	6915	2123	2050	3325	4589
4883	6917	2124	2054	3326	4590
4886	6918	2127	2055	3328	4592
4887	6919	2128	2056	3332	4594
4888	6921	2134	2057	3336	4596
4891	6923	2135	2059	3337	4607
4893	6925	2139	2061	3339	4628
4896	6926	2142	2063	3341	4629
4897	6928	2143	2064	3344	4632
4899	6929	2144	2065	3346	4644
4900	6930	2149	2066	3349	4652
4903	6933	2150	2067	3352	4660
4905	6934	2151	2069	3354	4663
4909	6935	2152	2071	3357	4683
4910	6936	2153	2072	3359	4697
4911	6937	2154	2073	3362	4702
4915	6938	2156	2075	3364	4706
4928	6939	2157	2076	3367	4722
4954	6940	2159	2078	3368	4725
4965	6941	2161	2080	3371	4726
4976	6942	2164	2081	3373	4729
4997	6943	2165	2083	3374	4730
5008	6944	2169	2085	3375	4741
5049	6946	2171	2086	3380	4746
5061	6958	2172	2087	3381	4747
5092	6973	2173	2088	3382	4761
5181	6983	2174	2089	3383	4762
5203	7001	2175	2090	3384	4765
5246	7006	2176	2094	3387	4768
5267	7012	2177	2100	3388	4784
5279	7025	2178	2101	3389	4789
5315	7047	2180	2105	3391	4801
5338	7058	2183	2108	3399	4802
5348	7079	2184	2110	3401	4805
5380	7092	2185	2111	3402	4811
5391	7105	2187	2113	3404	4817
5477	7136	2188	2114	3407	4819
5497	7148	2189	2115	3410	4825
5532	7150	2190	2120	3412	4830
5554	7154	2192	2122	3414	4832
5582	7165	2193	2123	3419	4833
5585	7173	2194	2124	3421	4837
5589	7192	2195	2125	3422	4841
5591	7196	2196	2127	3423	4844
5598	7199	2200	2129	3424	4849
5599	7208	2202	2131	3425	4857
5600	7219	2203	2132	3427	4863
5601	7225	2205	2134	3428	4865
5603	7234	2206	2135	3429	4869
5604	7237	2208	2139	3440	4879
5605	7282	2213	2140	3441	4885
5608	7283	2214	2142	3445	4892
5609	7291	2217	2143	3446	4895
5610	7292	2219	2144	3449	4896
5612	7370	2220	2149	3453	4898
5613	7392	2221	2150	3454	4899
5615	7421	2223	2151	3457	4906
5617	7453	2226	2152	3458	4911
5618	7485	2227	2153	3459	4913
5620	7507	2228	2154	3461	4923
5621	7509	2229	2156	3464	4925
5623	7562	2230	2157	3465	4926
5624	7568	2231	2161	3468	4929
5625	7579	2234	2165	3470	4930
5626	7588	2235	2166	3471	4935
5627	7591	2236	2169	3472	4936
5628	7616	2237	2171	3476	4937
5629	7618	2238	2172	3478	4939
5630	7621	2243	2173	3483	4940
5631	7628	2244	2174	3484	4941
5632	7682	2247	2175	3486	4943
5634	7689	2248	2176	3493	4944
5635	7694	2251	2177	3497	4948
5636	7701	2255	2180	3499	4949
5637	7711	2256	2183	3500	4954
5639	7723	2257	2184	3501	4957
5640	7743	2261	2185	3506	4958
5641	7786	2262	2186	3508	4962
5642	7792	2263	2187	3517	4963
5643	7823	2264	2189	3518	4969
5646	7824	2266	2190	3520	4970
5649	7831	2268	2192	3524	4972
5650	7835	2272	2193	3526	4977
5651	7868	2273	2195	3527	4978
5653	7878	2274	2196	3531	4981
5654	7880	2275	2197	3534	4985
5657	7890	2276	2199	3535	4988
5658	7899	2277	2200	3537	4989
5659	7910	2279	2202	3540	4992
5661	7931	2280	2203	3542	4994
5662	7943	2281	2206	3544	4995
5663	7953	2282	2208	3546	4997
5664	7975	2283	2213	3550	4999
5667	7986	2284	2214	3551	5006
5668	7997	2285	2217	3553	5007
5670	8001	2287	2219	3555	5011
5671	8020	2288	2220	3559	5015
5672	8042	2289	2221	3560	5016
5673	8052	2290	2222	3561	5019
5677	8054	2291	2223	3562	5020
5678	8065	2292	2225	3565	5021
5679	8081	2293	2226	3567	5023
5680	8182	2294	2227	3568	5029
5681	8194	2295	2228	3569	5031
5682	8197	2297	2229	3571	5034
5683	8249	2298	2230	3575	5035
5684	8269	2300	2231	3577	5038
5688	8318	2302	2233	3581	5039
5691	8319	2305	2234	3585	5043
5692	8321	2306	2235	3586	5046
5693	8346	2307	2236	3591	5049
5694	8363	2308	2237	3592	5051
5697	8367	2309	2238	3593	5054
5698	8392	2310	2241	3594	5055
5700	8403	2312	2243	3595	5057
5704	8408	2313	2244	3601	5058
5706	8414	2316	2247	3604	5060
5708	8440	2318	2248	3606	5071
5709	8446	2319	2251	3608	5072
5710	8470	2320	2252	3611	5077
5711	8481	2322	2253	3612	5079
5712	8483	2323	2255	3613	5088
5713	8484	2325	2256	3614	5090
5714	8493	2326	2257	3615	5091
5715	8504	2327	2261	3616	5092
5716	8512	2329	2262	3617	5093
5717	8536	2330	2264	3623	5094
5719	8547	2331	2265	3624	5096
5720	8552	2333	2266	3625	5097
5721	8560	2336	2268	3639	5098
5722	8562	2340	2269	3642	5099
5723	8573	2342	2271	3648	5100
5725	8576	2352	2272	3651	5102
5727	8580	2353	2273	3662	5110
5729	8585	2355	2274	3667	5111
5730	8587	2357	2275	3668	5112
5731	8599	2358	2276	3669	5113
5732	8602	2360	2277	3670	5115
5733	8607	2366	2280	3684	5116
5734	8629	2368	2283	3687	5120
5735	8642	2369	2285	3692	5124
5736	8648	2371	2287	3694	5127
5739	8655	2372	2288	3695	5129
5740	8662	2375	2289	3696	5130
5742	8664	2377	2290	3697	5144
5743	8666	2378	2291	3699	5147
5744	8669	2380	2292	3700	5151
5747	8671	2381	2293	3720	5154
5748	8685	2382	2295	3725	5155
5749	8691	2383	2296	3730	5156
5750	8692	2384	2297	3731	5158
5751	8693	2387	2298	3733	5164
5753	8696	2394	2300	3743	5165
5754	8700	2398	2302	3765	5189
5755	8704	2399	2306	3767	5191
5756	8710	2400	2307	3768	5196
5759	8712	2401	2308	3769	5197
5762	8717	2402	2309	3772	5198
5763	8719	2403	2310	3774	5199
5764	8725	2404	2313	3775	5203
5765	8729	2408	2314	3776	5205
5766	8730	2409	2316	3777	5208
5767	8732	2410	2318	3791	5210
5769	8739	2415	2320	3792	5211
5770	8741	2416	2321	3793	5214
5771	8742	2417	2322	3795	5216
5772	8750	2420	2323	3801	5219
5773	8753	2422	2324	3802	5222
5774	8755	2426	2326	3803	5224
5777	8757	2428	2327	3807	5228
5779	8758	2430	2329	3815	5231
5781	8760	2431	2330	3825	5235
5782	8762	2432	2331	3826	5257
5783	8766	2433	2333	3830	5263
5784	8767	2436	2336	3832	5265
5785	8772	2437	2337	3834	5267
5786	8773	2446	2338	3838	5298
5787	8774	2450	2340	3839	5300
5788	8775	2451	2345	3841	5307
5789	8802	2452	2352	3842	5311
5790	8805	2453	2353	3844	5316
5791	8814	2456	2355	3849	5337
5792	8815	2457	2357	3853	5347
5795	8816	2459	2358	3857	5348
5797	8818	2464	2360	3861	5353
5798	8821	2466	2364	3863	5354
5799	8823	2468	2366	3864	5370
5800	8827	2469	2368	3865	5374
5802	8828	2470	2369	3866	5379
5803	8835	2471	2371	3869	5381
5805	8848	2473	2372	3871	5382
5809	8852	2474	2375	3872	5383
5810	8853	2475	2377	3880	5386
5811	8861	2476	2378	3881	5387
5812	8862	2479	2380	3882	5391
5813	8868	2480	2381	3883	5397
5814	8871	2483	2382	3905	5398
5815	8872	2485	2383	3909	5402
5822	8876	2486	2384	3912	5403
5823	8877	2487	2385	3913	5412
5828	8881	2492	2387	3914	5415
5829	8882	2498	2393	3921	5426
5830	8883	2499	2394	3923	5430
5832	8884	2500	2398	3925	5431
5834	8888	2504	2399	3926	5433
5836	8889	2506	2400	3928	5437
5837	8890	2508	2401	3932	5438
5838	8891	2513	2404	3935	5439
5841	8893	2517	2408	3940	5445
5842	8894	2518	2409	3941	5447
5843	8897	2519	2410	3942	5448
5844	8899	2520	2413	3943	5449
5849	8900	2521	2414	3944	5456
5853	8901	2524	2416	3946	5459
5855	8903	2526	2417	3949	5460
5858	8904	2527	2420	3953	5464
5860	8910	2528	2422	3954	5465
5861	8913	2529	2423	3955	5471
5862	8915	2530	2425	3957	5474
5863	8916	2531	2426	3959	5483
5867	8920	2533	2427	3964	5487
5868	8921	2534	2428	3965	5491
5869	8923	2535	2430	3975	5492
5871	8925	2536	2431	3977	5495
5874	8926	2537	2432	3981	5497
5875	8930	2538	2433	3984	5505
5878	8931	2539	2436	3985	5511
5880	8932	2540	2438	3986	5513
5881	8933	2541	2440	3988	5515
5882	8935	2542	2442	3990	5517
5883	8936	2543	2446	3995	5519
5886	8937	2544	2449	4000	5520
5887	8943	2545	2450	4001	5525
5889	8944	2546	2451	4002	5526
5894	8945	2547	2453	4006	5528
5895	8946	2548	2456	4009	5531
5899	8947	2550	2457	4010	5533
5900	8948	2553	2458	4014	5534
5901	8949	2554	2459	4016	5535
5902	8951	2556	2462	4017	5537
5904	8952	2557	2464	4018	5538
5906	8953	2559	2465	4020	5539
5907	8954	2560	2466	4021	5540
5911	8955	2562	2468	4022	5541
5917	8956	2563	2469	4025	5544
5918	8957	2564	2470	4028	5546
5919	8958	2565	2471	4029	5547
5920	8959	2567	2474	4033	5548
5921	8960	2568	2475	4034	5549
5922	8961	2569	2476	4039	5550
5925	8962	2570	2479	4043	5551
5926	8963	2571	2480	4045	5552
5928	8964	2572	2481	4047	5553
5929	8965	2575	2483	4050	5554
5930	8966	2577	2485	4051	5556
5931	8967	2578	2486	4052	5557
5975	8968	2579	2487	4054	5558
6018	8969	2580	2488	4057	5559
6019	8970	2581	2491	4058	5560
6030	8972	2584	2492	4060	5561
6093	8973	2585	2494	4065	5562
6147	8974	2587	2498	4068	5563
6159	8975	2588	2500	4069	5564
6236	8976	2589	2503	4070	5566
6256	8977	2590	2504	4071	5568
6266	8978	2591	2505	4072	5583
6277	8979	2592	2506	4073	5588
6288	8980	2593	2508	4074	5595
6310	8982	2594	2511	4079	5596
6331	8983	2596	2513	4080	5633
6414	8984	2597	2514	4083	5634
6446	8985	2598	2515	4087	5663
6447	8986	2599	2517	4088	5685
6448	8987	2600	2519	4089	5707
6480	8988	2601	2520	4092	5724
6565	8989	2603	2521	4094	5741
6576	8990	2604	2526	4102	5743
6587	8991	2605	2527	4103	5752
6637	8992	2607	2529	4104	5759
6659	8993	2609	2530	4107	5779
6668	8994	2612	2533	4110	5787
6678	8995	2614	2534	4112	5789
6699	8996	2615	2535	4114	5793
6721	8997	2616	2536	4115	5795
6764	8998	2618	2538	4116	5796
6796	8999	2620	2539	4117	5804
6884	9000	2627	2540	4119	5807
6915	9001	2630	2542	4122	5818
6955	9002	2631	2543	4124	5828
6956	9003	2633	2544	4130	5837
6957	9004	2635	2545	4131	5840
6958	9005	2636	2546	4132	5841
6959	9006	2641	2548	4133	5858
6960	9007	2644	2553	4135	5860
6961	9008	2645	2556	4136	5870
6962	9011	2648	2557	4137	5871
6964	9012	2649	2562	4138	5877
6965	9013	2654	2564	4139	5901
6966	9014	2656	2565	4143	5918
6967	9015	2660	2566	4144	5923
6968	9023	2661	2567	4145	5937
6969	9026	2662	2569	4146	5939
6970	9028	2663	2570	4147	5943
6971	9029	2664	2571	4148	5944
6972	9043	2666	2572	4149	5945
6973	9048	2671	2575	4150	5946
6974	9055	2672	2576	4151	5947
6975	9060	2673	2577	4154	5951
6976	9063	2675	2579	4158	5953
6977	9070	2676	2581	4159	5955
6978	9071	2678	2582	4161	5958
6979	9074	2679	2584	4164	5960
6980		2680	2585	4171	5966
6982		2681	2587	4174	5969
6983		2683	2588	4175	5971
6985		2684	2589	4177	5975
6986		2688	2590	4184	5977
6987		2689	2591	4185	5981
6988		2691	2592	4187	5983
6989		2693	2593	4191	5984
6990		2694	2594	4192	5987
6991		2695	2595	4209	5988
6992		2698	2596	4215	5994
6993		2703	2597	4223	5995
6994		2705	2598	4225	6011
6996		2706	2599	4231	6013
6997		2709	2600	4232	6015
6998		2713	2603	4242	6017
6999		2714	2604	4246	6018
7000		2719	2605	4255	6019
7002		2720	2607	4262	6021
7003		2723	2611	4266	6028
7004		2724	2612	4267	6030
7005		2726	2614	4269	6032
7006		2728	2615	4273	6034
7007		2733	2616	4278	6035
7008		2735	2620	4283	6037
7009		2736	2621	4291	6038
7010		2738	2627	4299	6039
7011		2740	2630	4311	6047
7012		2743	2633	4313	6050
7013		2745	2634	4316	6052
7015		2748	2635	4322	6053
7016		2749	2639	4327	6055
7017		2750	2641	4339	6056
7018		2752	2642	4347	6060
7019		2753	2647	4356	6061
7020		2754	2648	4363	6062
7021		2755	2649	4364	6065
7022		2756	2653	4371	6066
7023		2758	2654	4376	6069
7024		2759	2656	4380	6070
7026		2763	2657	4382	6071
7027		2768	2662	4387	6074
7028		2769	2663	4388	6075
7029		2771	2664	4390	6076
7030		2774	2666	4405	6077
7031		2775	2667	4406	6079
7032		2776	2671	4409	6082
7033		2778	2672	4412	6086
7034		2780	2673	4413	6087
7035		2782	2674	4416	6090
7037		2784	2679	4417	6093
7038		2785	2680	4423	6094
7039		2786	2681	4424	6096
7040		2787	2683	4425	6097
7041		2789	2687	4432	6098
7042		2793	2688	4435	6101
7043		2794	2689	4436	6107
7044		2796	2690	4445	6109
7045		2797	2691	4447	6115
7046		2798	2692	4448	6118
7048		2802	2693	4452	6119
7049		2803	2694	4456	6122
7050		2804	2697	4457	6123
7051		2805	2700	4458	6128
7052		2807	2702	4466	6129
7053		2808	2703	4471	6130
7054		2810	2705	4474	6135
7055		2812	2706	4481	6138
7056		2816	2713	4484	6139
7057		2817	2714	4485	6141
7059		2818	2719	4490	6142
7060		2819	2724	4494	6144
7061		2820	2726	4496	6148
7062		2821	2728	4498	6155
7063		2823	2730	4499	6156
7064		2826	2733	4511	6157
7065		2827	2735	4512	6164
7066		2828	2736	4513	6165
7067		2832	2738	4518	6169
7069		2833	2739	4521	6172
7070		2837	2740	4524	6174
7071		2838	2743	4525	6177
7072		2839	2744	4526	6182
7073		2840	2745	4527	6183
7074		2841	2748	4528	6186
7075		2843	2749	4530	6190
7076		2846	2750	4531	6194
7077		2847	2755	4532	6197
7078		2849	2756	4533	6203
7079		2851	2758	4534	6207
7084		2852	2759	4535	6208
7085		2853	2767	4537	6209
7086		2854	2768	4538	6210
7087		2855	2770	4540	6212
7088		2857	2771	4542	6214
7089		2858	2772	4544	6218
7090		2859	2775	4547	6219
7091		2860	2776	4548	6221
7092		2861	2778	4550	6223
7094		2863	2779	4551	6229
7095		2864	2780	4552	6230
7096		2865	2782	4553	6231
7097		2866	2784	4554	6234
7098		2867	2785	4556	6239
7099		2868	2786	4558	6240
7100		2869	2787	4559	6243
7101		2870	2789	4560	6244
7102		2871	2793	4561	6250
7104		2872	2796	4562	6253
7105		2873	2800	4563	6254
7106		2874	2802	4564	6257
7107		2875	2803	4565	6262
7108		2877	2804	4567	6271
7109		2879	2805	4568	6272
7110		2880	2810	4570	6275
7111		2882	2813	4573	6281
7112		2883	2814	4575	6283
7114		2885	2816	4606	6286
7115		2889	2817	4619	6290
7116		2890	2818	4621	6293
7117		2891	2819	4624	6294
7118		2892	2822	4628	6298
7119		2893	2823	4631	6300
7120		2894	2825	4632	6314
7121		2895	2826	4635	6317
7122		2896	2828	4641	6323
7123		2899	2831	4646	6325
7125		2901	2832	4648	6329
7126		2902	2833	4649	6333
7127		2906	2835	4651	6349
7128		2908	2837	4657	6351
7129		2909	2838	4658	6360
7130		2911	2839	4659	6361
7131		2912	2841	4662	6373
7132		2913	2846	4663	6382
7133		2914	2847	4664	6388
7135		2915	2848	4665	6399
7136		2916	2849	4666	6414
7137		2917	2850	4675	6418
7138		2918	2851	4676	6436
7139		2919	2852	4678	6442
7140		2920	2854	4682	6444
7141		2921	2855	4683	6447
7142		2923	2857	4684	6458
7143		2924	2858	4686	6462
7144		2925	2860	4687	6464
7145		2926	2861	4688	6465
7146		2929	2863	4689	6480
7147		2930	2865	4692	6498
7148		2931	2866	4695	6503
7149		2933	2867	4696	6504
7150		2934	2868	4704	6510
7151		2935	2869	4705	6521
7152		2936	2870	4709	6547
7153		2937	2871	4711	6553
7155		2938	2872	4713	6561
7156		2939	2873	4715	6565
7157		2940	2875	4716	6571
7158		2941	2876	4720	6573
7159		2943	2877	4721	6575
7160		2944	2880	4723	6584
7161		2945	2882	4725	6586
7162		2946	2889	4728	6589
7163		2947	2891	4732	6591
7164		2949	2892	4736	6596
7165		2951	2893	4738	6604
7166		2952	2894	4742	6607
7167		2953	2895	4743	6610
7168		2954	2896	4744	6611
7169		2956	2899	4745	6612
7170		2957	2901	4746	6614
7171		2958	2902	4748	6616
7172		2959	2903	4752	6617
7173		2960	2908	4755	6619
7175		2961	2911	4759	6621
7176		2962	2912	4760	6624
7177		2963	2913	4763	6625
7178		2964	2914	4765	6629
7179		2965	2915	4767	6632
7180		2966	2916	4768	6635
7181		2967	2917	4769	6638
7182		2970	2918	4770	6639
7183		2971	2919	4771	6643
7186		2972	2920	4772	6645
7187		2973	2921	4773	6659
7188		2974	2924	4774	6665
7189		2975	2925	4775	6672
7190		2977	2926	4778	6678
7191		2978	2927	4780	6683
7192		2980	2930	4781	6684
7193		2996	2931	4783	6685
7194		3001	2934	4788	6693
7195		3003	2935	4792	6695
7197		3007	2937	4793	6697
7198		3010	2938	4794	6699
7199		3011	2939	4795	6700
7200		3016	2940	4796	6705
7201		3018	2943	4800	6707
7202		3019	2944	4806	6709
7203		3025	2945	4807	6710
7204		3028	2946	4808	6711
7205		3029	2952	4809	6713
7207		3033	2953	4810	6716
7208		3036	2954	4813	6717
7209		3037	2957	4814	6718
7210		3042	2958	4815	6724
7211		3044	2959	4816	6727
7212		3045	2963	4819	6728
7213		3046	2964	4822	6730
7214		3048	2965	4823	6732
7215		3049	2966	4826	6733
7216		3050	2967	4827	6734
7217		3051	2970	4828	6735
7218		3052	2971	4830	6737
7219		3054	2972	4832	6741
7220		3055	2973	4833	6744
7221		3056	2974	4834	6746
7222		3057	2975	4839	6751
7223		3058	2977	4843	6752
7224		3059	2978	4848	6755
7225		3063	2979	4853	6757
7226		3065	2982	4854	6760
7227		3066	2983	4856	6761
7228		3069	2985	4858	6766
7229		3070	2996	4859	6777
7230		3072	2998	4861	6778
7231		3074	3001	4863	6794
7232		3080	3007	4864	6798
7233		3081	3010	4866	6803
7234		3082	3011	4868	6806
7235		3083	3015	4870	6810
7236		3084	3016	4872	6814
7237		3088	3017	4873	6815
7238		3090	3018	4877	6828
7239		3092	3019	4879	6831
7240		3094	3020	4883	6836
7241		3095	3021	4886	6838
7242		3096	3025	4889	6844
7243		3098	3028	4893	6846
7244		3099	3029	4894	6850
7245		3100	3031	4900	6854
7246		3103	3033	4903	6855
7247		3104	3034	4905	6856
7248		3108	3036	4909	6860
7249		3109	3046	4910	6861
7250		3110	3048	4912	6862
7251		3111	3049	4915	6863
7252		3115	3050	4928	6864
7253		3118	3051	4939	6865
7254		3119	3052	4940	6866
7255		3121	3054	4941	6867
7256		3123	3055	4949	6868
7257		3124	3056	4954	6869
7259		3125	3058	4965	6870
7260		3126	3059	4966	6875
7261		3127	3060	4974	6876
7262		3128	3063	4976	6877
7263		3129	3065	4991	6878
7264		3131	3066	4996	6879
7265		3132	3069	4997	6880
7266		3134	3070	5006	6881
7267		3135	3071	5008	6882
7268		3141	3072	5010	6883
7269		3142	3073	5014	6884
7270		3143	3074	5018	6885
7271		3145	3080	5019	6886
7272		3147	3081	5020	6887
7273		3149	3082	5022	6889
7274		3150	3083	5028	6890
7275		3152	3084	5049	6891
7276		3157	3086	5059	6892
7277		3158	3088	5060	6893
7278		3160	3090	5061	6895
7279		3162	3094	5063	6896
7281		3164	3095	5073	6897
7282		3165	3096	5084	6898
7283		3166	3099	5112	6899
7284		3167	3100	5114	6900
7285		3168	3101	5130	6901
7286		3171	3103	5135	6902
7287		3172	3104	5142	6903
7288		3173	3106	5143	6905
7289		3177	3108	5161	6906
7291		3178	3109	5162	6908
7292		3184	3111	5168	6909
7293		3192	3112	5174	6910
7294		3195	3114	5178	6911
7295		3196	3115	5179	6912
7296		3200	3118	5181	6913
7297		3202	3119	5184	6916
7298		3203	3121	5189	6917
7299		3204	3123	5191	6918
7300		3205	3124	5197	6919
7301		3206	3125	5203	6920
7302		3208	3126	5205	6921
7303		3211	3128	5212	6922
7311		3213	3129	5213	6923
7387		3214	3131	5214	6924
7399		3215	3132	5216	6925
7509		3216	3134	5223	6926
7584		3217	3135	5226	6927
7605		3219	3139	5235	6928
7616		3220	3140	5240	6929
7647		3222	3141	5241	6930
7690		3223	3142	5246	6953
7701		3224	3143	5247	6973
7736		3226	3145	5259	6974
7747		3227	3147	5261	6982
7769		3228	3149	5267	6984
7791		3229	3150	5271	6995
7812		3230	3151	5272	7025
7823		3231	3152	5278	7036
7878		3232	3155	5287	7132
7921		3234	3158	5290	7133
7931		3235	3160	5292	7139
8008		3237	3162	5297	7152
8020		3243	3164	5299	7154
8042		3244	3165	5303	7184
8154		3245	3168	5306	7231
8165		3246	3171	5308	7237
8308		3247	3172	5309	7246
8403		3248	3173	5313	7249
8489		3249	3177	5315	7261
8520		3251	3178	5317	7285
8547		3252	3179	5327	7290
8587		3254	3182	5332	7291
8599		3255	3183	5335	7295
8633		3256	3184	5336	7301
8684		3257	3185	5337	7305
8737		3258	3192	5345	7308
8759		3261	3195	5351	7310
8812		3262	3196	5352	7312
8864		3265	3200	5358	7315
8908		3266	3202	5362	7316
8960		3268	3203	5365	7319
9010		3269	3204	5366	7323
9017		3270	3205	5369	7339
9019		3271	3206	5374	7342
9021		3272	3207	5376	7345
9022		3274	3208	5388	7378
9023		3275	3210	5391	7380
9026		3276	3211	5393	7388
9028		3278	3213	5398	7393
9029		3279	3215	5421	7396
9032		3281	3216	5425	7400
9035		3282	3217	5428	7401
9036		3284	3218	5429	7413
9038		3285	3219	5440	7420
9039		3287	3220	5441	7421
9046		3288	3222	5442	7425
9048		3289	3223	5443	7434
9050		3290	3224	5445	7439
9052		3291	3225	5446	7445
9054		3292	3226	5450	7453
9058		3293	3227	5451	7454
9062		3294	3228	5452	7460
9063		3295	3229	5453	7462
9064		3296	3231	5454	7464
9065		3298	3234	5455	7466
9067		3302	3235	5456	7467
9082		3303	3237	5458	7468
		3305	3243	5461	7471
		3307	3245	5462	7481
		3309	3246	5463	7483
		3312	3247	5464	7491
		3313	3248	5465	7501
		3316	3249	5467	7503
		3317	3251	5470	7508
		3318	3252	5473	7509
		3320	3253	5474	7510
		3321	3254	5475	7514
		3322	3255	5476	7515
		3324	3256	5479	7517
		3325	3257	5480	7531
		3326	3258	5481	7538
		3329	3259	5482	7541
		3331	3260	5485	7543
		3333	3261	5489	7547
		3334	3265	5490	7564
		3335	3266	5491	7575
		3340	3267	5492	7577
		3345	3269	5493	7589
		3346	3270	5494	7599
		3348	3272	5495	7602
		3349	3274	5496	7605
		3351	3275	5497	7606
		3352	3276	5500	7609
		3353	3277	5501	7624
		3354	3278	5502	7625
		3355	3279	5503	7626
		3356	3281	5504	7640
		3358	3282	5505	7642
		3359	3283	5507	7655
		3361	3284	5508	7662
		3362	3285	5509	7664
		3363	3286	5511	7671
		3364	3287	5512	7674
		3365	3288	5516	7685
		3366	3290	5518	7702
		3367	3291	5519	7708
		3370	3294	5520	7712
		3372	3296	5522	7715
		3373	3298	5523	7723
		3376	3301	5524	7731
		3377	3302	5525	7735
		3378	3305	5526	7742
		3389	3306	5527	7744
		3397	3308	5528	7745
		3399	3310	5532	7750
		3401	3313	5534	7764
		3402	3316	5535	7779
		3403	3320	5554	7781
		3404	3321	5565	7793
		3405	3322	5580	7800
		3408	3323	5582	7802
		3409	3324	5585	7806
		3410	3325	5591	7807
		3411	3328	5600	7811
		3412	3329	5601	7812
		3413	3330	5602	7835
		3416	3331	5603	7844
		3417	3333	5604	7868
		3420	3335	5605	7878
		3421	3338	5607	7902
		3426	3339	5608	7910
		3429	3340	5610	7912
		3441	3341	5612	7916
		3442	3342	5613	7917
		3447	3343	5617	7931
		3450	3345	5618	7943
		3452	3349	5621	7953
		3455	3351	5627	7962
		3456	3353	5628	7975
		3462	3354	5630	7986
[truncated: 3,247 more rows]

## Sheet: Figure 3
Figure 3	Number of viruses
Acidobacteria	45
Actinobacteria	1895
Aquificae	6
Armatimonadetes	3
Bacteroidetes	354
Caldiserica	1
candidate_division_CPR1	1
candidate_division_NC10	2
candidate_division_WOR-3	3
candidate_division_WWE3	1
candidate_division_Zixibacteria	2
Candidatus_Altiarchaeota	9
Candidatus_Atribacteria	3
Candidatus_Bathyarchaeota	2
Candidatus_Berkelbacteria	3
Candidatus_Bipolaricaulota	2
Candidatus_Cloacimonetes	3
Candidatus_Coatesbacteria	1
Candidatus_Falkowbacteria	3
Candidatus_Gracilibacteria	2
Candidatus_Harrisonbacteria	1
Candidatus_Huberarchaea	3
Candidatus_Hydrogenedentes	1
Candidatus_Kryptonia	1
Candidatus_Lindowbacteria	1
Candidatus_Lokiarchaeota	1
Candidatus_Magasanikbacteria	1
Candidatus_Margulisbacteria	2
Candidatus_Melainabacteria	2
Candidatus_Moranbacteria	1
Candidatus_Omnitrophica	3
Candidatus_Parcubacteria	1
Candidatus_Peregrinibacteria	3
Candidatus_Poribacteria	11
Candidatus_Riflebacteria	11
Candidatus_Rokubacteria	3
Candidatus_Thorarchaeota	1
Candidatus_Uhrbacteria	4
Candidatus_Vogelbacteria	2
Candidatus_Yonathbacteria	1
Candidatus_Zambryskibacteria	2
Chlamydiae	10
Chlorobi	8
Chloroflexi	98
Coprothermobacterota	2
Crenarchaeota	20
Cyanobacteria	259
Deferribacteres	1
Deinococcus-Thermus	54
Elusimicrobia	2
Euryarchaeota	206
Fibrobacteres	2
Firmicutes	1655
Fusobacteria	57
Ignavibacteriae	14
Lentisphaerae	3
Nitrospirae	19
Planctomycetes	68
Proteobacteria	2501
Spirochaetes	65
Synergistetes	5
Tenericutes	43
Thaumarchaeota	5
Thermodesulfobacteria	1
Thermotogae	13
Verrucomicrobia	44

## Sheet: Figure 4a
Figure 4a
	Samples	countSK	wwtpSK	colorlabelSK	countSTL	wwtpSTL	colorlabelSTL	countST	wwtpST	colorlabelST	countSWH	wwtpSWH	colorlabelSWH	countTP	wwtpTP	colorlabelTP	countYL	wwtpYL	colorlabelYL	TOTALcount	wwtpTOTAL	colorlabelTOTAL
	Acidovorax	2	SK	SK	4	STL	STL	3	ST	ST	2	SWH	SWH	3	TP	TP	2	YL	YL	16	TOTAL	TOTAL
	Acinetobacter	27	SK	SK	18	STL	STL	23	ST	ST	16	SWH	SWH	15	TP	TP	10	YL	YL	109	TOTAL	TOTAL
	Actinomyces	13	SK	SK	12	STL	STL	14	ST	ST	9	SWH	SWH	11	TP	TP	5	YL	YL	64	TOTAL	TOTAL
	Arcobacter	7	SK	SK	3	STL	STL	1	ST	ST	1	SWH	SWH	6	TP	TP	0	YL	YL	18	TOTAL	TOTAL
	Bifidobacterium	13	SK	SK	13	STL	STL	10	ST	ST	8	SWH	SWH	14	TP	TP	16	YL	YL	74	TOTAL	TOTAL
	Bradyrhizobium	1	SK	SK	3	STL	STL	2	ST	ST	2	SWH	SWH	2	TP	TP	4	YL	YL	14	TOTAL	TOTAL
	Candidatus Accumulibacter	4	SK	SK	5	STL	STL	2	ST	ST	10	SWH	SWH	1	TP	TP	2	YL	YL	24	TOTAL	TOTAL
	Candidatus Microthrix	0	SK	SK	0	STL	STL	0	ST	ST	0	SWH	SWH	1	TP	TP	0	YL	YL	1	TOTAL	TOTAL
	Corynebacterium	12	SK	SK	17	STL	STL	12	ST	ST	14	SWH	SWH	9	TP	TP	14	YL	YL	78	TOTAL	TOTAL
	Defluviimonas	0	SK	SK	2	STL	STL	0	ST	ST	0	SWH	SWH	1	TP	TP	0	YL	YL	3	TOTAL	TOTAL
	Dietzia	1	SK	SK	0	STL	STL	0	ST	ST	0	SWH	SWH	0	TP	TP	0	YL	YL	1	TOTAL	TOTAL
	Dokdonella	0	SK	SK	0	STL	STL	0	ST	ST	1	SWH	SWH	0	TP	TP	0	YL	YL	1	TOTAL	TOTAL
	Enterococcus	11	SK	SK	4	STL	STL	4	ST	ST	4	SWH	SWH	5	TP	TP	1	YL	YL	29	TOTAL	TOTAL
	Flavobacterium	5	SK	SK	4	STL	STL	3	ST	ST	6	SWH	SWH	4	TP	TP	2	YL	YL	24	TOTAL	TOTAL
	Gordonia	2	SK	SK	5	STL	STL	5	ST	ST	4	SWH	SWH	1	TP	TP	2	YL	YL	19	TOTAL	TOTAL
	Haliangium	1	SK	SK	0	STL	STL	0	ST	ST	2	SWH	SWH	0	TP	TP	0	YL	YL	3	TOTAL	TOTAL
	Haliscomenobacter	0	SK	SK	0	STL	STL	0	ST	ST	1	SWH	SWH	0	TP	TP	0	YL	YL	1	TOTAL	TOTAL
	Hyphomicrobium	0	SK	SK	1	STL	STL	0	ST	ST	0	SWH	SWH	0	TP	TP	0	YL	YL	1	TOTAL	TOTAL
	Kouleothrix	0	SK	SK	0	STL	STL	1	ST	ST	1	SWH	SWH	0	TP	TP	0	YL	YL	2	TOTAL	TOTAL
	Lactococcus	1	SK	SK	0	STL	STL	0	ST	ST	0	SWH	SWH	0	TP	TP	0	YL	YL	1	TOTAL	TOTAL
	Leptothrix	0	SK	SK	0	STL	STL	0	ST	ST	1	SWH	SWH	0	TP	TP	0	YL	YL	1	TOTAL	TOTAL
	Leptotrichia	3	SK	SK	1	STL	STL	0	ST	ST	1	SWH	SWH	1	TP	TP	0	YL	YL	6	TOTAL	TOTAL
	Leucobacter	0	SK	SK	1	STL	STL	0	ST	ST	1	SWH	SWH	0	TP	TP	0	YL	YL	2	TOTAL	TOTAL
	Mycobacterium	70	SK	SK	78	STL	STL	58	ST	ST	63	SWH	SWH	57	TP	TP	76	YL	YL	402	TOTAL	TOTAL
	Nannocystis	0	SK	SK	1	STL	STL	0	ST	ST	2	SWH	SWH	1	TP	TP	1	YL	YL	5	TOTAL	TOTAL
	Nitrobacter	0	SK	SK	1	STL	STL	1	ST	ST	0	SWH	SWH	1	TP	TP	0	YL	YL	3	TOTAL	TOTAL
	Nitrosomonas	1	SK	SK	3	STL	STL	3	ST	ST	1	SWH	SWH	2	TP	TP	0	YL	YL	10	TOTAL	TOTAL
	Nitrospira	0	SK	SK	0	STL	STL	0	ST	ST	0	SWH	SWH	0	TP	TP	1	YL	YL	1	TOTAL	TOTAL
	Nocardioides	0	SK	SK	0	STL	STL	3	ST	ST	2	SWH	SWH	1	TP	TP	0	YL	YL	6	TOTAL	TOTAL
	Novosphingobium	1	SK	SK	1	STL	STL	1	ST	ST	0	SWH	SWH	0	TP	TP	0	YL	YL	3	TOTAL	TOTAL
	Paracoccus	2	SK	SK	4	STL	STL	4	ST	ST	3	SWH	SWH	3	TP	TP	2	YL	YL	18	TOTAL	TOTAL
	Petrimonas	0	SK	SK	0	STL	STL	0	ST	ST	0	SWH	SWH	1	TP	TP	0	YL	YL	1	TOTAL	TOTAL
	Proteiniphilum	2	SK	SK	1	STL	STL	0	ST	ST	0	SWH	SWH	0	TP	TP	0	YL	YL	3	TOTAL	TOTAL
	Psychrobacter	1	SK	SK	0	STL	STL	1	ST	ST	1	SWH	SWH	0	TP	TP	0	YL	YL	3	TOTAL	TOTAL
	Rhodobacter	1	SK	SK	3	STL	STL	3	ST	ST	0	SWH	SWH	1	TP	TP	2	YL	YL	10	TOTAL	TOTAL
	Rhodoferax	1	SK	SK	0	STL	STL	0	ST	ST	0	SWH	SWH	0	TP	TP	1	YL	YL	2	TOTAL	TOTAL
	Skermania	0	SK	SK	1	STL	STL	1	ST	ST	0	SWH	SWH	0	TP	TP	0	YL	YL	2	TOTAL	TOTAL
	Sorangium	8	SK	SK	13	STL	STL	9	ST	ST	10	SWH	SWH	8	TP	TP	4	YL	YL	52	TOTAL	TOTAL
	Sphaerotilus	0	SK	SK	0	STL	STL	0	ST	ST	1	SWH	SWH	0	TP	TP	0	YL	YL	1	TOTAL	TOTAL
	Sphingopyxis	4	SK	SK	1	STL	STL	3	ST	ST	1	SWH	SWH	2	TP	TP	1	YL	YL	12	TOTAL	TOTAL
	Streptococcus	62	SK	SK	57	STL	STL	39	ST	ST	41	SWH	SWH	31	TP	TP	33	YL	YL	263	TOTAL	TOTAL
	Tessaracoccus	2	SK	SK	3	STL	STL	2	ST	ST	1	SWH	SWH	0	TP	TP	3	YL	YL	11	TOTAL	TOTAL
	Tetrasphaera	0	SK	SK	1	STL	STL	1	ST	ST	0	SWH	SWH	0	TP	TP	1	YL	YL	3	TOTAL	TOTAL
	Thauera	3	SK	SK	2	STL	STL	3	ST	ST	2	SWH	SWH	2	TP	TP	1	YL	YL	13	TOTAL	TOTAL
	Thermomonas	1	SK	SK	1	STL	STL	0	ST	ST	0	SWH	SWH	0	TP	TP	0	YL	YL	2	TOTAL	TOTAL
	Thiothrix	1	SK	SK	1	STL	STL	1	ST	ST	1	SWH	SWH	2	TP	TP	1	YL	YL	7	TOTAL	TOTAL
	Trichococcus	0	SK	SK	0	STL	STL	0	ST	ST	0	SWH	SWH	1	TP	TP	0	YL	YL	1	TOTAL	TOTAL
	Zoogloea	0	SK	SK	0	STL	STL	0	ST	ST	1	SWH	SWH	0	TP	TP	0	YL	YL	1	TOTAL	TOTAL

## Sheet: Figure 4b
Figure 4b
	Samples	countSK	wwtpSK	colorlabelSK	countSTL	wwtpSTL	colorlabelSTL	countST	wwtpST	colorlabelST	countSWH	wwtpSWH	colorlabelSWH	countTP	wwtpTP	colorlabelTP	countYL	wwtpYL	colorlabelYL	TOTALcount	wwtpTOTAL	colorlabelTOTAL
	Acetomicrobium	0	SK	SK	1	STL	STL	0	ST	ST	0	SWH	SWH	0	TP	TP	0	YL	YL	1	TOTAL	TOTAL
	Actinomyces	13	SK	SK	12	STL	STL	14	ST	ST	9	SWH	SWH	11	TP	TP	5	YL	YL	64	TOTAL	TOTAL
	Anaerostipes	1	SK	SK	0	STL	STL	0	ST	ST	0	SWH	SWH	0	TP	TP	0	YL	YL	1	TOTAL	TOTAL
	Arcobacter	7	SK	SK	3	STL	STL	1	ST	ST	1	SWH	SWH	6	TP	TP	0	YL	YL	18	TOTAL	TOTAL
	Bifidobacterium	13	SK	SK	13	STL	STL	10	ST	ST	8	SWH	SWH	14	TP	TP	16	YL	YL	74	TOTAL	TOTAL
	Blautia	2	SK	SK	2	STL	STL	0	ST	ST	2	SWH	SWH	3	TP	TP	1	YL	YL	10	TOTAL	TOTAL
	Bradyrhizobium	1	SK	SK	3	STL	STL	2	ST	ST	2	SWH	SWH	2	TP	TP	4	YL	YL	14	TOTAL	TOTAL
	Collinsella	4	SK	SK	2	STL	STL	0	ST	ST	3	SWH	SWH	2	TP	TP	3	YL	YL	14	TOTAL	TOTAL
	Coprothermobacter	0	SK	SK	0	STL	STL	0	ST	ST	0	SWH	SWH	1	TP	TP	1	YL	YL	2	TOTAL	TOTAL
	Corynebacterium	12	SK	SK	17	STL	STL	12	ST	ST	14	SWH	SWH	9	TP	TP	14	YL	YL	78	TOTAL	TOTAL
	Defluviimonas	0	SK	SK	2	STL	STL	0	ST	ST	0	SWH	SWH	1	TP	TP	0	YL	YL	3	TOTAL	TOTAL
	Dorea	0	SK	SK	0	STL	STL	0	ST	ST	1	SWH	SWH	1	TP	TP	0	YL	YL	2	TOTAL	TOTAL
	Enterococcus	11	SK	SK	4	STL	STL	4	ST	ST	4	SWH	SWH	5	TP	TP	1	YL	YL	29	TOTAL	TOTAL
	Faecalibacterium	2	SK	SK	1	STL	STL	0	ST	ST	2	SWH	SWH	0	TP	TP	0	YL	YL	5	TOTAL	TOTAL
	Flavobacterium	5	SK	SK	4	STL	STL	3	ST	ST	6	SWH	SWH	4	TP	TP	2	YL	YL	24	TOTAL	TOTAL
	Kouleothrix	0	SK	SK	0	STL	STL	1	ST	ST	1	SWH	SWH	0	TP	TP	0	YL	YL	2	TOTAL	TOTAL
	Lachnoclostridium	11	SK	SK	5	STL	STL	7	ST	ST	7	SWH	SWH	8	TP	TP	5	YL	YL	43	TOTAL	TOTAL
	Lactococcus	1	SK	SK	0	STL	STL	0	ST	ST	0	SWH	SWH	0	TP	TP	0	YL	YL	1	TOTAL	TOTAL
	Leptotrichia	3	SK	SK	1	STL	STL	0	ST	ST	1	SWH	SWH	1	TP	TP	0	YL	YL	6	TOTAL	TOTAL
	Methanobacterium	0	SK	SK	0	STL	STL	2	ST	ST	1	SWH	SWH	2	TP	TP	0	YL	YL	5	TOTAL	TOTAL
	Methanobrevibacter	4	SK	SK	5	STL	STL	6	ST	ST	3	SWH	SWH	5	TP	TP	4	YL	YL	27	TOTAL	TOTAL
	Methanocaldococcus	2	SK	SK	1	STL	STL	1	ST	ST	1	SWH	SWH	1	TP	TP	1	YL	YL	7	TOTAL	TOTAL
	Methanocella	0	SK	SK	1	STL	STL	1	ST	ST	1	SWH	SWH	1	TP	TP	1	YL	YL	5	TOTAL	TOTAL
	Methanococcus	0	SK	SK	0	STL	STL	0	ST	ST	1	SWH	SWH	1	TP	TP	2	YL	YL	4	TOTAL	TOTAL
	Methanocorpusculum	1	SK	SK	0	STL	STL	0	ST	ST	0	SWH	SWH	0	TP	TP	0	YL	YL	1	TOTAL	TOTAL
	Methanoculleus	0	SK	SK	2	STL	STL	1	ST	ST	1	SWH	SWH	0	TP	TP	0	YL	YL	4	TOTAL	TOTAL
	Methanofollis	0	SK	SK	0	STL	STL	0	ST	ST	0	SWH	SWH	1	TP	TP	0	YL	YL	1	TOTAL	TOTAL
	Methanomethylovorans	0	SK	SK	0	STL	STL	1	ST	ST	0	SWH	SWH	0	TP	TP	0	YL	YL	1	TOTAL	TOTAL
	Methanoregula	0	SK	SK	0	STL	STL	0	ST	ST	0	SWH	SWH	2	TP	TP	0	YL	YL	2	TOTAL	TOTAL
	Methanosarcina	6	SK	SK	11	STL	STL	8	ST	ST	7	SWH	SWH	2	TP	TP	4	YL	YL	38	TOTAL	TOTAL
	Methanosphaera	0	SK	SK	1	STL	STL	0	ST	ST	0	SWH	SWH	1	TP	TP	0	YL	YL	2	TOTAL	TOTAL
	Methanospirillum	0	SK	SK	0	STL	STL	0	ST	ST	0	SWH	SWH	0	TP	TP	1	YL	YL	1	TOTAL	TOTAL
	Methanothermobacter	1	SK	SK	0	STL	STL	0	ST	ST	1	SWH	SWH	0	TP	TP	1	YL	YL	3	TOTAL	TOTAL
	Methanothermococcus	0	SK	SK	1	STL	STL	0	ST	ST	1	SWH	SWH	1	TP	TP	1	YL	YL	4	TOTAL	TOTAL
	Methanothrix	1	SK	SK	0	STL	STL	0	ST	ST	0	SWH	SWH	0	TP	TP	0	YL	YL	1	TOTAL	TOTAL
	Methanotorris	0	SK	SK	0	STL	STL	0	ST	ST	0	SWH	SWH	1	TP	TP	0	YL	YL	1	TOTAL	TOTAL
	Nocardioides	0	SK	SK	0	STL	STL	3	ST	ST	2	SWH	SWH	1	TP	TP	0	YL	YL	6	TOTAL	TOTAL
	Petrimonas	0	SK	SK	0	STL	STL	0	ST	ST	0	SWH	SWH	1	TP	TP	0	YL	YL	1	TOTAL	TOTAL
	Prevotella	13	SK	SK	8	STL	STL	3	ST	ST	6	SWH	SWH	7	TP	TP	7	YL	YL	44	TOTAL	TOTAL
	Proteiniclasticum	0	SK	SK	0	STL	STL	0	ST	ST	1	SWH	SWH	0	TP	TP	0	YL	YL	1	TOTAL	TOTAL
	Proteiniphilum	2	SK	SK	1	STL	STL	0	ST	ST	0	SWH	SWH	0	TP	TP	0	YL	YL	3	TOTAL	TOTAL
	Rhodoferax	1	SK	SK	0	STL	STL	0	ST	ST	0	SWH	SWH	0	TP	TP	1	YL	YL	2	TOTAL	TOTAL
	Romboutsia	0	SK	SK	1	STL	STL	0	ST	ST	0	SWH	SWH	1	TP	TP	0	YL	YL	2	TOTAL	TOTAL
	Sorangium	8	SK	SK	13	STL	STL	9	ST	ST	10	SWH	SWH	8	TP	TP	4	YL	YL	52	TOTAL	TOTAL
	Sphaerotilus	0	SK	SK	0	STL	STL	0	ST	ST	1	SWH	SWH	0	TP	TP	0	YL	YL	1	TOTAL	TOTAL
	Streptococcus	62	SK	SK	57	STL	STL	39	ST	ST	41	SWH	SWH	31	TP	TP	33	YL	YL	263	TOTAL	TOTAL
	Subdoligranulum	0	SK	SK	0	STL	STL	1	ST	ST	0	SWH	SWH	0	TP	TP	0	YL	YL	1	TOTAL	TOTAL
	Terrisporobacter	1	SK	SK	0	STL	STL	0	ST	ST	1	SWH	SWH	0	TP	TP	0	YL	YL	2	TOTAL	TOTAL
	Tessaracoccus	2	SK	SK	3	STL	STL	2	ST	ST	1	SWH	SWH	0	TP	TP	3	YL	YL	11	TOTAL	TOTAL
	Tetrasphaera	0	SK	SK	1	STL	STL	1	ST	ST	0	SWH	SWH	0	TP	TP	1	YL	YL	3	TOTAL	TOTAL
	Trichococcus	0	SK	SK	0	STL	STL	0	ST	ST	0	SWH	SWH	1	TP	TP	0	YL	YL	1	TOTAL	TOTAL
	Zoogloea	0	SK	SK	0	STL	STL	0	ST	ST	1	SWH	SWH	0	TP	TP	0	YL	YL	1	TOTAL	TOTAL
	Zymomonas	0	SK	SK	0	STL	STL	0	ST	ST	0	SWH	SWH	0	TP	TP	1	YL	YL	1	TOTAL	TOTAL

## Sheet: Figure 4c
Figure 4c
	Samples	countSK	wwtpSK	colorlabelSK	countSTL	wwtpSTL	colorlabelSTL	countST	wwtpST	colorlabelST	countSWH	wwtpSWH	colorlabelSWH	countTP	wwtpTP	colorlabelTP	countYL	wwtpYL	colorlabelYL	TOTALcount	wwtpTOTAL	colorlabelTOTAL
	Acidovorax	2	SK	SK	4	STL	STL	3	ST	ST	2	SWH	SWH	3	TP	TP	2	YL	YL	16	TOTAL	TOTAL
	Bradyrhizobium	1	SK	SK	3	STL	STL	2	ST	ST	2	SWH	SWH	2	TP	TP	4	YL	YL	14	TOTAL	TOTAL
	Candidatus Accumulibacter	4	SK	SK	5	STL	STL	2	ST	ST	10	SWH	SWH	1	TP	TP	2	YL	YL	24	TOTAL	TOTAL
	Candidatus Microthrix	0	SK	SK	0	STL	STL	0	ST	ST	0	SWH	SWH	1	TP	TP	0	YL	YL	1	TOTAL	TOTAL
	Candidatus Nitrotoga	0	SK	SK	0	STL	STL	0	ST	ST	0	SWH	SWH	1	TP	TP	0	YL	YL	1	TOTAL	TOTAL
	Corynebacterium	12	SK	SK	17	STL	STL	12	ST	ST	14	SWH	SWH	9	TP	TP	14	YL	YL	78	TOTAL	TOTAL
	Defluviimonas	0	SK	SK	2	STL	STL	0	ST	ST	0	SWH	SWH	1	TP	TP	0	YL	YL	3	TOTAL	TOTAL
	Desulfobacca	0	SK	SK	2	STL	STL	2	ST	ST	0	SWH	SWH	1	TP	TP	0	YL	YL	5	TOTAL	TOTAL
	Desulfobacter	0	SK	SK	2	STL	STL	1	ST	ST	1	SWH	SWH	0	TP	TP	1	YL	YL	5	TOTAL	TOTAL
	Desulfobacula	0	SK	SK	0	STL	STL	0	ST	ST	1	SWH	SWH	0	TP	TP	0	YL	YL	1	TOTAL	TOTAL
	Desulfococcus	0	SK	SK	0	STL	STL	1	ST	ST	1	SWH	SWH	0	TP	TP	0	YL	YL	2	TOTAL	TOTAL
	Desulfocurvus	0	SK	SK	0	STL	STL	0	ST	ST	0	SWH	SWH	1	TP	TP	0	YL	YL	1	TOTAL	TOTAL
	Desulfofarcimen	2	SK	SK	2	STL	STL	2	ST	ST	2	SWH	SWH	1	TP	TP	0	YL	YL	9	TOTAL	TOTAL
	Desulfohalovibrio	0	SK	SK	1	STL	STL	1	ST	ST	0	SWH	SWH	0	TP	TP	0	YL	YL	2	TOTAL	TOTAL
	Desulfonatronum	1	SK	SK	0	STL	STL	0	ST	ST	0	SWH	SWH	1	TP	TP	0	YL	YL	2	TOTAL	TOTAL
	Desulfonauticus	0	SK	SK	0	STL	STL	1	ST	ST	0	SWH	SWH	0	TP	TP	0	YL	YL	1	TOTAL	TOTAL
	Desulfonema	0	SK	SK	0	STL	STL	0	ST	ST	1	SWH	SWH	0	TP	TP	0	YL	YL	1	TOTAL	TOTAL
	Desulfosoma	1	SK	SK	1	STL	STL	1	ST	ST	1	SWH	SWH	1	TP	TP	1	YL	YL	6	TOTAL	TOTAL
	Desulfosporosinus	0	SK	SK	0	STL	STL	1	ST	ST	0	SWH	SWH	0	TP	TP	0	YL	YL	1	TOTAL	TOTAL
	Desulfothermus	0	SK	SK	0	STL	STL	0	ST	ST	0	SWH	SWH	1	TP	TP	0	YL	YL	1	TOTAL	TOTAL
	Desulfotomaculum	3	SK	SK	0	STL	STL	0	ST	ST	1	SWH	SWH	0	TP	TP	1	YL	YL	5	TOTAL	TOTAL
	Desulfovibrio	5	SK	SK	2	STL	STL	1	ST	ST	3	SWH	SWH	2	TP	TP	3	YL	YL	16	TOTAL	TOTAL
	Desulfuribacillus	0	SK	SK	0	STL	STL	0	ST	ST	0	SWH	SWH	1	TP	TP	0	YL	YL	1	TOTAL	TOTAL
	Desulfurivibrio	1	SK	SK	0	STL	STL	1	ST	ST	0	SWH	SWH	0	TP	TP	0	YL	YL	2	TOTAL	TOTAL
	Desulfurobacterium	1	SK	SK	0	STL	STL	0	ST	ST	1	SWH	SWH	0	TP	TP	0	YL	YL	2	TOTAL	TOTAL
	Desulfurococcus	1	SK	SK	0	STL	STL	0	ST	ST	0	SWH	SWH	0	TP	TP	0	YL	YL	1	TOTAL	TOTAL
	Desulfuromonas	1	SK	SK	0	STL	STL	0	ST	ST	0	SWH	SWH	0	TP	TP	0	YL	YL	1	TOTAL	TOTAL
	Dietzia	1	SK	SK	0	STL	STL	0	ST	ST	0	SWH	SWH	0	TP	TP	0	YL	YL	1	TOTAL	TOTAL
	Gordonia	2	SK	SK	5	STL	STL	5	ST	ST	4	SWH	SWH	1	TP	TP	2	YL	YL	19	TOTAL	TOTAL
	Haliangium	1	SK	SK	0	STL	STL	0	ST	ST	2	SWH	SWH	0	TP	TP	0	YL	YL	3	TOTAL	TOTAL
	Hyphomicrobium	0	SK	SK	1	STL	STL	0	ST	ST	0	SWH	SWH	0	TP	TP	0	YL	YL	1	TOTAL	TOTAL
	Kouleothrix	0	SK	SK	0	STL	STL	1	ST	ST	1	SWH	SWH	0	TP	TP	0	YL	YL	2	TOTAL	TOTAL
	Leucobacter	0	SK	SK	1	STL	STL	0	ST	ST	1	SWH	SWH	0	TP	TP	0	YL	YL	2	TOTAL	TOTAL
	Nitrobacter	0	SK	SK	1	STL	STL	1	ST	ST	0	SWH	SWH	1	TP	TP	0	YL	YL	3	TOTAL	TOTAL
	Nitrosomonas	1	SK	SK	3	STL	STL	3	ST	ST	1	SWH	SWH	2	TP	TP	0	YL	YL	10	TOTAL	TOTAL
	Nitrospira	0	SK	SK	0	STL	STL	0	ST	ST	0	SWH	SWH	0	TP	TP	1	YL	YL	1	TOTAL	TOTAL
	Paracoccus	2	SK	SK	4	STL	STL	4	ST	ST	3	SWH	SWH	3	TP	TP	2	YL	YL	18	TOTAL	TOTAL
	Psychrobacter	1	SK	SK	0	STL	STL	1	ST	ST	1	SWH	SWH	0	TP	TP	0	YL	YL	3	TOTAL	TOTAL
	Rhodobacter	1	SK	SK	3	STL	STL	3	ST	ST	0	SWH	SWH	1	TP	TP	2	YL	YL	10	TOTAL	TOTAL
	Rhodoferax	1	SK	SK	0	STL	STL	0	ST	ST	0	SWH	SWH	0	TP	TP	1	YL	YL	2	TOTAL	TOTAL
	Skermania	0	SK	SK	1	STL	STL	1	ST	ST	0	SWH	SWH	0	TP	TP	0	YL	YL	2	TOTAL	TOTAL
	Streptococcus	62	SK	SK	57	STL	STL	39	ST	ST	41	SWH	SWH	31	TP	TP	33	YL	YL	263	TOTAL	TOTAL
	Tetrasphaera	0	SK	SK	1	STL	STL	1	ST	ST	0	SWH	SWH	0	TP	TP	1	YL	YL	3	TOTAL	TOTAL
	Thauera	3	SK	SK	2	STL	STL	3	ST	ST	2	SWH	SWH	2	TP	TP	1	YL	YL	13	TOTAL	TOTAL
	Thermomonas	1	SK	SK	1	STL	STL	0	ST	ST	0	SWH	SWH	0	TP	TP	0	YL	YL	2	TOTAL	TOTAL
	Thiothrix	1	SK	SK	1	STL	STL	1	ST	ST	1	SWH	SWH	2	TP	TP	1	YL	YL	7	TOTAL	TOTAL
	Zoogloea	0	SK	SK	0	STL	STL	0	ST	ST	1	SWH	SWH	0	TP	TP	0	YL	YL	1	TOTAL	TOTAL

## Sheet: Figure 5a
Figure 5a	COG	A	B	C	D	E	F	G	H	I	J	K	L	M	N	O	P	Q	S	T	U	V	W	Z
	Hits	31	31	92	298	367	822	453	544	99	386	1160	4764	1608	231	929	108	147	10258	584	452	312	74	21
		15	14	77	503	391	739	634	566	89	292	1429	5930	2003	381	932	103	162	14035	596	622	415	57	12
		19	20	81	523	443	841	681	603	99	302	1528	6354	2109	390	1041	97	178	15248	651	657	423	63	19
		22	21	69	495	438	893	714	629	97	350	1472	6626	2206	440	1031	107	176	14909	591	638	464	56	13
		15	11	66	436	315	606	449	489	71	264	1021	4784	1620	298	725	74	139	10367	472	450	360	48	12
		4	7	59	384	229	416	313	362	43	164	769	3776	1113	219	461	46	83	8335	334	328	234	24	7
	COG	A	B	C	D	E	F	G	H	I	J	K	L	M	N	O	P	Q	S	T	U	V	W	Z
	Relative abundance	0.000971726	0.000971726	0.00288383	0.00934111	0.011504	0.0257664	0.0141997	0.0170522	0.00310325	0.0120996	0.0363614	0.149332	0.0504044	0.00724092	0.0291204	0.00338537	0.00460786	0.321547	0.0183061	0.0141684	0.00977995	0.0023196	0.000658266
		0.000354887	0.000331228	0.00182175	0.0119005	0.00925072	0.0174841	0.0149999	0.0133911	0.00210566	0.00690846	0.0338089	0.140299	0.0473892	0.00901412	0.0220503	0.00243689	0.00383278	0.332056	0.0141008	0.014716	0.00981853	0.00134857	0.000283909
		0.000413115	0.000434858	0.00176118	0.0113715	0.00963211	0.0182858	0.0148069	0.013111	0.00215255	0.00656636	0.0332232	0.138154	0.0458558	0.00847974	0.0226344	0.00210906	0.00387024	0.331536	0.0141546	0.0142851	0.00919725	0.0013698	0.000413115
		0.000484112	0.000462107	0.00151835	0.0108925	0.00963824	0.0196506	0.0157116	0.0138412	0.0021345	0.00770179	0.0323915	0.145806	0.0485433	0.00968225	0.0226873	0.00235455	0.0038729	0.328074	0.013005	0.0140393	0.0102104	0.00123229	0.000286066
		0.000476584	0.000349495	0.00209697	0.0138527	0.0100083	0.019254	0.0142657	0.0155366	0.00225583	0.00838788	0.0324395	0.151998	0.0514711	0.00946813	0.0230349	0.00235115	0.00441634	0.329383	0.0149965	0.0142975	0.011438	0.00152507	0.000381267
		0.000160173	0.000280303	0.00236255	0.0153766	0.0091699	0.016658	0.0125335	0.0144957	0.00172186	0.00656709	0.0307933	0.151203	0.0445681	0.00876947	0.0184599	0.00184199	0.00332359	0.33376	0.0133744	0.0131342	0.00937012	0.000961038	0.000280303

[truncated: 3 more sheets: Figure 5b, Figure 6, Figure 7]
